# Supplementary material for: Comparative Genomics of Campylobacter fetus from Reptiles and Mammals Reveals Divergent Evolution in Host-Associated Lineages
Source: Genome Biol Evol. 2016 Jun 22;8(6):2006–19. doi: 10.1093/gbe/evw146 (PMC4943207; doi:10.1093/gbe/evw146)
Supplement: Supplementary Data [file supp_evw146_suppl_data.zip]

Archive with 5 entries (5 files):
- Table_S2.xlsx
- Table_S3.xlsx
- Figure_S1.pdf
- Figure_S2.pdf
- Table_S1.xlsx
