# Supplementary material for: Comparative Genomics of Campylobacter fetus from Reptiles and Mammals Reveals Divergent Evolution in Host-Associated Lineages
Source: Genome Biol Evol. 2016 Jun 22;8(6):2006–19. doi: 10.1093/gbe/evw146 (PMC4943207; doi:10.1093/gbe/evw146)
Supplement: Supplementary Data [file supp_evw146_suppl_data.zip › Table_S2.xlsx]

## Sheet: Table S2
Table S2. Orthologous groups for all strains used in this study.
														(Sub)species	C. iguaniorum	C. hyointestinalis	Cft	Cft	Cft	Cft	Cft	Cft	Cft	Cft	Cft	Cft	Cft	Cft	Cft	Cft	Cft	Cft	Cft	Cft	Cft	Cft	Cff	Cff	Cff	Cff	Cff	Cff	Cff	Cff	Cff	Cff	Cff	Cff	Cff
			Locus tag							Isolates containing OG (%)				Order in phylogenetic tree	1	2	3	4	5	6	7	8	9	10	11	12	13	14	15	16	17	18	19	20	21	22	23	24	25	26	27	28	29	30	31	32	33	34	35
OG	Function Prokka	representative sequence	Cft 03-427	Cft SP3	Cff 82-40	Cfv 97/608	Cig 1485E	Number of isolates with OG	Number of isolates with paralogs	C. fetus	Non-C. fetus	Cft	Cff & Cfv		1485E	DSM 19053	D6783	D6683	03-427	D6659	D6690	D6856	12S0284230	12S028471	85-387	12S022253	12S004163	12S042171	12S028551	12S022633	D4335	CF78-2	11S025572	13S0038815	11S051681	SP3	98/v445	B0066	B0130	B0129	S0478D	04/554	S0693A	B0167	B0168	B0047	B0151	B0152	B0042
OG001291	Hsp12 variant C	TTGAAAAAACTGGTTTTGATTTATATTGCAAGTGCTGTTTTAGTGTTTTGCAAAGATTATGAAAATGGTTTGAAAGCGTATGAAGATAGAGATTACAAAAGTGCAGCTATAAGCTTTCAAAAAGAGTGCGATAAAGGAAATATGAGCAGCTGCTATACTCTTGGAAATTTGTATGTATTAAGTCAAGGTGTGAAGCAAGATTATAAAAAAGCTGTAAAATTATTTCAAAAAGCGTGCGACGGCGGAGAAGCAAAGGCTTGTGGATATCTAGGAGTAATGTACGAAAACGGTAACGCAGTAGAACAAAACCGCCAAATGGCTGCAAAACTATATGAAAAAGCGTGTGAAAAAGGACACTATATCAGCTGTAGCGAGCTTGGGATTATGTATGCAAATGGA…	CFT03427_0018	CFTSP3_0018	CFF8240_0019	CFV97608_0018		59	0	100	0	100	100				D6783_00780	D6683_00642	03427_00018	D6659_00928	D6690_01016	D6856_01481	12S0284230_00781	12S028471_00328	85387_01692	12S022253_01139	12S004163_00896	12S042171_00716	12S028551_01264	12S022633_01539	D4335_01338	CF782_00851	11S025572_00191	13S0038815_00309	11S051681_01352	SP3_00018	98v445_00792	B0066_00816	B0130_00746	B0129_00747	NC101_01015	04554_00018	NC147_01563	B0167_01649	B0168_01555	B0047_01558	B0151_00892	B0152_00902	B0042_01434
OG001386	cytolethal distending toxin, subunit CdtB	ATGCGAAAGATTGTTATGATTATATTTATGGCAACTTTAAGTTTTGCAAAACCAGAAGACTATAAACTTGCCACTTGGAACTTACAAGGTAGTTCCGCTGTTACAGAAAGCAAATGGAATATAAGTATCCGCCAAATAATCAGCGGTGAAAATCCAGCAGATATCTTAGCTATTCAAGAAGCAGGAAATTTACCACAAACCGCTCATCCTACTGGTAGAAGCATAAATCAAGGCGGAACTATCGTAACTGAGCATTTATGGCAACTAGGTAGTATATCTAGACCGTTTCAAGTCTATGTATATTACGCTCAAATCGATACTGGAGCTAATAGAGTAAATTTAGCTATCGTTTCACGCATCATAGCTGATGAAATCATCATCTTACCACCTCCTACGGTA…	CFT03427_0025	CFTSP3_0025	CFF8240_0026	CFV97608_0025		59	0	100	0	100	100				D6783_01631	D6683_00649	03427_00025	D6659_00935	D6690_01009	D6856_01685	12S0284230_00788	12S028471_00335	85387_00952	12S022253_01132	12S004163_00904	12S042171_00709	12S028551_01272	12S022633_01546	D4335_01202	CF782_00858	11S025572_00199	13S0038815_00301	11S051681_01359	SP3_00025	98v445_00785	B0066_00809	B0130_00753	B0129_00754	NC101_01007	04554_00025	NC147_01555	B0167_01657	B0168_01562	B0047_01565	B0151_00884	B0152_00894	B0042_01426
OG001298	mannose-6-phosphate isomerase	ATGACGAATGTAATTCTTTGCGGAGGTAGCGGAACTAGACTTTGGCCGCTTTCTAGAGCACTTTTGCCAAAACAGTTTGTAAAAATCTTTGATAATGATTCACTATTTAGTAAAACATTAAAACGTAATAGTTTTGCTGAAAATAGAATAATTATCTGTAACGAAAGTCACTATTTTTTGGCGCTTGATGAGTGCGGAGACAACAGTGCTAAGTTTATTTTAGAACCATTTGGAAAAAATACCGCAGCTCCTATAGTATTTTGTGCTTTGAGTGTAGATAAGGATGAAATTTTGCTAGTTACGCCAAGTGATCATCTAATCGAGCTTGAAGACGAATATAACAGATCTATAAAAGCTGCAGTAGAGTTGGCAAATGATGGTAAGCTAGTGACATTTGGT…	CFT03427_0109	CFTSP3_0108	CFF8240_0103	CFV97608_0104		59	0	100	0	100	100				D6783_01145	D6683_01009	03427_00108	D6659_01418	D6690_00734	D6856_01156	12S0284230_01031	12S028471_00418	85387_00868	12S022253_01378	12S004163_00987	12S042171_00969	12S028551_00834	12S022633_00564	D4335_01286	CF782_00942	11S025572_00283	13S0038815_00216	11S051681_01191	SP3_00109	98v445_00362	B0066_00731	B0130_00831	B0129_00832	NC101_00929	04554_00103	NC147_01477	B0167_01735	B0168_01640	B0047_01643	B0151_00806	B0152_00816	B0042_01348
OG001360	L-lactate permease	ATGACCAATGAAGTAAATTGGCTACATGCTGCTATTAGCGGATTGCCTATTATACTATTTTTTGTAGCTTTAGTATGGCTCAAGCTAAAAGGTTGGATAGCTGCCGCAACTACAGTTGCTCTAAGTTTTATCATAGCTATCACACTCAATGATATGTCCGTGGTTAAAGCTTTAGCATCATTTGCAGGTGGATTTTTAAAAGGCTTATGGCCTATCGCATGGATTATCATCGCAGCGATATTTTTGTACAAACTCTCTGATAAGAGTGGATACTTTAACGTACTAAAACATAGCGTAATGAGTATAACTCCAGATCATAGAATTCAAGTTATATTGATCGCGTTTTGTTTTGGTTCATTTTTAGAAGGCGCTATAGGATTTGGCGGACCTGTTGCGATC…	CFT03427_0155	CFTSP3_0153	CFF8240_0149	CFV97608_0152		59	0	100	0	100	100				D6783_01098	D6683_01055	03427_00154	D6659_01372	D6690_00688	D6856_01560	12S0284230_01077	12S028471_00464	85387_00822	12S022253_01332	12S004163_01033	12S042171_00923	12S028551_00880	12S022633_00518	D4335_01332	CF782_00988	11S025572_00329	13S0038815_00170	11S051681_01145	SP3_00155	98v445_00936	B0066_00684	B0130_00878	B0129_00879	NC101_00882	04554_00153	NC147_01427	B0167_01785	B0168_01690	B0047_01693	B0151_00756	B0152_00766	B0042_01298
OG001409	AAA-like domain protein	ATGAAAATGCCTGAAAGTGGCGAGTTTTATCTAGGACTTAGCGAAAATATACCATATATTTATGATAGCAAAGATCTTCTTACTCACGCAGCTATCATAGGAATGACTGGAAGCGGTAAAACAGGTCTTGGAATAAGTCTGTTAGAAGAAGCTTCATTAAACCAAATTCCAACTATAATAATAGACCCAAAAGGCGATATGACAAATCTATGCTTAGCACTTAGCAGCGAAGATGAGTTTATAGAATTTTGCGCAGATAAAAGCGTTGGAAGCAGCGTTTATGAGCAGTATAAAGCTGGTCTTGAGAGTAGTTTTGAGAATTTTGAGAGAGTTAAAAAATTTAAAAATAGTTCAGTTTTCAAGATATTTACTCCAAAAAGCAATGCAGGTCTTGGCGTT…	CFT03427_0246	CFTSP3_0244	CFF8240_0239	CFV97608_0241		59	0	100	0	100	100				D6783_01224	D6683_00496	03427_00244	D6659_00538	D6690_01590	D6856_00904	12S0284230_01124	12S028471_01049	85387_01343	12S022253_01080	12S004163_00550	12S042171_00522	12S028551_00402	12S022633_01310	D4335_00553	CF782_00547	11S025572_00565	13S0038815_00753	11S051681_00647	SP3_00245	98v445_00265	B0066_01169	B0130_01015	B0129_01187	NC101_00660	04554_00241	NC147_01319	B0167_01400	B0168_01316	B0047_01317	B0151_01133	B0152_01143	B0042_01190
OG001457	membrane protein	ATGCAAACCATACAAATTCTCATACCGGTGTTTTTGATAGGTTCGATTGTTTTAGGATATTTATACAAAACAAATATAGGTATATTTGCCATTCCCCTAGCGTTTATAGCAGCATTTATACATGGTTTAGAAGTAAAAAATATAATAAATTTATGGGGATTAAATCTATTTTTCATACTTATATCAATGACGTTCTTTTACGGTTTTGCTATAAGCAACGGTACGCTAAATCTTCTGGCGTCAAAAGCCATCTACATCTCAAGAAATCAGCCGTGGGCCATTCCGATTGTTTTATTTATAATCGTTGCAATGTTCGTTGGTATAGCAGGACATTACGCAGGATTTGCATTTATGTCGCCGTTAGTACTTTACATAGCAAATAAAATAAATATGAGCAAA…	CFT03427_0265	CFTSP3_0263	CFF8240_0258	CFV97608_0260		59	0	100	0	100	100				D6783_01205	D6683_00477	03427_00263	D6659_00519	D6690_00343	D6856_00885	12S0284230_01105	12S028471_01068	85387_01324	12S022253_01061	12S004163_00531	12S042171_00503	12S028551_00421	12S022633_01291	D4335_00534	CF782_00528	11S025572_00546	13S0038815_00772	11S051681_00666	SP3_00265	98v445_00285	B0066_01149	B0130_01035	B0129_01167	NC101_00680	04554_00260	NC147_01299	B0167_01381	B0168_01297	B0047_01297	B0151_01152	B0152_01162	B0042_01171
OG001324	biopolymer transporter TonB	ATGAAAATTTTTCCATCATCACAAAAAACAATTAGTATAAATATAAATTTGATAGCTTTTTTGATATCTGCCGCCTTGCATATGTGCGTTTTTGCTTACGCTTTAAATTTAGATATCAAAGTACCAAAAAAGCAAGTAGAACAGAGTTTTAAGCTACCTTTGGCTAAATTTGAAACTCCGATTAATAGCGCAAAAACAGAAAAAATAGAAGAAACAAAAGAACCGCAACAGCCTAAAAAAGAGCAGAAAAAACAGATAACAAACGAAGCAAAACCAAAAGATGAGATAGTAAAAAAACCACTTCCAAAGCCAAAAAAAGTAGAAAAAAAGCAGATACCAAAAGAAAATGCTAAAGTGTTAAATCCTCATATTCAAAATCAAACTTACGAAAAACTTCCA…	CFT03427_0290	CFTSP3_0288	CFF8240_0284	CFV97608_0285		59	0	100	0	100	100				D6783_01180	D6683_00452	03427_00288	D6659_00494	D6690_00368	D6856_00528	12S0284230_01080	12S028471_01093	85387_00491	12S022253_01036	12S004163_00506	12S042171_00478	12S028551_00446	12S022633_00812	D4335_00509	CF782_00503	11S025572_00521	13S0038815_00797	11S051681_00691	SP3_00290	98v445_01780	B0066_01124	B0130_01060	B0129_01142	NC101_00705	04554_00287	NC147_01273	B0167_01354	B0168_01270	B0047_01271	B0151_01178	B0152_01188	B0042_01145
OG001325	XRE family transcriptional regulator	ATGCAGAGTGAATTTAGTAATGCAAGCGATGAAGAAATCGCTGCTTTTTACAGACAATTATCACAAAATGTAAAACGCTTAAGAGAACAAAGTCAAATTTCCCAGCTTGAATTAGCTTTAGAAATCGGTATAAAATCAGTCGCCTTTTACTCCAATTGTGAAAACAATCGCTATGGAAAACACTTCAATATCGAACATATTTTTAAAATTTCAAAAGCCTTAAATGTGGATATAGAAGAGCTATTTAAATTTAAAAGTTAA	CFT03427_0311	CFTSP3_0309	CFF8240_0305	CFV97608_0306		59	0	100	0	100	100				D6783_00428	D6683_00431	03427_00309	D6659_00473	D6690_00389	D6856_00507	12S0284230_00249	12S028471_01114	85387_00470	12S022253_01015	12S004163_00485	12S042171_00457	12S028551_00467	12S022633_00833	D4335_00488	CF782_00482	11S025572_00500	13S0038815_00818	11S051681_00712	SP3_00312	98v445_00193	B0066_01103	B0130_01081	B0129_01121	NC101_00726	04554_00308	NC147_01252	B0167_01333	B0168_01249	B0047_01250	B0151_01199	B0152_01209	B0042_01124
OG001449	protein, sulfite exporter TauE/SafE family	ATGAGTGAGTTTTTGCTACTTAGCTTTTTTGGTGTTTTTGTAGGATTTGCGTCGGGATTTTTCGGGATCGGTGGCGGCGGAATTATCGTAAGCGTGCTTGTATTTTTAGGATATGATATCAAATACGCGATTGGAATATCAGTCATGCAGATGATATTTAGCTCACTTTTTGGCTCATATATCAACTATAAAAAAGGTATGTTTAAATTTGGAGAGGGATTTTACGTAGGAATCGGCGGTATATTTGGTGCATTTTTAAGTGGATTTATAGTCAAATACACTCCATCTTTATGGCTAGAATGTATGTTTGCGAGTCTGCTTTTCATTATGATCATAAAGGCTTTTATCAAAAAAAGTTTTGTTAGCGAAGAGAAAAAACTATCTAAACCTATACTTATC…	CFT03427_0354	CFTSP3_0350	CFF8240_0347	CFV97608_0347		59	0	100	0	100	100				D6783_00385	D6683_00388	03427_00352	D6659_00430	D6690_00432	D6856_01338	12S0284230_00298	12S028471_00653	85387_00429	12S022253_00965	12S004163_00434	12S042171_00409	12S028551_00516	12S022633_00884	D4335_00438	CF782_00432	11S025572_00450	13S0038815_00867	11S051681_00761	SP3_00354	98v445_01715	B0066_01060	B0130_01124	B0129_01078	NC101_00769	04554_00352	NC147_01209	B0167_01289	B0168_01205	B0047_01206	B0151_01243	B0152_01253	B0042_01080
OG001439	TonB-dependent receptor	ATGAAAAAAATCATTCCTATAGCTGTTATTTGTGGATTTAGCTTAGTTTATGCGCAAAATTTAGCAGATCCAGACACTGCTTGGAGGATAAAGCCGTTTGGGCTTCCAAAACCGCTCACAAACCAGTCTATTTTAAATCCAGCGATAGAAAACAACTTTGATTTTACTCAGCGCCAAAGCTATTATTATGCTAATAACGCGATTGATAAAAATAAAGATGCTCTGCATATCAGTGGCGGTTTTATGGGTAAAAGTTACTTGGGAGCTGCTACTTATGACATTAAAGCAGATAATGCAGACGCACACGTTGGGACGTATTATCATAATCTTGGAGATTATAAAGGCGGAAATGGCAAATATCAAGGCGTAGGATATGAAAGAAACGCTCAAGATTTTAGT…	CFT03427_0444	CFTSP3_0444	CFF8240_0435	CFV97608_0435		59	0	100	0	100	100				D6783_00293	D6683_01495	03427_00444	D6659_00338	D6690_00604	D6856_01012	12S0284230_00395	12S028471_00750	85387_00332	12S022253_00872	12S004163_00337	12S042171_00899	12S028551_00774	12S022633_01482	D4335_00341	CF782_00334	11S025572_00353	13S0038815_00630	11S051681_00922	SP3_00451	98v445_00770	B0066_00971	B0130_01213	B0129_00988	NC101_00859	04554_00442	NC147_01120	B0167_01199	B0168_01115	B0047_01116	B0151_01332	B0152_01342	B0042_00990
OG000882	aryl-sulfate sulfotransferase	ATGAAAACAAAAATATTAAGTTCGATTTTGGTAGCTGGATTACTTTTGGGCGTAGGTGCTACAAACGCTCTAGCTATCGGTGGAGCTAGCGGTCCAGTCACTTATAAATCAGCAGGAAAGATAGGCGCGGTAAAAATGAATCCATATAAAATGGCTCCGCTTACAGCAGTTATCTTAAATGGTGGATATGACTTGAGCGATGCTAAAGTTACGGTAAAAGCAAAAGGTGAAAAAGGTATAGATATAAGCTATGACGTTTCAAATTCACAGCTTCTAACTCACGGTGGAATTCCGGTATTTGGACTTTACGCAGACTATGTAAATAAAGTAGAAGTTTCATATAAAAGGAACGGTGAAACTATGAGTGAGACTTATAGTATCTATGCGCCTCCTGTATTT…	CFT03427_0445	CFTSP3_0445	CFF8240_0436	CFV97608_0436		59	0	100	0	100	100				D6783_00292	D6683_01496	03427_00445	D6659_00337	D6690_00605	D6856_01011	12S0284230_00396	12S028471_00751	85387_00331	12S022253_00871	12S004163_00336	12S042171_00900	12S028551_00775	12S022633_01483	D4335_00340	CF782_00333	11S025572_00352	13S0038815_00631	11S051681_00921	SP3_00452	98v445_00769	B0066_00970	B0130_01214	B0129_00987	NC101_00860	04554_00443	NC147_01119	B0167_01198	B0168_01114	B0047_01115	B0151_01333	B0152_01343	B0042_00989
OG001319	ABC transporter ATP-binding protein	TTGAACGCTGTTTTGGAAGTAAAAAACCTCACAAAAATATTTAAAATTTATAAAAATGATTTTCAAAGATTAAAAGAGGCATTTTCAAAGAAAAAATATCATAAAGAACTAGTAGCAAATGACAATATATCTTTTAGTTTAAAAGAAGGAGAAAGTCTAGGTATAATTGGATTAAATGGTGCTGGTAAAAGTACTCTTTTAAAGCAAATAGCAGGTGTATTAGAGCCATCTAGCGGAGAGATAATAAAATTTAGTAAAGTAGCTGCTATTTTAGAGTTAGGAACAGGCTTTGATCCTGAATTAAGCGGTAGGGAAAATATATATTTTAATGGTTTTTTACTCGGTATGCAAAAAGATCATATAGATAAAATTTATAATGAGATTGTAGATTTTAGTGAA…	CFT03427_0498	CFTSP3_0499	CFF8240_0494	CFV97608_0538		59	0	100	0	100	100				D6783_01758	D6683_01656	03427_00498	D6659_01690	D6690_01543	D6856_01545	12S0284230_01623	12S028471_01704	85387_01643	12S022253_01792	12S004163_01765	12S042171_01696	12S028551_01593	12S022633_01748	D4335_01717	CF782_01756	11S025572_01720	13S0038815_01670	11S051681_01689	SP3_00507	98v445_01684	B0066_01738	B0130_01710	B0129_01701	NC101_01709	04554_00497	NC147_01814	B0167_01799	B0168_01810	B0047_01789	B0151_01804	B0152_01790	B0042_01812
OG001334	ABC transporter permease	TTGAATAAAATAAAAGAGATATTATCATTAACTAAATTTGATTTTAAACAACGATATAATTCAACAAATCTCGGCTCCCTTTGGTATCTTGTCACTCCGCTTGTTATGATATTTATATATACGGTAATTTTTTCAGATTTTATGAATGCAAGACTTGGTATCAATAGTGATAAATGGTCATATAGTTTATATTTAGTTCCTGGGTTATTCTCATTTGCAGCATTCCAAAATACTATTTTAAATATATGTGATGTTCCGACTCAAAAAGCTGGAGTTCTTAAAAAAATCAGCATTCCACTATATGCATTTGAAATAAGCCCAACGATAATCCAAATAATTATATTTTCTATCTCAATGATCCTTGGGGTAATATTTTTATCTATTGTTTCACATCTAAAT…	CFT03427_0499	CFTSP3_0500	CFF8240_0495	CFV97608_0539		59	0	100	0	100	100				D6783_01757	D6683_01657	03427_00499	D6659_01689	D6690_01544	D6856_01544	12S0284230_01624	12S028471_01703	85387_01644	12S022253_01791	12S004163_01766	12S042171_01695	12S028551_01594	12S022633_01749	D4335_01716	CF782_01755	11S025572_01721	13S0038815_01669	11S051681_01688	SP3_00508	98v445_01683	B0066_01737	B0130_01711	B0129_01702	NC101_01708	04554_00498	NC147_01815	B0167_01798	B0168_01811	B0047_01788	B0151_01805	B0152_01789	B0042_01813
OG001267	glycosyl transferase family 1	TTGAAAAAAGCGTTGGTTTGTGACTGGTTGGATAAATATAGCGGAGCTGAAAGATGTGTAGAAAGCTTCACTGATATTTGGAATGATTTTGATATTTTTTCGCTTGTGGATTTTTTAAATGATACGGATAGAAGCGTCATTTTAAAGGGCAAAAAAGCATCTGTTAGTTTTATACAAAATTTACCTTTTTCAAAATCTAAATTTAGAAATTATCTACCATTTTTTCCTTATGCTATCGAGCAGTTTGATTTGAATGATTATGATCTTGTACTATCTAGTTCGCACTGTGTAGCAAAAGGAATTTTAACAAATCACGAACAATTTCATATCTGCTATATGCACACTCCTATAAGATATGCGTGGGATATGTATCATTCGTATTTAAACGAACATAAGCTT…	CFT03427_0500	CFTSP3_0501	CFF8240_0496	CFV97608_0540		59	0	100	0	100	100				D6783_01756	D6683_01658	03427_00500	D6659_01688	D6690_01545	D6856_01543	12S0284230_01625	12S028471_01702	85387_01645	12S022253_01790	12S004163_01767	12S042171_01694	12S028551_01595	12S022633_01750	D4335_01715	CF782_01754	11S025572_01722	13S0038815_01668	11S051681_01687	SP3_00509	98v445_01681	B0066_01736	B0130_01712	B0129_01703	NC101_01707	04554_00499	NC147_01816	B0167_01797	B0168_01812	B0047_01787	B0151_01806	B0152_01788	B0042_01814
OG001290	sugar transferase	ATGAATACGAAAAATTTAAAAACAGGTAAGCTAAAAAGCTTCATAGCCTCATCTTTTCTGGTTTTAAGTGACGCTTTGGTAATTTATTTATCGCTTATTTTGGCTAGTTATTTAGTAAATTTGTTTAGCGATGAAACTGTTTATATAGGCAGTTTATATGTTTTTTATGCTATTAATATTTTACTATTTTTTTATAGCCAAATATATACAAAAAGATTTGATTTTTGGCACGAAAGTAGAGTGACTTTGCGTAACTGCTTTTTTGGTGCGGCTATTATTTTGTTTGTTTTGACAAGCTCAAATTTAGATTTTCCACGACCTGTTTTTGTGTTTAGTTTTGTGTTTATGGTGTTTTTTTTACCTATTAGTAAATTTATACTAAAAAGAGTTTTGTATCAC…	CFT03427_0501	CFTSP3_0502	CFF8240_0497	CFV97608_0541		59	0	100	0	100	100				D6783_01755	D6683_01659	03427_00501	D6659_01687	D6690_01546	D6856_01542	12S0284230_01626	12S028471_01701	85387_01646	12S022253_01789	12S004163_01768	12S042171_01693	12S028551_01596	12S022633_01751	D4335_01714	CF782_01753	11S025572_01723	13S0038815_01667	11S051681_01686	SP3_00510	98v445_01679	B0066_01735	B0130_01713	B0129_01704	NC101_01706	04554_00500	NC147_01817	B0167_01796	B0168_01813	B0047_01786	B0151_01807	B0152_01787	B0042_01815
OG001303	MCP-domain signal transduction protein	ATGTTTTTTTCTAAAAACAGCTCTATAACAGAAGCCGAGTACAAAAATGTAGTAAATGAAAATCTAAAATTGCAAAATGAGAATGAAAGCTTAAAATCAGAACTTAAAAAATTGCAAGAGATTAATAACGAAGCTATTAAAAATATTGACGCTAAAGAGATGGCGCCAAATCTTCTTATATCTAGTTATGAGGATGGAATGGGATTTTTACAAGGAACTATGGAAGAAAACCTTAAAATGCTTGAAAATATGAACAATTTAAATAATCAAACATTTTTAAAAACTGAAAAACTCAGAGAACAGACGACTTCAGTTGTTTCATCCATGGAAAATATCCAACAGATGGGCAGTGGGCTTCAAAATGATGCTTCTTCTTTAAATCAAAGCGTGATATCTATA…	CFT03427_0515	CFTSP3_0516	CFF8240_0511	CFV97608_0555		59	0	100	0	100	100				D6783_01095	D6683_01058	03427_00513	D6659_01217	D6690_00685	D6856_00467	12S0284230_00498	12S028471_01225	85387_01126	12S022253_01515	12S004163_01415	12S042171_01362	12S028551_01569	12S022633_00797	D4335_01439	CF782_01502	11S025572_01506	13S0038815_01782	11S051681_01071	SP3_00522	98v445_01497	B0066_00677	B0130_00885	B0129_00886	NC101_01617	04554_00513	NC147_01697	B0167_00846	B0168_01697	B0047_01777	B0151_01690	B0152_01778	B0042_00634
OG001332	hypothetical protein	ATGCGTATAAATACAAATTTAGCAAACAACTATCAAATTTCAAGCGAAAATAGATCAAACATAAAACTCTCTTTAAGAAACGATAAAGAGATAACAACTAAAAGCGTAAGTAGCACAACAAGCGATGAAAAAGAGGAGAGTACAATACAAAAACTCGAAAAACAGCTAACAAAGCTCAAAGAGCAATTGATGAAAATAGAGCAACAAATTTCGCAGATACAAAATAACGATAATCCATATTCAAAAGATCTGCTTCAGTCGCTAAACTCTCAAAAAGCAAGTCTGATGTCTAGAATTCAGATAACTCTAGCTCAAATGTTAGAAGCTACAAAAGCAGCCTCTTCTAGCTAA	CFT03427_0549	CFTSP3_0550	CFF8240_0544	CFV97608_0589		59	0	100	0	100	100				D6783_01061	D6683_01092	03427_00547	D6659_01251	D6690_00651	D6856_00433	12S0284230_00463	12S028471_01190	85387_01091	12S022253_01481	12S004163_01380	12S042171_01397	12S028551_00981	12S022633_00763	D4335_01473	CF782_01468	11S025572_01472	13S0038815_01104	11S051681_01037	SP3_00556	98v445_00508	B0066_00642	B0130_00920	B0129_00921	NC101_01582	04554_00548	NC147_01732	B0167_00811	B0168_01732	B0047_01742	B0151_01725	B0152_01743	B0042_00599
OG001408	exodeoxyribonuclease VII, small subunit	ATGCAGATAGAAAATGAGAGTTTTGAGAGTAAAATAGAAAAATTAAACGAGCTTTTAAATAAGCTAAATGATGAGAATTTAACTCTTTTAGATAGTGTTGAATTATATAAAAGCGGTACAAAATTGGTAAAAGAAGCTAGAGAAATGTTGGAAAATGCTAAGCTTAGCATACAAGAAATGAGTGACAATAATGGCTAA	CFT03427_0617	CFTSP3_0615	CFF8240_0614	CFV97608_0660		59	0	100	0	100	100				D6783_01547	D6683_01367	03427_00615	D6659_01526	D6690_01414	D6856_00783	12S0284230_01384	12S028471_01487	85387_01599	12S022253_01606	12S004163_01556	12S042171_01622	12S028551_01429	12S022633_01094	D4335_01549	CF782_01520	11S025572_01603	13S0038815_00471	11S051681_01491	SP3_00621	98v445_01304	B0066_01631	B0130_01662	B0129_01652	NC101_01635	04554_00617	NC147_00744	B0167_00742	B0168_00742	B0047_00023	B0151_00738	B0152_00741	B0042_00530
OG001272	NADH:flavin oxidoreductase	ATGTCAAGTCTGTTTAAATCATTAAAGTTAGCTAATTTTACACTTCCAAATCGTATCGCGATGCCTCCGATGTGTGTATATAAAAGTAGGGATCTTCAAGGACTCCCAAGATGTTTTCATAGGCTTCATTATCCAGCAAGATCTCTTGGCGGCGTTGGATTTATCATAGTTGAAGCCACTGCGGTTTCTCCTGAGGGCTGTATAAGTAAAAACGATATCGGACTTTGGAGTGATACGCAAGTCGAAGCTCATAAAAAATTAAATTATGAGATTAAAAAATATAGTTGTAAAGTAACTAGCGTACAGTTAGCTCACGCAGGGGCTAAAGGAACTTGTGATGGTATAATAAGCCCTAGCGGCGTTAGATTTAGTGGTGAGTACGGAACTCCTGATATTTTA…	CFT03427_0621	CFTSP3_0619	CFF8240_0619	CFV97608_0664		59	0	100	0	100	100				D6783_01551	D6683_01363	03427_00619	D6659_01522	D6690_01418	D6856_00779	12S0284230_01388	12S028471_01483	85387_01603	12S022253_01602	12S004163_01552	12S042171_01618	12S028551_01425	12S022633_01090	D4335_01545	CF782_01524	11S025572_01599	13S0038815_00467	11S051681_01495	SP3_00625	98v445_01552	B0066_01627	B0130_01658	B0129_01648	NC101_01639	04554_00621	NC147_00740	B0167_00738	B0168_00738	B0047_00027	B0151_00734	B0152_00737	B0042_00526
OG001423	hemagglutinin/hemolysin-related protein	ATGAGACTAAGTAAAAGTAGGTTCTTTCGTTTATCGTTAAATTTGACGCTTATCAATTTTTTATTTCCTTGCGTGTTGCTTTCGGCAGATTTGAGACAGAGAAATACCATAGTTTCAAAATCTACTAGCATAACATCATCTGGTAATAATACCGATGTGATTAACATTAACAATCCAAGCCAAAATGGAATTTCGCATAATCAATTTGATGCTTTTGAAATTCATGGCGGTGTTGTTTTCAATAATAGTTTAGAAAATGGAATTTCAAAAATTGGTGGTGCGATTGAAAAAAATCCCAACTTAACAAAAAATGCTAGTGTCATCGTGAGTGAGATCACAAGCAAACAATCATCGCACATTAATGGAATTTTAGAAGTTTTTGGAAGAAAAGCTAATCTA…	CFT03427_0734	CFTSP3_0793	CFF8240_0744			59	0	100	0	100	100				D6783_00204	D6683_00071	03427_00732	D6659_00247	D6690_00261	D6856_00370	12S0284230_00044	12S028471_00208	85387_00072	12S022253_00778	12S004163_00073	12S042171_00221	12S028551_00143	12S022633_00172	D4335_00074	CF782_00240	11S025572_01522	13S0038815_00369	11S051681_00829	SP3_00804	98v445_01179	B0066_00069	B0130_00527	B0129_00084	NC101_00528	04554_00770	NC147_00591	B0167_00589	B0168_00589	B0047_00175	B0151_00588	B0152_00589	B0042_00069
OG001384	YceI-like domain protein	ATGAAAAAACCTATGTTGATAATTAGTGCGGCTGCGCTTCTTGCAAATTTGGCTTTTGCGCTTGAGATAGACACAAATTTAGCTAAGATTGATATAACTGCATTTAAAATGGCCAATAAAACAGCTGTTCCTTCTACGTTTAAAGAGGTGCAATTTAATTTCCCAAAAAGCAGTGGAAGCATATCTGAGATACTTACTGGAGCTACTGCAAGTATAGATTTAAATATGATCGATACTTTTAAAAATCCAATAAGAGATAAAAATATAAAAGATAAATTTTTCTCTCATTTGGCATCTCAAAATGTTGAATCAAAAATTATCTCAGTAAGCGGCGATGATAAAGCAGGCGAAGTCAAAATGAGTGTTAAATTTAATAATGTAGAAAAAGAAATTCCTATG…	CFT03427_0759	CFTSP3_0818	CFF8240_0769	CFV97608_0835		59	0	100	0	100	100				D6783_00179	D6683_00096	03427_00757	D6659_00222	D6690_00236	D6856_01040	12S0284230_00019	12S028471_00183	85387_00097	12S022253_00753	12S004163_00098	12S042171_00196	12S028551_00118	12S022633_00147	D4335_00099	CF782_00215	11S025572_00598	13S0038815_00344	11S051681_00804	SP3_00829	98v445_01508	B0066_00093	B0130_00503	B0129_00108	NC101_00504	04554_00794	NC147_00567	B0167_00565	B0168_00565	B0047_00199	B0151_00564	B0152_00565	B0042_00093
OG001245	hypothetical protein	ATGAAAAAAACAGTTCTAGCAATGAGTATCGCTTTGGCTTTTAATTTGAGTGCCGCTCAAAATGATCATATGCACGACCCTGTGGGTAACTCTGCTTCATATAAAATAATGATGAGTATGCACGAACCTATGGTAAATACGCCTTTTGTAAGCTCAAACAGTGTGGAAGTTGATTTTTTAAGTAATATGATACCACATCATCAAGGAGCGGTTGATTCTTCTAAACTTCTACTTGAATTTAGTAAAAACGATACTGTAAGAAAGATAGCAAAAACTATAATATCAGATCAAGAAAAAGAGATAAAAGAGTTTAACGATATTTTAAAAAACAAAACTTACTCTACTACAAAGATAGATAGTGCTAAATATGATGAGTTTGTTACCGCCGAAAGATTGGAT…	CFT03427_0809	CFTSP3_0864	CFF8240_0815	CFV97608_0880		59	0	100	0	100	100				D6783_00129	D6683_00147	03427_00808	D6659_00171	D6690_00918	D6856_00006	12S0284230_00200	12S028471_00135	85387_00146	12S022253_00704	12S004163_00146	12S042171_00147	12S028551_00071	12S022633_00098	D4335_00148	CF782_00166	11S025572_00647	13S0038815_01064	11S051681_00277	SP3_00877	98v445_01796	B0066_00137	B0130_00459	B0129_00152	NC101_00460	04554_00839	NC147_00521	B0167_00520	B0168_00519	B0047_00245	B0151_00518	B0152_00519	B0042_00139
OG001288	sodium/alanine symporter family protein	ATGAATTTTATAATCTCTTCACTAGATAGTATTAATGGCTGGTTATATACATATTATCTTGTTGTCCTGCTTGTTTTTGCAGGTATTTTTCTAAGTTTTAAATTTGGATTTGTACAGATTAGGATGTTTATAGAAAGTCTTAAAGTAGCAACAGAAAAAGTAGATAAAGATGTCTTACATCCTGAACATATAAGCCCTTTTCAAGCACTTATGATATCAACAGCAAGTAAAATAGGTATAGGAAATATAGCAGGAATTGCGTTTGCTATCACAGCAGGCGGAGCTGGAGCTATATTTTGGATGTGGGTAATGGCGTTTTTTGGTGGAGCAAGCGCATTTGCAGAGAGTACGTTAGCTCAAATTTATAAAAGCAAAGACGGTAATGGATTTAAAGGCGGA…	CFT03427_0827	CFTSP3_0882	CFF8240_0830			59	0	100	0	100	100				D6783_00111	D6683_00165	03427_00826	D6659_00154	D6690_00936	D6856_00024	12S0284230_00182	12S028471_00118	85387_00164	12S022253_00686	12S004163_00164	12S042171_00129	12S028551_00054	12S022633_00080	D4335_00166	CF782_00149	11S025572_00664	13S0038815_01047	11S051681_00295	SP3_00894	98v445_01261	B0066_00153	B0130_00443	B0129_00168	NC101_00444	04554_00854	NC147_00506	B0167_00505	B0168_00504	B0047_00260	B0151_00503	B0152_00504	B0042_00154
OG001340	TonB system transporter ExbB	ATGGAGTATTTGAAAGGAAATATTGATTATATTATTATATCTATTCTTGTTTTTATGAGTTTTTTAGTGGTTTGGTTTAGCATTGAGAGAGTACTTTTTTATATGAAGGTCGATCCTAAAAAATACGTCAGCAAAAATCTCTTTGAAGAGGATCTTACAAAAAATCTTACGATACTTTATATAATCTATACGAATGCACCTTATATAGGACTTTTGGGTACTGTGGCTGGTATTATGATAACATTTTATGATATGGGTATGAGCGGAGGAATCGATACAAAATCCATAATGATAGGTCTATCTTTAGCGCTTAAAGCTACTGCTTTAGGACTTATAGTTGCCATACCTACGCTTATAATTTATAATGGATTTATAAGAAAAGTAGATGTTTTTTTAAAC…	CFT03427_0844	CFTSP3_0899	CFF8240_0847	CFV97608_0912		59	0	100	0	100	100				D6783_00094	D6683_00182	03427_00843	D6659_00137	D6690_00953	D6856_00041	12S0284230_00165	12S028471_00101	85387_00181	12S022253_00669	12S004163_00181	12S042171_00112	12S028551_00037	12S022633_00063	D4335_00183	CF782_00132	11S025572_00681	13S0038815_01030	11S051681_00312	SP3_00911	98v445_01461	B0066_00170	B0130_00426	B0129_00185	NC101_00427	04554_00871	NC147_00489	B0167_00488	B0168_00487	B0047_00277	B0151_00486	B0152_00487	B0042_00171
OG001250	biopolymer transporter ExbD	ATGAGACTTGCTAAAAGAGATGGATTAAATATAGTTCCTTTTATAGACATTATGCTTGTTTTGCTCGCTATAGTTCTTAGTATTTCTACATTTATTGCTGAGGGAAATATCAAAGTAGATTTGCCAAAAGCACAAAGTGCTACAAATAGCGATGAAAGCTCAAGAGTGATAATATCTATCGATAAGAATTCTAATATATTTATAGATGATAAGCCTGTTTTAGAAGATGAGATCGTATCTAAAATATCAAATATCAGCCCAGAAACTTTAATTATATTAAGAAGCGATAAAAGTAGTAAATTTGAGTCTTTCATTAAGGTTATTGACGCGTTAAAAAGTCAAAATCATGAGAAATTTGCTATATCTGCTAAGGTAGGTAATGAATAG	CFT03427_0845	CFTSP3_0900	CFF8240_0848	CFV97608_0913		59	0	100	0	100	100				D6783_00093	D6683_00183	03427_00844	D6659_00136	D6690_00954	D6856_00042	12S0284230_00164	12S028471_00100	85387_00182	12S022253_00668	12S004163_00182	12S042171_00111	12S028551_00036	12S022633_00062	D4335_00184	CF782_00131	11S025572_00682	13S0038815_01029	11S051681_00313	SP3_00912	98v445_01462	B0066_00171	B0130_00425	B0129_00186	NC101_00426	04554_00872	NC147_00488	B0167_00487	B0168_00486	B0047_00278	B0151_00485	B0152_00486	B0042_00172
OG001381	energy transducer TonB	ATGAATAGTTTTATTGGATTTTTCATATCTTTGTTGCTACATGCGGGGTTGATTTTAGGATTTGTTTTGCTAAGCGCAAGAGACTCTGCAGATCAGATCCAAAATGAGCAACTTTTAAAACTAACTTTTTCAAATTTAAGTAGTTTAGAAGATATACCAAAACCATATGAAGAAGTTTCAAAATCTATTATAGAGGAGAAAAAAGAGGTTGAACAAGCACTTCAAAAAAAGATAACAGAAAAAAAGATAGAGCAAATCGATACTAAAAAGATAATCAAACATACAAAATCTGATAAAAAACAAGAACAAATTCCCAAAAAACAGACCGTTCAAAACATTGATACAAAGCAGATACAAAGCATAGAGCCGAATTTAAAAAGCACTGCTCAAAATAGTACT…	CFT03427_0846	CFTSP3_0901	CFF8240_0849	CFV97608_0914		59	0	100	0	100	100				D6783_00092	D6683_00184	03427_00845	D6659_00135	D6690_00955	D6856_00043	12S0284230_00163	12S028471_00099	85387_00183	12S022253_00667	12S004163_00183	12S042171_00110	12S028551_00035	12S022633_00061	D4335_00185	CF782_00130	11S025572_00683	13S0038815_01028	11S051681_00314	SP3_00913	98v445_01463	B0066_00172	B0130_00424	B0129_00187	NC101_00425	04554_00873	NC147_00487	B0167_00486	B0168_00485	B0047_00279	B0151_00484	B0152_00485	B0042_00173
OG001398	transformation system protein	ATGAAAAAAGCATTTACGATAATGGAGATTGTGTTTGTCATCATCATTTTAGGGATACTAGTTAGCATAGCGATACCGCGTTTTAGCATAAACCGCAAAGACGCTCAAATAGCAAAAGCACAAGTTGAACTAGCCAACATAAGATCGACGATAGCTCTAAAAAGAAGCGAAAGTTTCTTAGTATCAGGGGAAAGTTCGGCTGCAACATCGAACCTAAATAATATACTAAAAGAAGCCAAAGTAAGCACAACAAACAATACAAGTTCAGACTACTTGTTAAGGTGGTCAGTAAGTGGAAAAACATTAAAACTAGATATAAAAAACTACGGAACAGCGACTTTTAGTGATAATGGAAATGGCAAATTTGAAACTTGCACATCTACCCCAAAAGATCTTTGC…	CFT03427_0865	CFTSP3_0920	CFF8240_0864	CFV97608_0929		59	0	100	0	100	100				D6783_00072	D6683_00204	03427_00865	D6659_00115	D6690_00806	D6856_00063	12S0284230_00143	12S028471_00079	85387_00203	12S022253_00647	12S004163_00203	12S042171_00090	12S028551_00015	12S022633_00041	D4335_00205	CF782_00110	11S025572_00703	13S0038815_01746	11S051681_00334	SP3_00933	98v445_01059	B0066_00187	B0130_00409	B0129_00202	NC101_00410	04554_00888	NC147_00472	B0167_00471	B0168_00470	B0047_00294	B0151_00469	B0152_00470	B0042_00188
OG000002	transformation system protein	ATGAATACTAAATTTAAAAATACAAGTATAACCAAGCCATTTACAAAGGGTTTTACTATTATCGAAATGGTTTTTGTTATCGTCATTTTAGGAATGTTGGCTAGTATTTTAGTACCTAGACTAGTGGCAACTAGAGACGACGCTGAAATATCAAAGATAAGAATGCAAATTTCAGCTATAAGACGCGGCATTGAGTACTACGCCGCAGCGCAGATGGTAAAAGAAGGTTACGACGAGTTTTACTGCTTTACTAAATGCGATTCACCTAGGCCTAATGACAAAAGCAATGAAGCAGCCAATAGATCTAAATTTACTATGGATTTTCTTAAAACTAGAAACAAAGGCTTATATCCTATGATGCTAGACCAGTCTAGAAATGTTACTCCTAGAACTGATGAC…	CFT03427_0866	CFTSP3_0921	CFF8240_0865	CFV97608_0930		59	9	100	0	100	100				D6783_00071	D6683_00205	03427_00866	D6659_00114	D6690_00805	D6856_00064	12S0284230_00142	12S028471_00077	85387_00204 85387_00205	12S022253_00646 12S022253_00645	12S004163_00204 12S004163_00205	12S042171_00089 12S042171_00088	12S028551_00014	12S022633_00040 12S022633_00039	D4335_00206 D4335_00207	CF782_00109 CF782_00108	11S025572_00704 11S025572_00705	13S0038815_01747	11S051681_00335 11S051681_00336	SP3_00934	98v445_01060	B0066_00188	B0130_00408	B0129_00203	NC101_00409	04554_00889	NC147_00471	B0167_00470	B0168_00469	B0047_00295	B0151_00468	B0152_00469	B0042_00189
OG001459	methyltransferase	ATGAAAGATGTAAAACAGACGTATGATGATTTTCCCTACAAATCAAAACCATTCGCAAATAGCTCAATATACAAACTCGAATCCATAGCTACTTTACTAGGTCTCTCCCCTGCTCCTGCCCATAATGCAAGAGTTCTTGAGATAGGATGTAGTTTTGGTGGAAATCTTATAATGAGCGCCATTTCTAATCCTAAATCCGAATTTATAGGTATAGATATATCCGAAACTCAGATAAATTTAGGAAAAAAACTTATCAAAGATATGAAAATTAAAAACTTAAAACTTATGCAGCTTGATATTTCTCACGTTACGCAAGAACTTGGAAAATTTGATTACGTTATCTCTCATGGTGTTTATAGTTGGGTTCCAGATGATGTTAAAAACGCGATATTGGGGGGG…	CFT03427_0876	CFTSP3_0931		CFV97608_0943		59	0	100	0	100	100				D6783_00061	D6683_00215	03427_00876	D6659_00104	D6690_00795	D6856_00074	12S0284230_00132	12S028471_00067	85387_00215	12S022253_00635	12S004163_00215	12S042171_00078	12S028551_00004	12S022633_00028	D4335_00217	CF782_00098	11S025572_00715	13S0038815_01621	11S051681_00346	SP3_00944	98v445_01021	B0066_00202	B0130_00394	B0129_00217	NC101_00395	04554_00901	NC147_00459	B0167_00457	B0168_00457	B0047_00307	B0151_00456	B0152_00458	B0042_00201
OG001463	hypothetical protein	ATGAACGCACATGAAAATATAGTCATACAGAAGTTAGCCGATAAGCAGATGAGAGCAAATTTAGACTCTGCGATGCATACTCTTCAAACAAATAGAGCAAAACTGATAAATGCGAATTTTAAAGACTGGCAAGGTCTTAGACAAAAAGGCAAATTTGTAAAACAAAAAGCTTTAAATACTTTAGATGAGAGACTCATTGAATTTGAAAAAAATGCTACTGATAACGGATTTAAAATCCATTGGGCATCTACGGCGGAGGAAGCTTGTGAAATTGTATATAATATGATGGTGGATAAAGGTGTAGATACTATTTTAAAAGGTAAATCTATGGCTAGTGAGGAGATCCATTTAAATCACTACTTAGAAGAAAGAGGAATGAAACCTTTTGAAACTGATCTT…	CFT03427_0881	CFTSP3_0936	CFF8240_0885	CFV97608_0948		59	0	100	0	100	100				D6783_00056	D6683_00220	03427_00881	D6659_00099	D6690_00790	D6856_00079	12S0284230_00127	12S028471_00062	85387_00220	12S022253_00630	12S004163_00220	12S042171_00073	12S028551_00610	12S022633_00023	D4335_00222	CF782_00093	11S025572_00720	13S0038815_01616	11S051681_00351	SP3_00949	98v445_01026	B0066_00207	B0130_00389	B0129_00222	NC101_00390	04554_00906	NC147_00454	B0167_00452	B0168_00452	B0047_00312	B0151_00451	B0152_00453	B0042_00206
OG001293	Lactate utilization protein C	ATGAGTAGCAAAGAGATTATACTAAACAAGATCAAATCTAGTGGATATAAAATGCCAAACATCGACGTAAGCGCTCCTAGCCAAAATCCATCAAGCCATATAATCAGCGCAGATGATGATATATACGCTGAATTCACGCAAAGAATAGTAGCAAACAAAGCCTTACTCGTGGAGAGTTCGCCTGAAAAATTAAATGAGGATATCCAAAAAATCATCGATAAAGAGGCGGTAAAAAATTTGATTTATCCAGATTCCCTTAGTTTTGATGTTTCAAATTTAAATATAGAAAATAAATTTAAATTTGATAAACCAGTAGATGGATTTAAGTCTCAGATATTTGATTATGATGTGAGCATTATAGATGCAAGAGGAGGCGTAAGTTCGCATGGAGTGGCTTGT…	CFT03427_0882	CFTSP3_0937	CFF8240_0886	CFV97608_0949		59	0	100	0	100	100				D6783_00055	D6683_00221	03427_00882	D6659_00098	D6690_00789	D6856_00080	12S0284230_00126	12S028471_00061	85387_00221	12S022253_00629	12S004163_00221	12S042171_00072	12S028551_00609	12S022633_00022	D4335_00223	CF782_00092	11S025572_00721	13S0038815_01615	11S051681_00352	SP3_00950	98v445_01027	B0066_00208	B0130_00388	B0129_00223	NC101_00389	04554_00907	NC147_00453	B0167_00451	B0168_00451	B0047_00313	B0151_00450	B0152_00452	B0042_00207
OG001421	tricarboxylic transport membrane protein	ATGAAAAAATCTGTCAAACTTGCTTTTAGTGTGGCTATTTTAATTAGTTTAGCAAATTCGCTACAAGCATTTGAACCCAAAAAACCTACTTGTCTAGCACCAGCAAAACCTGGGGGAGGATTTGATCTCACCTGCAAAATCGCAGCAAACTCTTTTGCTGTAACACATCTGTTGAACAAACCTATGATAGTAAATTTTATGCCAGGAGGAGTTGGAGCCGTAGCGTATAATCACGTAATAGGTCAAAAACCAAACGACGGAGATGTCATAGTAGCATTTAGTTCTGGTTCTGCTTTAAATATAGCTCAGGGAAAATTCGGAAAATATAATGAAAATGCAGTAAGATGGCTTGATGGTAAATTTAAAGAGCTGCCAACAGCAAAAGAACAAGGATATGAC…	CFT03427_0896		CFF8240_0902	CFV97608_0964		59	0	100	0	100	100				D6783_00042	D6683_00234	03427_00895	D6659_00085	D6690_00776	D6856_00093	12S0284230_00597	12S028471_00048	85387_00234	12S022253_00616	12S004163_00234	12S042171_00059	12S028551_00596	12S022633_00009	D4335_00236	CF782_00079	11S025572_00734	13S0038815_01634	11S051681_00366	SP3_00963	98v445_01799	B0066_00222	B0130_00374	B0129_00237	NC101_00375	04554_00921	NC147_00439	B0167_00437	B0168_00437	B0047_00327	B0151_00436	B0152_00438	B0042_00221
OG001316	tricarboxylic transport membrane protein	ATGACAGAAAGATTGTTTGGAGTATTTTTATTTTGTACTGGAATATTTGTTATCTATGGTGCGATGAGCTTCAATGTAGCATTTTCGTATGACCCTCTTGGTCCTAAAACTTTTCCTATACTGCTTGGAATCTTACTTAGCGTATTGTCTGTTTTTATCATTATCGGACCGAGCAAAGCAGAATTTGCAAATTTATCTATAAATTTAAAAATTATATATCTGGTCGCGCTTATCATTTTATATCAGCTAAGCTTTGATTTTTTAGGATTTTTATTTGCGACTTTTATACTAGTTAGCTTAGTGTCTAAGATATTTAAAGCTACAAATATCGAAGCGGTGATATGCGGAATTTTGGTCAGCATTACCGTTTATTTGGTGTTTAAAGAGGTTTTGGATATC…	CFT03427_0897	CFTSP3_0952	CFF8240_0903	CFV97608_0965		59	0	100	0	100	100				D6783_00041	D6683_00235	03427_00896	D6659_00084	D6690_00775	D6856_00094	12S0284230_00598	12S028471_00047	85387_00235	12S022253_00615	12S004163_00235	12S042171_00058	12S028551_00595	12S022633_00008	D4335_00237	CF782_00078	11S025572_00735	13S0038815_01635	11S051681_00367	SP3_00964	98v445_01800	B0066_00223	B0130_00373	B0129_00238	NC101_00374	04554_00922	NC147_00438	B0167_00436	B0168_00436	B0047_00328	B0151_00435	B0152_00437	B0042_00222
OG001249	succinyl-CoA synthetase subunit alpha	ATGAGTATATTGGTAGATAAAAATACAAAAGTTATAGTTCAGGGATTTACAGGAAAAGAAGCTACTTTTCATGCTGAGCAGTGTTTGGCTTATGGTACAAATATAGTCGGTGGTGTTACTCCATTTAAAGGTGGTATGATACATCTTGGCAAACCTGTGTTTGATACTGTTGTAGAGGCCGTAAAATCAACTAATGCAACAGTTAGTTTGATATTTGTTCCTGCTAAATTCGTTGCAGCTAGTATAATAGAAGCCGCCGATGCGGGTATAGAGTTGGCAGTCGTTATAACTGAGCATACTCCAGTTAGAGATATGCTAGAAGCTAAAAACTATGCGAATAAAAAAGGTATGAAATTAATAGGTCCAAACTGCCCAGGAATTATAAGCGCTGATCAAGCA…	CFT03427_0903	CFTSP3_0958	CFF8240_0910	CFV97608_0971		59	0	100	0	100	100				D6783_00034	D6683_00242	03427_00903	D6659_00077	D6690_00768	D6856_00101	12S0284230_00605	12S028471_00041	85387_00241	12S022253_00609	12S004163_00241	12S042171_00052	12S028551_00588	12S022633_00002	D4335_00243	CF782_00072	11S025572_00741	13S0038815_01641	11S051681_00374	SP3_00970	98v445_01207	B0066_00230	B0130_00366	B0129_00245	NC101_00367	04554_00929	NC147_00431	B0167_00429	B0168_00429	B0047_00335	B0151_00428	B0152_00430	B0042_00229
OG001434	succinyl-CoA synthetase subunit beta	ATGAATATCCATGAGTTTCAAGCCAAAGAGCTTTTAAGAGATTTTGGCATAAACGTCGCTGATGGCATTATGGTAACTAGTGTGGATGATGCACTAAATGCTGCTAAAAAACTCGGCGGTTCTGTTTGGGCTGTGAAGGCTCAGATACATGCTGGAGGTCGCGGTCTAGGTGGCGGTGTAAAAATCGCAAAAAGCTTAGATGAAGTAAAAGAGTATGCGAGTAAAATTTTAGGAATGACTTTAGTTACTAAACAGACTGGCCCAGAGGGAAAACTTGTTAAAAAACTATATATAGAAAAAGGGACAAATATAGATAAAGAGTATTATCTAAGTCTAACCTTTGATCGTATAAACGAGTGTATAGCTGTGATCGCTTCAGCTGATGGCGGTATGAATATA…	CFT03427_0904	CFTSP3_0959	CFF8240_0911	CFV97608_0972		59	0	100	0	100	100				D6783_00033	D6683_00243	03427_00904	D6659_00076	D6690_00767	D6856_00102	12S0284230_00606	12S028471_00040	85387_00242	12S022253_00608	12S004163_00242	12S042171_00051	12S028551_00587	12S022633_00001	D4335_00244	CF782_00071	11S025572_00742	13S0038815_01642	11S051681_00375	SP3_00971	98v445_01206	B0066_00231	B0130_00365	B0129_00246	NC101_00366	04554_00930	NC147_00430	B0167_00428	B0168_00428	B0047_00336	B0151_00427	B0152_00429	B0042_00230
OG001406	signal transduction histidine kinase	ATGAAAGACAGTCTTGGGCTATTTGAAAAGGACATAGACGAAGAAGCGTTTATAGTATCCAAAACTGATTTAAAGGGCAACATCACATATTGCAATCAAACATTTTTAGAAATAGTAAATTTAAAAAACAAAGATCTAATAGGCAAACCTCATAATCTAGTCAGGCATCCAGATATGCCAAAATTTGTTTTTAAACTACTATGGGAAAGAATAAAAGATAAAAAAGAAATTTTTGCATTTGTTAAAAATAGAACCTTTGATGGAGCTTACTACTGGGTTTATGCAAACATCACATCTTCTCTTGATGAACATGGAAATATAATCGGCTACTACTCAGTAAGAAGAAAAGCAAGCAAAGAAGCGATAAAAACAGTAATCCCGATCTACGCCAAAATGGTC…	CFT03427_0992	CFTSP3_1045	CFF8240_1012	CFV97608_1069		59	0	100	0	100	100				D6783_01299	D6683_00853	03427_00995	D6659_00789	D6690_00016	D6856_00809	12S0284230_01250	12S028471_00894	85387_00804	12S022253_00016	12S004163_01318	12S042171_00660	12S028551_01497	12S022633_00261	D4335_00915	CF782_01158	11S025572_01193	13S0038815_00152	11S051681_00464	SP3_01059	98v445_01158	B0066_00324	B0130_00272	B0129_00340	NC101_00271	04554_01025	NC147_00334	B0167_00332	B0168_00332	B0047_00432	B0151_00332	B0152_00333	B0042_00326
OG001373	IclR family transcriptional regulator	ATGGAAAAGAAACTACACAATCCAACTCTTAGAGTTCTAGAGATATTTAAAGTACTTTTTGCTAGTAGCAACGGACTTAGTTTTTCTGAAATTTCACAGATAACAGGTATATCAAAAGGCACTCTTCATCCTATTTTGATGACTCTCATTTATGAAGACTTTTTACAAATAAATGAAAATAAGATAAATATCGGCAAAAACTGCTTTAAAATCGGAAACGCTTACGTTCATTCGCTAGATTTTATAGATACTATAAAACCTCATATGAAAGATATAGTCTTTGTTTGCGGTGAAATATGCCAACTAGGCGTACTTGATGGATCAGACGTTTTATACATAGAAAAAACAGAACCAAAACAAGCCATAAAATTAGAATCATACGTTGGCAAAAATCTACCC…	CFT03427_1042	CFTSP3_1104	CFF8240_1062			59	0	100	0	100	100				D6783_00477	D6683_00802	03427_01047	D6659_00738	D6690_00067	D6856_00199	12S0284230_00746	12S028471_00843	85387_00753	12S022253_00077	12S004163_01269	12S042171_00611	12S028551_00674	12S022633_00322	D4335_00864	CF782_01209	11S025572_01142	13S0038815_00101	11S051681_00526	SP3_01118	98v445_00667	B0066_00371	B0130_00225	B0129_00387	NC101_00224	04554_01072	NC147_00287	B0167_00285	B0168_00285	B0047_00479	B0151_00285	B0152_00286	B0042_00374
OG000967	L-fucose permease	ATGCAAAATAAAAATATCAAAATAACTTTTATACTAGTTACGTCTCTATTTTTGCTATGGGGGCTTAGCTATGGACTTTTAGATGTTATGAACAAAAACTTTCAAACTCATCTTGGAATCACAAAAGCAAACTCAGGACTTCTACAAGCTGCGTATTTTGGTGCATATTTTATCATTGCTATACCAGCTTCGCTTATAGCTAGCAAATATAGTTATAAAGTCGGTATCATAGTAGGCTTGCTGCTTTATGCTATTGGATCTTTGATGATAATTCCAGCTAGCAATAGTGCGAATTTCGATCTATTTTTACTTGCGTTTTTTATCTTAGCTTGCGGACTTGGAAGTCTTGAAACAAATGCAAATCCATATATCACAAAACTAGGAAGCGACCAAAGAGCA…	CFT03427_1046	CFTSP3_1108	CFF8240_1066	CFV97608_1120		59	1	100	0	100	100				D6783_00481	D6683_00798	03427_01051	D6659_00734	D6690_00071	D6856_00203	12S0284230_00742	12S028471_00839	85387_00749	12S022253_00081	12S004163_01265	12S042171_00607	12S028551_00670	12S022633_00326	D4335_00860	CF782_01213	11S025572_01138	13S0038815_00097	11S051681_00530	SP3_01122	98v445_00672	B0066_00375	B0130_00221	B0129_00391	NC101_00220	04554_01077	NC147_00282	B0167_00280	B0168_00280	B0047_00484	B0151_00280	B0152_00281	B0042_00379
OG001349	metal-dependent hydrolase	ATGCTTGAAATAGTAGATACTCACTTTCATATCTGGAATTTAGATATACTACACCTACCTTGGCTAAACTCTTATAAAGGAGCCATAAACAGAAGTTTTGATATAGATGATATATGCAAAGCTTATGGTAAATACGATCTCTTCTTTAAAGGAGGAATTTATGTTGAGGTGGATTGTGATGATAGGGTAAAAGAAGATGAACATATATTTAGTTTAAATAGTCCTTTTATCTTAGCTAAAATTATGAGAGCAAAACTATGTGAGCATATGAGACTACCTCTTGGTATCGCAGGAGTTAGAGAGCCTTTACATATAGATAGCTCTAAGCGAGGAAGATGCTTAGAGCAAAGTTTTATATCAGGACTTGAGGTTTTAAGCCAAATGGATCTGATATTTGAA…	CFT03427_1047	CFTSP3_1109	CFF8240_1067	CFV97608_1121		59	0	100	0	100	100				D6783_00482	D6683_00797	03427_01052	D6659_00733	D6690_00072	D6856_00204	12S0284230_00741	12S028471_00838	85387_00748	12S022253_00082	12S004163_01264	12S042171_00606	12S028551_00669	12S022633_00327	D4335_00859	CF782_01214	11S025572_01137	13S0038815_00096	11S051681_00531	SP3_01123	98v445_00673	B0066_00376	B0130_00220	B0129_00392	NC101_00219	04554_01078	NC147_00281	B0167_00279	B0168_00279	B0047_00485	B0151_00279	B0152_00280	B0042_00380
OG001338	cation diffusion facilitator transporter	ATGCAACTTGGCAAAGCTACGCAAAATTACGGTAAAAAGATAAGAGATAATAAACCTCAAGATATTGAATTTACAAAAGAAAATATTAGCCGTAAGGAGCAGTTTGTACTCAAAGTCTCTATGTATTGCGCGCTTATTTTAGCAATTTTTGGTGTAGGATTTGGACTGTTTATAAAGAGTTTGACCATAGTTTTTGATGGAATTATAGCGCTTGTAAGTGTTGGACTTGGGCTTCTTAGCGTTGTTACTGCTCGTTATGTTTATAAAGAAGATGATGATATTTTTCAATACGGATATATTCGTTTTGAGCCTATGGTAAATTTATTTAAAAGTCTTATTTTGCTTATTGTATGTTTGTATGCATTTTTTAGTGCAATTAAAAGCATTTTTAGCGGAGGT…	CFT03427_1195	CFTSP3_1257	CFF8240_1226	CFV97608_1278		59	0	100	0	100	100				D6783_00629	D6683_01738	03427_01199	D6659_00585	D6690_01457	D6856_00697	12S0284230_00922	12S028471_01228	85387_01036	12S022253_00231	12S004163_01094	12S042171_01256	12S028551_00882	12S022633_00702	D4335_01004	CF782_01063	11S025572_01274	13S0038815_01398	11S051681_01471	SP3_01269	98v445_01645	B0066_00533	B0130_00063	B0129_00549	NC101_00062	04554_01297	NC147_00065	B0167_00063	B0168_00063	B0047_00700	B0151_00063	B0152_00064	B0042_01630
OG001271	proline dehydrogenase / 1-pyrroline-5-carboxylate dehydrogenase	ATGATAAACAAAACAATAGAGTTAGCAAGTGAGCTGCAAAATAAAATCGTGCAAAATATCTCTAAGCATGAAAAAGTTTTCCATCAAAAAATGAGAAAACTCCTGCTAAATCCGCAAAACAAAGTAATGTTAATAGAGCTTTTGGATCGCTCATTTAGATGCAAAGATAAAAAATCCAGTTTTGAACTCATACAATACACGCTAAATAAATATGGTATAGCTGATTTTTTCACTTCTTATGAGAGATTTCTACTTTTAGCTTTTTTAAATTTAGGTAAATTTATGCCTGATATCAGCGTTCCATTTTTTATATCTCATTTAAGAAACGAAACAAAAGATATGGTTTTAGATGCCAACGAACATAGTTTAAAAAAGCATATAGAACTAAGAAATGAGGAT…	CFT03427_1218	CFTSP3_1280	CFF8240_1241	CFV97608_1393		59	0	100	0	100	100				D6783_01486	D6683_01486	03427_01223	D6659_01574	D6690_01306	D6856_00595	12S0284230_01315	12S028471_01457	85387_01193	12S022253_00245	12S004163_01156	12S042171_01271	12S028551_01028	12S022633_00962	D4335_00989	CF782_01049	11S025572_01260	13S0038815_00962	11S051681_01130	SP3_01293	98v445_00069	B0066_00548	B0130_00047	B0129_00564	NC101_00047	04554_01313	NC147_00049	B0167_00048	B0168_00048	B0047_00715	B0151_00048	B0152_00048	B0042_01615
OG001405	sodium/proline symporter	ATGGAATCAGTAAATTTTAGTATAGAAATAGCAGTAACATTTGTAGCATACTCGGCTTTGATGTTGCTTATAGGATTTTATTTTTTCAAACAAAATAAAAGCACAGAAGACTACTTTTTAGGCGGAAGAAGTATGGGTCCAGCAGTATCGGCTCTATCTTCAGGAGCTTCTGATATGAGCGGATGGCTGCTTATGGGGCTTCCTGGAGCTTTGTATGTAAGTGGATTTTCACAAAGTTATATAGCCATAGGTCTTACTGTCGGCGCGTTTTTAAATTGGAAATTTGTAGCAAAAAGGCTTAGAATTTATACTAGCGTTGTAGCAAATTCTATCACCATACCTGATTATTTTGAAACGAGATTCGATGATAAATCTCATATTTTAAGGATACTTTGCGCT…	CFT03427_1219	CFTSP3_1281	CFF8240_1242	CFV97608_1394		59	0	100	0	100	100				D6783_01485	D6683_01485	03427_01224	D6659_01575	D6690_01305	D6856_00596	12S0284230_01314	12S028471_01456	85387_01192	12S022253_00246	12S004163_01157	12S042171_01272	12S028551_01029	12S022633_00963	D4335_00988	CF782_01048	11S025572_01259	13S0038815_00963	11S051681_01129	SP3_01294	98v445_00068	B0066_00549	B0130_00046	B0129_00565	NC101_00046	04554_01314	NC147_00048	B0167_00047	B0168_00047	B0047_00716	B0151_00047	B0152_00047	B0042_01614
OG001333	bilirubin oxidase	ATGAATAGAAGAACATTTTTAAAGCTAAATGCCTTAGGATTAGTTAGTATTTGCAATGCATATGCAAATAAAATGAATCATTTTGGTATGCACCATGAAATGATGAACGTCAATGATAGTATGTTAAATATCGATACATCTTTTATTGACTTTGCTTCAAATAATTTAAAGCTTCTTGATGAAAAATATTTTCCGCAAAATCAAATTCTAAAAGCTCTGCCTTTGCTTAAAAATGAAAGTAAAACAAAAAATACATTTAAAGCAACTTTGCAAATTACTGAAAATCAATTAGAGATAGTTAATGGCAAAAAGACTAAAGTATATACATATAACGGTACAATGCCCGCACCAAAAATTGAGGTTTTTGAAGGCGATAGTGTAGAAATTTTAGTTAAAAAT…	CFT03427_1273	CFTSP3_1336	CFF8240_1304	CFV97608_1449		59	0	100	0	100	100				D6783_01769	D6683_01674	03427_01282	D6659_01695	D6690_01575	D6856_01438	12S0284230_01703	12S028471_01719	85387_01654	12S022253_00304	12S004163_01753	12S042171_01699	12S028551_01653	12S022633_01022	D4335_00931	CF782_00991	11S025572_01731	13S0038815_01020	11S051681_01072	SP3_01351	98v445_01842	B0066_01593	B0130_01624	B0129_01726	NC101_01722	04554_01371	NC147_01834	B0167_01507	B0168_01844	B0047_01834	B0151_01824	B0152_01836	B0042_01824
OG001407	pyridine nucleotide-disulfide oxidoreductase	GTGAAGTATGATTTGATAATTATCGGATTTGGCAAGGCTGGGAAAACTTTAGCAGCTAAAGCTGGTTCCATGGGTAAAAAAGTTGCTTTGATAGAAAAAAGCGATAAAATGTACGGAGGAACTTGTATAAATATAGGTTGTATTCCAACTAAAAAACTAGTTACTCTGAGCAAAGATGCTAAATTTTTCAGCGACAAAAATGAGTATTTTTCTAAATCGATAGAGGCTAAAGATACGCTTATAAGCGCACTTAGAGCTAAAAACTATGGTATGTTAAATGATAATCCAAATGTAACGCTCATAAAAGCTACTGCTAAATTTAAAGATGAAAATACTATTTTAGCAGACGGTGAAGAGCTAAGTGCTAAGGTAATTGTGATAAATACTGGAAGCAAGGAG…	CFT03427_1330	CFTSP3_1393		CFV97608_1505		59	0	100	0	100	100				D6783_01325	D6683_00923	03427_01340	D6659_01162	D6690_00482	D6856_01292	12S0284230_00538	12S028471_00584	85387_00627	12S022253_00527	12S004163_00628	12S042171_00352	12S028551_00262	12S022633_00451	D4335_01143	CF782_00625	11S025572_00867	13S0038815_01205	11S051681_00027	SP3_01408	98v445_00404	B0066_01433	B0130_01348	B0129_01348	NC101_01423	04554_01429	NC147_01044	B0167_00901	B0168_00816	B0047_00818	B0151_01408	B0152_01642	B0042_00689
OG001323	O-Antigen ligase	GTGAGCAAAACAACGCTTTTTAGATATTTTGATAGAGTTATTTTGATACTTTTAGCACTATTTTTTATAACCGAACATCATTTTAAATTCACCGCTGTTAAAAATATATCTCTTTACCTATCATTTTTGCTTGTTTTTTGCTTGTTTTTTATAGATAAAAAAGCACTATTTTCAAATTTAAAAACAAATTTCAATAGCGCAAAACCGGCATTTTTTGCTATTATATTTTTTATTATCTACACTGCTGTAGTATCGTTTTTTCCATATGATTCTAAATTTGATTCATTCAATGAAGCTTTTAGTGAGTTTGGGAGAGGATCTGTATTTTTGATAGTTATTTTATGTTGGTTTGATGGCAGTAAAGATAAGATAAAATTTATGTTTTATTCTGTTATTTTA…	CFT03427_1372	CFTSP3_1436	CFF8240_1408	CFV97608_1547		59	0	100	0	100	100				D6783_00934	D6683_00965	03427_01382	D6659_01120	D6690_00524	D6856_00863	12S0284230_00499	12S028471_00544	85387_00588	12S022253_00485	12S004163_00667	12S042171_00313	12S028551_00301	12S022633_00409	D4335_01101	CF782_00668	11S025572_00909	13S0038815_01516	11S051681_00069	SP3_01451	98v445_00648	B0066_01472	B0130_01308	B0129_01309	NC101_01463	04554_01470	NC147_01003	B0167_00942	B0168_00857	B0047_00859	B0151_01449	B0152_01600	B0042_00730
OG001422	ligand-gated channel protein	ATGAAAAAATTCGCATTTTTTAGTATTTTAGCGGCGGCGGTTATATTTGCAAATGATGAATACAATGCGACATTACCACCTACTAAGATAGAAAGTAAGTCAGACGTCGATGAGCTAAAAGGTTATGTAGGCTACGATAGAGCTCAAGGTAGCAGAACAGACTTGCTATTAAAAGAGACGCCTCAAACCATAGATATATTAGATATCAGTAGAAATAAAAGCTATGGACAAAATGATCTTAGCTCGATCCTTGAAGGAACAGCAGGTATAGACACTACTTATGATATGAGGGCAGACAACATTTTTATCAGAGGGTTCAATGCAGACGCTGGAGATATCTATAGAGATGGTGTTAGAGATAGCGGACAAGTTAGAAGAAGCACGGCAAATATCGAGAGA…	CFT03427_1403	CFTSP3_1467	CFF8240_1439	CFV97608_1578		59	0	100	0	100	100				D6783_00965	D6683_01198	03427_01413	D6659_01011	D6690_01171	D6856_00704	12S0284230_00872	12S028471_00514	85387_00558	12S022253_00455	12S004163_00697	12S042171_00282	12S028551_00331	12S022633_01443	D4335_01071	CF782_00698	11S025572_00939	13S0038815_01477	11S051681_00100	SP3_01483	98v445_00703	B0066_01505	B0130_01275	B0129_01276	NC101_01496	04554_01504	NC147_00969	B0167_00976	B0168_00891	B0047_00893	B0151_01483	B0152_01566	B0042_00764
OG001280	CRISPR-associated endoribonuclease Cas6	ATGATTGTGTTAAAAATTTTACTGCAGCTTAAGAGCGGTTTTCATCTAAGAAAAATGCCGGATTTTTTATTTAATAATGTTAATTTACTTCTTTTAAATAATGATGAGATTTCAGAATTCACTTATGATGGAGAGATAAATCCGTATAGTTTTGGTTTTTTATATCCTTTAAAATTTAAAACAAAGCTTTATGAAGTCGGGGATTTGTATAATTTAAATATAAAATGTAATTCAGATAGCGTTGCAAACTATATAAAACAAGCGCTTACAAAAAATATAAATAGCGGTTTTACTCTCATAGATATAGAAAAACAGTTTATAAATAGATTGTCTTATATAAATAGTATTTATACAGCTAGTCCCGCGGTTTTTGCATTTTCAAATTTAGAAAACCAGTTT…	CFT03427_1414	CFTSP3_1478	CFF8240_1451	CFV97608_1589		59	0	100	0	100	100				D6783_00976	D6683_01209	03427_01424	D6659_01022	D6690_01182	D6856_00715	12S0284230_00883	12S028471_00503	85387_00547	12S022253_00444	12S004163_00708	12S042171_00271	12S028551_00342	12S022633_01454	D4335_00585	CF782_00709	11S025572_00950	13S0038815_00639	11S051681_00111	SP3_01494	98v445_00692	B0066_01516	B0130_01264	B0129_01265	NC101_01507	04554_01515	NC147_00958	B0167_00987	B0168_00902	B0047_00904	B0151_01494	B0152_01555	B0042_00775
OG001312	hypothetical protein	ATGGAAAGAAAACTAAGCAAAAGAGATATGGCAGGTATCCTTAAAATCGATGTAAAAACTTTATATAATTGGAGAAAAAACAAACCAGAACTCTATCGTATAGTTATGCTTGGATTTAAATTTGATGAGCTTTTATGGTTAAGTAAGCAGAATTTTGAAGATATGCAAAAATTAGCCAGAGAGAATCAAAACTACCGTTTAAGGTAG	CFT03427_1450	CFTSP3_1514	CFF8240_1489	CFV97608_1623		59	0	100	0	100	100				D6783_01790	D6683_01237	03427_01462	D6659_01061	D6690_01025	D6856_01273	12S0284230_01513	12S028471_01024	85387_01450	12S022253_00406	12S004163_00751	12S042171_01149	12S028551_01212	12S022633_01659	D4335_00624	CF782_00751	11S025572_00991	13S0038815_00679	11S051681_00149	SP3_01532	98v445_00602	B0066_01368	B0130_01555	B0129_01553	NC101_01357	04554_01556	NC147_00917	B0167_01027	B0168_00943	B0047_00945	B0151_01534	B0152_01514	B0042_00816
OG001414	MarR family transcriptional regulator	ATGGTAAATTATCTCGGTGCTTGTCTATTTTTTAGCTCTCAAGCCTTTTCGAGAATTTCTGAAGAGATTGCAAAAGAGTATTTTATGCCGACAATGCTTTCACCATCACACGCATATTTGTTGCATGCTATAGTTCTTAGTGAAGGTATAAGTCCTAGTAAGTTGGCTAGTATAATGTGTTTGTCTCCATCTACAGTAACAAGACTCGTTGATAAACTAGTTTATAAAGGTCTTGTTGAGCGTGAATTTATAGGAAAAACTTCAAATTTAAAAGCGACAAAAAGTGGAGTGGAATTAAAAGATAGCATAGAAAAATCTATGCAAAAATTGAATTCTAAATTCATAGAAATTTTGGGTGAGCAAAATATAGAGAGTTTAAATTTAGGTTTTAAAGAGTTT…	CFT03427_1518	CFTSP3_1582	CFF8240_1561	CFV97608_1694		59	0	100	0	100	100				D6783_00713	D6683_01550	03427_01530	D6659_01352	D6690_01345	D6856_00949	12S0284230_01418	12S028471_00947	85387_01231	12S022253_00338	12S004163_01454	12S042171_01237	12S028551_01135	12S022633_01408	D4335_00693	CF782_01659	11S025572_01342	13S0038815_01300	11S051681_00218	SP3_01602	98v445_00560	B0066_01298	B0130_01484	B0129_01484	NC101_01287	04554_01626	NC147_00847	B0167_01097	B0168_01013	B0047_01016	B0151_01603	B0152_01444	B0042_00886
OG001224	methyltransferase	ATGATAAACGATCTTATAAAAGCATCTTATGATGAGGTTTTATACCGTTCAAATTCATATAACATGACTTGCATAGATAGACTTTACGAAGTAGCTAGAATGCACGGACTTTCACCTAGAAATCCAGATAATGCTAGAGTTTTGGAGATAGGTTGCGCATCTGGAGGAAATATTATAGGTCAAGCTGTAAATCATCCTAATTCATGCTTCATAGGTATTGATCTAAGCGATGAGCAAGTAAAGATAGGCAAAGAGGCTATTTGCTCAATAGGCATAAAAAATATCGAGCTTATCACTATGGATATCTGTGATCTTATAAGTATCTATAAAGACAAATTGAGTTTTGATTATATCATAGTTCATGGGGTTTATAGTTGGGTGCCAAATGAGGTAAGAGCT…	CFT03427_1589	CFTSP3_1654	CFF8240_1637	CFV97608_1764		59	1	100	0	100	100				D6783_00638	D6683_01523	03427_01602	D6659_01566	D6690_01083	D6856_01457	12S0284230_01578	12S028471_00917	85387_01201	12S022253_01684	12S004163_01423	12S042171_01207	12S028551_01104	12S022633_01235	D4335_00769	CF782_01685	11S025572_01418	13S0038815_01329	11S051681_01611	SP3_01675	98v445_01284	B0066_01225	B0130_01411	B0129_01410	NC101_01216	04554_01700	NC147_00771	B0167_01170	B0168_01086	B0047_01087	B0151_01678	B0152_01371	B0042_00961 B0042_00960
OG001385	peptide ABC transporter permease	GTGTGGATATTTGTTGCTAAAAGAGTAGTCCAGACTATCTGTCTTGTCTGCATTTTTAGCTTATTTATATTCATAATGATAGAATTTTCTAGCGGAAATATCGTATCAGGACTTTACGGAGACAACATTCAAGCCTTAAATCCAGCATTAAAAGAGAGAATCTTGGCTAATTTAGGGCTTGATAGACCTCTAATGGTACGATATTTTGAGTGGTTTTTAAATTTTATAAGAGGCGACTTTGGATTTAGCTTTGTAAGCGGAGAAAAAGTCATAGATATAATAAAAGATAGGCTTCCTTATACTCTCATTCTTGGCGTAATCAGCTTTTTTCTTAGCTTTGCTTTAGCGATAGTTTTAGGAGGTTTTAGCGCTATTTTTAAGGGTTCTTTATTTGATAAA…	CFT03427_1605	CFTSP3_1670	CFF8240_1653	CFV97608_1780		59	0	100	0	100	100				D6783_01387	D6683_01129	03427_01618	D6659_01447	D6690_01601	D6856_00985	12S0284230_01366	12S028471_01598	85387_01438	12S022253_01322	12S004163_01519	12S042171_01417	12S028551_01621	12S022633_01783	D4335_01615	CF782_01289	11S025572_00008	13S0038815_01345	11S051681_01412	SP3_01691	98v445_00133	B0066_01584	B0130_01615	B0129_01614	NC101_01200	04554_01716	NC147_01375	B0167_01456	B0168_01372	B0047_01373	B0151_01077	B0152_01087	B0042_01246
OG001257	peptide ABC transporter permease	GTGAAAAAATTTACTATTTTTACAGCTATTTTGCTTGGATTTATTATCATTTTGCCACTGTTTGCACCATTTGATCCAAATGAAGTAAATTTAAACTCTATAAAATTAGCTCCAAATTTAAAAAATATTTTAGGTACGGATTTTTTAGGAAGAGATGAGCTTTCTAGGCTTTTATTCGCATTTAGAAACTCAATTTTTATAGGGCTTTTAAGCGGAGTTTTTGCTATCATTTTTGCTTTTACTTTTGCTTTTTTGGCACTAAATTCACCAAAAATCGTAAAAACTTTTTTGATGCGTTTGTTAGATGCGTTTTTATCTCTACCTAATTTACTGCTTATACTGCTATTTAGTGCATTTAGTGATAAAGGATTTAATATTTTTACTATAAGTTTGCTTTTA…	CFT03427_1606	CFTSP3_1671	CFF8240_1654	CFV97608_1781		59	0	100	0	100	100				D6783_01388	D6683_01130	03427_01619	D6659_01448	D6690_01600	D6856_00984	12S0284230_01365	12S028471_01597	85387_01437	12S022253_01321	12S004163_01518	12S042171_01418	12S028551_01620	12S022633_01782	D4335_01616	CF782_01290	11S025572_00009	13S0038815_01346	11S051681_01411	SP3_01692	98v445_00134	B0066_01583	B0130_01614	B0129_01613	NC101_01199	04554_01717	NC147_01376	B0167_01457	B0168_01373	B0047_01374	B0151_01076	B0152_01086	B0042_01247
OG001396	peptide ABC transporter ATP-binding protein	ATGATTGAGGTTTTAAATTTAAACATAAAAGCTAAAAATACTCAAATTTTACACAATATCAGTTTTATCTCAAACTCAAATTTAGCAATCTTAGGTAGCAGCGGAAGTGGAAAAAGTACGCTTTGCAAAGCTATCTGTTCTATTTTGCCAGATAATTTAAAAGCAAGTTATACAAAGCTTCAAACAGATCAAAAACCTGCTTATATATTTCAAGACTGTATAAGCTGCTTTTATCCATATCTTAAGATAAAAGATACGTTCAAAATGGTTTTAAAAGAGAGTGCAAACTCTACTCATCAAATTTTTGATGAATTACATATACCAAAAAAAGCGTGGGAAATGTATCCTTACGAGCTTAGCCGTGGGATCGCTAGCAGAGTTCAAATCGCACTAAATCTA…	CFT03427_1607	CFTSP3_1672		CFV97608_1782		59	0	100	0	100	100				D6783_01389	D6683_01131	03427_01620	D6659_01449	D6690_01599	D6856_00983	12S0284230_01364	12S028471_01596	85387_01436	12S022253_01320	12S004163_01517	12S042171_01419	12S028551_01619	12S022633_01781	D4335_01617	CF782_01291	11S025572_00010	13S0038815_01347	11S051681_01410	SP3_01693	98v445_00135	B0066_01582	B0130_01613	B0129_01612	NC101_01198	04554_01718	NC147_01377	B0167_01458	B0168_01374	B0047_01375	B0151_01075	B0152_01085	B0042_01248
OG000901	nickel ABC transporter ATP-binding protein	ATGAGTCTAGAAGTTATAAATTTAAAAAAATCATATGGAAAAACTGAAATTTTAAAAGATATCAGCTTTTATCTAAAAAGTGGTGAGAGCGTAGCTCTTATGGGAGCTAGTGGAAGCGGAAAAAGTACGCTTGCAAAATGTATAGCAAAGCTAGAGAGTATCGATCATGGAAGTGTAATTTATAATGGAAAAGATCTGTTAAATTTAAAAAATGCAGAGTTCAGACAAAATATTCAATACGTATTTCAAGATCAGCTAACTGCGTTAAATCCAACAAAATGCGTAAAAGATCTGTTGATAAGCGTTTTAAAGCGTTTTAAAATAGACAAAAAAGATGAATTTGAGCATATTTTAAGCGACGCAAAGCTGCCCTATTCTCTTTTAGATAGATTTCCAAAG…	CFT03427_1608	CFTSP3_1673	CFF8240_1657	CFV97608_1783		59	1	100	0	100	100				D6783_01390	D6683_01132	03427_01621	D6659_01450	D6690_01656	D6856_00982	12S0284230_01363	12S028471_01595	85387_01435	12S022253_01319	12S004163_01516	12S042171_01420	12S028551_01618	12S022633_01780	D4335_01618	CF782_01292	11S025572_00011	13S0038815_01348	11S051681_01409	SP3_01694	98v445_00136	B0066_01581	B0130_01612	B0129_01611	NC101_01197	04554_01719	NC147_01378	B0167_01459	B0168_01375	B0047_01376	B0151_01074	B0152_01084	B0042_01249
OG001399	ligand-gated channel protein	ATGTTAAAAAAAGTAACTATGTGCAGCTTGAGTGCGGCTACGCTTGTATTTGGTATGCAAATTAATCTAGATACTACAGTTATATCAACTAGTGGATTTGAAACGAAACTCAAAGATGAAGTAAGAAACGTGATTGTTATAACTAGCGAAGATATCCAAAATAAAGGCTATAAAAACGTTGAAGAGATCTTAGAAGAAGAACCTTCGATAAGCTTTATAGATCCTGGTTTTGGAAAGACTATAGATATGAGAGGTCAAGGCGCAAACTCAAATTTCTCAACAAAAATTATGCTAAATGGAGTCGCTTTAAATATGCTAGACACATCTCACGCAATAGTACCTATAAATACTATATCAGTCGATGATATAGAACAAATAGAGATAATACCAGGAGGAGGA…	CFT03427_1703	CFTSP3_1768	CFF8240_1760	CFV97608_1926		59	0	100	0	100	100				D6783_00857	D6683_00566	03427_01716	D6659_00851	D6690_00872	D6856_01326	12S0284230_01159	12S028471_01343	85387_01307	12S022253_01224	12S004163_00810	12S042171_00802	12S028551_01408	12S022633_01639	D4335_01424	CF782_01387	11S025572_00106	13S0038815_01256	11S051681_01270	SP3_01790	98v445_00026	B0066_00893	B0130_00668	B0129_00669	NC101_01093	04554_01823	NC147_01640	B0167_01572	B0168_01479	B0047_01480	B0151_00969	B0152_00979	B0042_01511
OG001283	hemin ABC transporter permease	ATGTCTATTAAAAGCTATCTTACTATAAGCTTTTTAATCTGCCTTTTTGTTTTAATGATCATTTCGCTAGCTTTGGGAGGAGCTAGCGTAGGATTTAATGAGATTTTGAATTTATACTGGCAAGATCTAAGCGATACGCAAAAAACTATACTGATCGATATCAGACTTCCTCGCATAATGATGGCTATACTTATAGGAGCTCTTTTGGCTAGCTCTGGTGTTGTCGTTCAAACTATATTTTTAAATCCTCTAGCAGATCCATATATAATCGGAATTGCGTCAAGTGCAACATTTGGCGCGGTTGTAGCTTATATATTTGGATTGGGGGATATATATTATGGTATTTTTGCTTTTATAGCCTCATGTATTCTTTCTATAATGATTTTTAAACTATCAAAA…	CFT03427_1704	CFTSP3_1769	CFF8240_1761	CFV97608_1927		59	0	100	0	100	100				D6783_00856	D6683_00567	03427_01717	D6659_00852	D6690_00871	D6856_01325	12S0284230_01158	12S028471_01342	85387_01308	12S022253_01223	12S004163_00811	12S042171_00801	12S028551_01407	12S022633_01638	D4335_01423	CF782_01388	11S025572_00107	13S0038815_01255	11S051681_01271	SP3_01791	98v445_00027	B0066_00892	B0130_00669	B0129_00670	NC101_01092	04554_01824	NC147_01639	B0167_01573	B0168_01480	B0047_01481	B0151_00968	B0152_00978	B0042_01510
OG001292	hemin ABC transporter ATP-binding protein	GTGAGTATTGAAATATCAAATTTAAGTTTTAAATTCAATAAAAAACAGATACTAAATAAGCTAAATATACATATAAACAGTGCAGAGTTTATAGGAATTTTAGGTCCAAATGGCTGCGGAAAATCAACCCTTCTTAAAAATATATTAAAAATTCTTCAGCCAAATAGTGGTGCTATAAAGATAAATTTAAAACCCTTAAAAGAGTATTCGCAAAAAGATTTAGCCAAAATCATAGGTTTTGTACCGCAAAAATCCGGCTTAGCGCTTCCTCTTAGCGTAGAAGATCTGATACTTATGGGAAGATATGTGAGCATAAAAGGGATATTTGGCAACTACAACCAAGATGACTATAAAAAAACAGCTGAAGTAATGGAACTTTTAAATTTAAAAGAGTTTAAA…	CFT03427_1705	CFTSP3_1770	CFF8240_1762	CFV97608_1928		59	0	100	0	100	100				D6783_00855	D6683_00568	03427_01718	D6659_00853	D6690_00870	D6856_01324	12S0284230_01157	12S028471_01341	85387_01309	12S022253_01222	12S004163_00812	12S042171_00800	12S028551_01406	12S022633_01637	D4335_01422	CF782_01389	11S025572_00108	13S0038815_01254	11S051681_01272	SP3_01792	98v445_00028	B0066_00891	B0130_00670	B0129_00671	NC101_01091	04554_01825	NC147_01638	B0167_01574	B0168_01481	B0047_01482	B0151_00967	B0152_00977	B0042_01509
OG001322	hemin ABC transporter substrate-binding protein	ATGAAAAAAATATTAATCATACTTGCAACTCTATTTGAATTTGCATTTGGAGTAAAGTTAGTAGTGCTTGATCCTGCTGCTGTAGAAATGCTATATATGCTCAAAGCAGAAGATAGTATAGCTGCTATAGCCATTCCATCTACGGCTAAAATTTATCCAGAAGATAAAACCGCAAAACTTCCAAATGTCGGCTCTTATATGAAACCAAATTTAGAACGCATAGTAGAGATAAATCCAGATCTTGTGATAACAAGTTTTCACTCTATCAATGTAGATAACGATCTAAAAAATCTAGGTTTAAAAACATTAAGTTTAAATGCAAACAGCTTGAATGATATTTATAAAAATATAGAAAAAATAGCAGATATAACTCAAAAACAAGAAGAAGGTAAAAAGCTG…	CFT03427_1706	CFTSP3_1771	CFF8240_1763	CFV97608_1929		59	0	100	0	100	100				D6783_00854	D6683_00569	03427_01719	D6659_00854	D6690_00869	D6856_01323	12S0284230_01156	12S028471_01340	85387_01310	12S022253_01221	12S004163_00813	12S042171_00799	12S028551_01405	12S022633_01636	D4335_01421	CF782_01390	11S025572_00109	13S0038815_01253	11S051681_01273	SP3_01793	98v445_00029	B0066_00890	B0130_00671	B0129_00672	NC101_01090	04554_01826	NC147_01637	B0167_01575	B0168_01482	B0047_01483	B0151_00966	B0152_00976	B0042_01508
OG001368	flavodoxin	ATGAAAAGCATAGTTATATACTCAAGTCTCACAGGAAATACAAAAAAGATAGCAAAAGCAGTATCTGAATCTCTTAGTTGTATCTACATCAGTTTTAAAGATGCAAATTTTGTAAATTTAGATGAATTTGGATTTATAGCTCTTGGATTTTGGGTAGATAAAGGCTATCCAGATAGAGATATGAAAGCTTTTATGCAAAGCATTAAAAATAAAGATATCGGTCTTTTTATGACTCTTGGAGCAGATCCAAAAGGCGAACACGCTAAAAAATGTATGCAAAATGCAAAATATATGATGCAAATAAACGGCTGCAATATTCAAAAAGAGTTCATATCTCAAGGCGCCATAAGCCCAAATTTAATAAGTAAAATTATCAAATCAGGCAAATCAACGCCGCAT…	CFT03427_1707	CFTSP3_1772	CFF8240_1764	CFV97608_1930		59	0	100	0	100	100				D6783_00853	D6683_00570	03427_01720	D6659_00855	D6690_00868	D6856_01322	12S0284230_01155	12S028471_01339	85387_01311	12S022253_01220	12S004163_00814	12S042171_00798	12S028551_01404	12S022633_01635	D4335_01420	CF782_01391	11S025572_00110	13S0038815_01252	11S051681_01274	SP3_01794	98v445_00030	B0066_00889	B0130_00672	B0129_00673	NC101_01089	04554_01827	NC147_01636	B0167_01576	B0168_01483	B0047_01484	B0151_00965	B0152_00975	B0042_01507
OG001438	catalase-like protein	ATGAATAAAGTTTTTAGTTTCTGCGTGGGAACATGTCTTTTCGTGTCTGCGCTAAATGCTGAGCAAAAATTACCAAGCTCATATAGCGCTGAGGATCTAGCTGATATATTTTATCAACTAAATTACTCTGCAAAACATCCAAAAGCCAAGATAAATCATACAAAAGGTTTTTGCGCAAGCGGTGTTTTTGAGCCTTCAAAAGAGATTTCAAAATTTGTTAATGTTCCTCTTTTGACAAAAGATAAGATAGATGCTCAGATCAGATACTCTTTAGGTGGAGCTATTATGGATGATAAAAGCAAACCTCGCGGTATGGCTATAAAAATGCAAGGCGACGGCGATTTATGGACTATGGTTATGTTAAATTTACCTATAGTTTTTGCTAAAAATGCTAAAGAA…	CFT03427_1708	CFTSP3_1773				59	0	100	0	100	100				D6783_00852	D6683_00571	03427_01721	D6659_00856	D6690_00867	D6856_01321	12S0284230_01154	12S028471_01338	85387_01312	12S022253_01219	12S004163_00815	12S042171_00797	12S028551_01403	12S022633_01634	D4335_01419	CF782_01392	11S025572_00111	13S0038815_01251	11S051681_01275	SP3_01795	98v445_00031	B0066_00888	B0130_00673	B0129_00674	NC101_01088	04554_01828	NC147_01635	B0167_01577	B0168_01484	B0047_01485	B0151_00964	B0152_00974	B0042_01506
OG000938	patatin	ATGAAAAAATCTGAATTAAAAATCGGTTTAGCGCTCTCAGGGGGAGGAATTAGAGCTGCGATTTATCATCTTGGAGTTCTAAAATATCTAGCCGAAAATAACCTTTTGGAGCAAGTTACGCATATATCTTCTGTATCTGGAGCTAGTATGTGCGTAGGTCTTTTGTATGCTAAAAACAATATGCGTTTTCCTACTAGCAACGAGTATTTAACTACTATTTTGCCAACCCTTAAAGAGCAAATTTTAAATGTAAATTTAGAACAAAAGGCTATTATGGAAGCTATTTTTAAGTTTAAATTTAATAAAAAAGCTAACGCCATTGCTTTAGCTCTTGCTAAACATTGGGGAATTAGAGGTGGATTTTGCGATATATCTAAAAAGCCTTTATGGAGTGTTGTT…	CFT03427_1717	CFTSP3_1782	CFF8240_1775	CFV97608_1940		59	1	100	0	100	100				D6783_00843	D6683_00580	03427_01730	D6659_00865	D6690_00858	D6856_01570	12S0284230_01684	12S028471_01329	85387_01321	12S022253_01210	12S004163_00824	12S042171_00788	12S028551_01394	12S022633_01625	D4335_01410	CF782_01401	11S025572_00120	13S0038815_01242 13S0038815_01241	11S051681_01284	SP3_01804	98v445_00041	B0066_00878	B0130_00683	B0129_00684	NC101_01078	04554_01837	NC147_01626	B0167_01586	B0168_01493	B0047_01494	B0151_00955	B0152_00965	B0042_01497
OG001278	serine protease	ATGGAAAAAATGGATAAAGTAATTATATTTGCATTAGGTATATTTTTAAATAGCTATGTTTTTGCGCTTGAACCAAATTTTGAAAAAGATTTAGATATTATAAATGCAAAATCTGCTTATGAACAAGGTATAACCGGGCAAGGCGTATTTATAGGCGTATTTGATGATGATTTTAGGCTAGAACATAGAAGTTTAAATACTCAAATGTTAGAAACTCTCACTTTTAGCGATCAAACTAAAGCAAATTATTGGATTAATAATTCACACGGTTCCCACGTAGCCGCAATAGCTTTAGGAGCTTTTAATAATCCTATTATGCACGGAGTTGCTTATAATGCAAAAGGCTATGGAATGCAAGCTCCCTTATCTCTTGATGTGTTTAATCATATCGAGGCAAAT…	CFT03427_1733	CFTSP3_1798	CFF8240_1791	CFV97608_1955		59	0	100	0	100	100				D6783_00828	D6683_00595	03427_01745	D6659_00881	D6690_00842	D6856_01417	12S0284230_01756	12S028471_00282	85387_01523	12S022253_01185	12S004163_00849	12S042171_00763	12S028551_01532	12S022633_01216	D4335_01385	CF782_00805	11S025572_00145	13S0038815_01485	11S051681_01305	SP3_01819	98v445_00057	B0066_00863	B0130_00699	B0129_00700	NC101_01062	04554_01852	NC147_01610	B0167_01602	B0168_01508	B0047_01510	B0151_00939	B0152_00949	B0042_01481
OG001273	hypothetical protein	ATGAAAAAGTTAGCTAGTATTTTCGTAGGTCTATTTTTACTAATAGGTCTTTCTACTTCACTTAGCGCAGCTGAAAAATGCGGCACTAGCAAATGCGGTGACACAAAAGTAGAAAAGCCTAAAGAAACAAATAAGGCTGAAAAATGCGGCGCTAGTAAGTGCGGCGGTTGA	CFT03427_1744	CFTSP3_1809	CFF8240_1804	CFV97608_1967		59	0	100	0	100	100				D6783_00816	D6683_00606	03427_01756	D6659_00892	D6690_00831	D6856_01728	12S0284230_01657	12S028471_00292	85387_01533	12S022253_01175	12S004163_00860	12S042171_00752	12S028551_01543	12S022633_01205	D4335_01374	CF782_00815	11S025572_00155	13S0038815_01495	11S051681_01316	SP3_01830	98v445_00970	B0066_00852	B0130_00710	B0129_00711	NC101_01051	04554_01863	NC147_01599	B0167_01613	B0168_01519	B0047_01522	B0151_00928	B0152_00938	B0042_01470
OG001451	hypothetical protein	ATGCTTTTAGTTATAAATTTACCTATGGTAAGAGTATTTGCTAAAATACTGCAAGTGCCGTACTGGATATTGGTTCCATCTATAATAGTATTAGCTCTTACTGGTGTATATTTTATAAATACTAGCTCATTTGCACTTTTGTTATCTATAATACTAGGTGTTTTTGGATTTTTCTTAAGAAAACTTAATTTTTATATGGCGACTATTATACTTGGATATGTATTGGGCGGTATTATGGAAGATAGTTTAAGAAGAGCTTTTGCTATAAGTGGCTGA						59	0	100	0	100	100				D6783_00039	D6683_00237	03427_00898	D6659_00082	D6690_00773	D6856_00096	12S0284230_00600	12S028471_00046	85387_00236	12S022253_00614	12S004163_00236	12S042171_00057	12S028551_00593	12S022633_00007	D4335_00238	CF782_00077	11S025572_00736	13S0038815_01636	11S051681_00369	SP3_00965	98v445_01802	B0066_00225	B0130_00371	B0129_00240	NC101_00372	04554_00924	NC147_00436	B0167_00434	B0168_00434	B0047_00330	B0151_00433	B0152_00435	B0042_00224
OG001478	hypothetical protein	ATGTCAAATGTATTAGAATCATTGATAGTTGTTGGTCTTATAATCACAGCGGCTATAACTGCTTGGTCGGTTTTAACTCCAAATAGCCTATTTTTAGGATGA				CFV97608_0383		59	0	100	0	100	100				D6783_00346	D6683_00349	03427_00391	D6659_00391	D6690_00551	D6856_00564	12S0284230_00342	12S028471_00697	85387_00385	12S022253_00925	12S004163_00390	12S042171_00846	12S028551_00721	12S022633_01507	D4335_00394	CF782_00388	11S025572_00406	13S0038815_00577	11S051681_00975	SP3_00398	98v445_01542	B0066_01023	B0130_01161	B0129_01041	NC101_00806	04554_00389	NC147_01172	B0167_01252	B0168_01168	B0047_01169	B0151_01280	B0152_01290	B0042_01043
OG001491	cytolethal distending toxin, subunit CdtC	ATGAAATACATATATAAAAAAATTGCACTTGGTTTGGCTATTTTAATATCATCAACATATTTATATGCTATAGATGAACCTTCTGATTACACGCCTATAATATCTATAAGAAGCTTGCTAACAGGAGTTCCTATAACAAGAGATGATGGAGGAAAAGCTGCTTTAGGATCTAACTGGACAATAAGCGAAATACGGCTTCCATCTAAACTAGGGAAATTCCCATTTGGAGTAGTTCAATTTGTATCGGCTATTCAACCGGGTGATTGTTTAAGTATAGATATCAGAGATAAATTTGGCGTAACTAGATGCGAAAGTACGGCAGTCGGGCTATATGGAGTTGCATTTAGCATACTACCTACTATCTCATCTGCAGTTCAGATCCAAAGTATAACAAAGCGA…	CFT03427_0944	CFTSP3_0999	CFF8240_0951	CFV97608_1012		58	0	98.3051	0	95	100				D6783_01494	D6683_00283	03427_00944	D6659_00036	D6690_01119	D6856_00142	12S0284230_00646		85387_00282	12S022253_01654	12S004163_00282	12S042171_00011	12S028551_00547	12S022633_00922	D4335_00284	CF782_00031	11S025572_00782	13S0038815_00931	11S051681_00415	SP3_01011	98v445_00817	B0066_00271	B0130_00326	B0129_00286	NC101_00326	04554_00970	NC147_00390	B0167_00388	B0168_00388	B0047_00376	B0151_00387	B0152_00389	B0042_00270
OG001455	aldehyde dehydrogenase	ATGCGCAGTTACGAAATGTATATAGACGGTGCTTTTGTTCCAAACAGAAGTTCTAAAACCATAGAGGTTTTAAATCCAGCTACAAAAAAAGTTATTTCGACTATTCCGGATGCTGATATATCGCAAGTAGAAGAGGCGATCAGCAGTAGTAAAAAAGCTCAAAAATCTTGGGAAGCACTTGCAGCGATTGAACGTGCAAACTATTTAAGAAAAATAGCAAACGAGATAAGAGAGAATTCAGAGATGTTGGCTCAGACTATTACCGAAGAGCAAGGTAAAATCATATCTTTGGCTAGAGTTGAGGTAAATTTTACAGCTGATTATCTTGATTATATGGCTGAGTGGGCTAGAAGATATGAAGGTGAGATTATACAAAGTGATCGCGCAAATGAAAATATA…	CFT03427_0071	CFTSP3_0071	CFF8240_0070	CFV97608_0070		58	0	98.3051	0	100	97.4359				D6783_01584	D6683_00696	03427_00071	D6659_00982	D6690_00961	D6856_01146	12S0284230_00836	12S028471_00381	85387_00905	12S022253_01415	12S004163_00950	12S042171_01006	12S028551_00797	12S022633_00601	D4335_01249	CF782_00905	11S025572_00246	13S0038815_00253	11S051681_01558	SP3_00072		B0066_00764	B0130_00798	B0129_00799	NC101_00962	04554_00070	NC147_01510	B0167_01702	B0168_01607	B0047_01610	B0151_00839	B0152_00849	B0042_01381
OG001417	flagellar biosynthesis protein FlgM	ATGATAAGTTCTGTAGGTGTAGGCGCTGCTTACTCAGGTTTGTCAGCACCTAAAAACGAAACAAAAAAAAGTGAACAAACAACACAAACTCAAAGTAGTAATAACGATAATAAAGTAGCAACTATAGCTAAAGAGATAAATGACGGTACTTACAAAGTAGATGTCGATAAATTAGCAAGAAAGATAGCTGACTCACTTATGTAA	CFT03427_0104	CFTSP3_0103	CFF8240_0098	CFV97608_0099		58	0	98.3051	0	100	97.4359				D6783_01150	D6683_01004	03427_00103	D6659_01423	D6690_00739	D6856_01151	12S0284230_01026	12S028471_00413	85387_00873	12S022253_01383	12S004163_00982	12S042171_00974	12S028551_00829	12S022633_00569	D4335_01281	CF782_00937	11S025572_00278	13S0038815_00221	11S051681_01196	SP3_00104	98v445_00357	B0066_00736	B0130_00826	B0129_00827	NC101_00934	04554_00098	NC147_01482	B0167_01730	B0168_01635	B0047_01638	B0151_00811	B0152_00821	B0042_01353
OG001456	EamA-like transporter family protein	ATGACAAAATACAAAAAAGGGCTTATACTAGCAATTGCCGGCGTTACGTTGATGAGTTTTGAATCTCCAGCTATAAAATTTGTTAAAGCTAGCGGATTTGATTATATGTTTTTCTTTGGGCTATTTTTATCTGTTAGTTCGATTTTTATCTCTCTTATATTTCTTAAACCAACAAAAATTAAATACGCATTTTTAGCAGACTTTAAAGGAACTGTTTTAGCAGCTCTGGCTCTTGGACTTAGTAATACGTTTTTTATATATGCTGTTAAATTTGCAGGTATCGCGCTGCCTGTTATATTGCTATCTTCAGCGCCTCTATTTTGTGCTATACTTGATAAAATTATATTTAAAAAATCAACTCCAAAAAGCATATTCATAGCAACATTTTTTGTTATCATA…	CFT03427_0744	CFTSP3_0803	CFF8240_0754	CFV97608_0819		58	0	98.3051	0	100	97.4359				D6783_00194	D6683_00081	03427_00742	D6659_00237	D6690_00251	D6856_00380	12S0284230_00034	12S028471_00198	85387_00082	12S022253_00768	12S004163_00083	12S042171_00211	12S028551_00133	12S022633_00162	D4335_00084	CF782_00230	11S025572_01512	13S0038815_00359	11S051681_00819	SP3_00814	98v445_01685	B0066_00079	B0130_00517	B0129_00094	NC101_00518	04554_00780	NC147_00581	B0167_00579	B0168_00579	B0047_00185	B0151_00578	B0152_00579	B0042_00079
OG001462	Fe-S oxidoreductase	ATGCAAGATAAAGTCTATTTATATGCAACCTGTTTAGGCAGCGCTACTATGGGTAGAATGGTAGTAAGTGCTGCAAAACTGTTGCAAAATTGCGGTGTCGAAGTCATATTTAAAAAAGATCAAACTTGTTGCGGGCAACCAAGTTATAACTCCGGCTACTTTGAAGAAAGTAAAAAAATAGCTCTTTATAATGTGGAACTTTTTAGCGAAGACTACCCTATTTTAGTGCCTAGCGGATCTTGCGCTGGTATGATGATACATGATTACGTAGAGTTGTTTGAAAATGATCCAAATTACGAAAAAGTAAAAAAATTTAGCTCTCGAGTTATGGATTTATGTGAGTTTTTAGATACTAAACTTCCTCTTGCAGATAAAGGCGATCCTATAAAAGTAACGTGG…	CFT03427_0880	CFTSP3_0935	CFF8240_0884	CFV97608_0947		58	0	98.3051	0	100	97.4359				D6783_00057	D6683_00219	03427_00880	D6659_00100	D6690_00791	D6856_00078	12S0284230_00128	12S028471_00063	85387_00219	12S022253_00631	12S004163_00219	12S042171_00074	12S028551_00611	12S022633_00024	D4335_00221	CF782_00094	11S025572_00719	13S0038815_01617	11S051681_00350	SP3_00948	98v445_01025	B0066_00206	B0130_00390	B0129_00221	NC101_00391	04554_00905	NC147_00455	B0167_00453	B0168_00453	B0047_00311	B0151_00452	B0152_00454	B0042_00205
OG001487	toxin	ATGAACTTATTTAAAAAATCGCTCATTGCAGCGTATGTTTCTGTTCTTAGCTTCACTGTTATGAATGCTGATCCAGTGCATGGACCAAACAGAAGTGCCGATCCGTATAATCCTGATCCGGTATTTTACAACACTCCTTTTAACTCTGATCTTGTATCTATAATGGCTCAAAATGGAGTTGTTATAACAGTATGGGCAACGGCTCCTTTGAATTGGGTTTGGGGATATAGCGCAAAAGATAGCATACCTTTTGGTTATCTTAGAACTTGGAAGTTAAAAATTTATCCAAAAAATTATGTTCAAATAGTAAATGAATCTACTAAAACATGCCTGAACGCTTATATAAATGGAGTTGTTCATACTACGTGCGATGTTAAGTCCGCAGCTCAGTTTTGGGAA…	CFT03427_0946	CFTSP3_1001	CFF8240_0954	CFV97608_1014		58	0	98.3051	0	100	97.4359				D6783_01496	D6683_00285	03427_00946	D6659_00034	D6690_01117	D6856_00144	12S0284230_00648	12S028471_01553	85387_00284	12S022253_01652	12S004163_00284	12S042171_00009	12S028551_00545	12S022633_00920	D4335_00286	CF782_00029	11S025572_00784	13S0038815_00933	11S051681_00417	SP3_01013	98v445_00814	B0066_00273	B0130_00324	B0129_00288	NC101_00324	04554_00972	NC147_00388	B0167_00386	B0168_00386	B0047_00378	B0151_00385	B0152_00387	B0042_00272
OG001433	MCP-domain signal transduction protein	GTGTTGGATGGTGAAAAAGGCAAGATAAGAGGTATATTATCACAAAAACTATGTGAGCTAGGAAATGGAAACAAAGGAATACTCAATATCCAAAATGATCTTCAAAAAAGCGTAAAAGATCTAAATCAAGTAGTAAGCTCATCGCAAACAACGGCTATATTGGCAAAAGATAGTATAAAAAATGTTGAAGAACTCTGTTTAAATTTTGATGATATAACAAAAAACTCAAATCAAACAACCCAAACAATAAACCAAAGAGCAAACGAGATAAGCAGTGTCATAGGTATGATAAAAGATATCGCAGATCAAACAAATCTTCTTGCACTAAATGCGGCCATAGAAGCAGCGCACGCAGGTGAGCACGGACGTGGATTTGCAGTTGTTGCAGATGAAGTAAGA…	CFT03427_1021	CFTSP3_1046	CFF8240_0975	CFV97608_1070		58	0	98.3051	0	100	97.4359				D6783_01298	D6683_00851	03427_00997	D6659_00787	D6690_00018	D6856_00811	12S0284230_01249	12S028471_00893	85387_00803	12S022253_00017	12S004163_01317	12S042171_00659	12S028551_01496	12S022633_00262	D4335_00914	CF782_01159	11S025572_01192	13S0038815_00151	11S051681_00465	SP3_01060	98v445_01159	B0066_00325	B0130_00271	B0129_00341	NC101_00270	04554_01026	NC147_00333	B0167_00331	B0168_00331	B0047_00433	B0151_00331	B0152_00332	B0042_00327
OG000887	altronate hydrolase	ATGAATGCTATTCACGTAGATGAAAGAGATAACGCGGCAACTGCTTTAAAGCCTATTCAAAAAGGTAGTGTAGAACTTGGTGTAACGATAATAGAAGATATCTCAAAAGGGCATAAATTTGCTACAAAAGATATCAAAAAAGGTGAAGCGATAATAAAATACTCATCAGTAATCGGTATAGCAAATCAAGATATCAAAAAAGGCGCATGGATACATGTGCATAATATCGAAGGCACTAGAGGTAGAGGAGATATAAGCCAAAATTTACACATCACCTCTCAAGAAGTAAAAAATAAAAAACAAATAGCGTCAAACGATAAAAAATACGAACTTCAAGGATATAGACGAAGCGATGGGAGTTTTGGACTTAGAAATCATATTTTAATCCTTCCTAGCGTG…	CFT03427_1044	CFTSP3_1106	CFF8240_1064	CFV97608_1118		58	1	98.3051	0	100	97.4359				D6783_00479	D6683_00800	03427_01049	D6659_00736	D6690_00069	D6856_00201	12S0284230_00744	12S028471_00841	85387_00751	12S022253_00079	12S004163_01267	12S042171_00609	12S028551_00672	12S022633_00324	D4335_00862	CF782_01211	11S025572_01140	13S0038815_00099	11S051681_00528	SP3_01120	98v445_00669 98v445_00670	B0066_00373	B0130_00223	B0129_00389	NC101_00222	04554_01075	NC147_00284	B0167_00282	B0168_00282	B0047_00482	B0151_00282	B0152_00283	B0042_00377
OG001437	short-chain dehydrogenase	ATGGATCTAAATTTAAAAGATAAAGTTGTCATAGTTACTGGCGGTGCAAAAGGCATAGGAGCTGGTATATCTCTTGGACTAGCTAAAGAAGGCGCTATTCCTATTATACTATCTAGATCAAAAGCGTCAAGCGAATTTGAAGATAGCTTAAAAAGTTTAACTTCTAAATTTGAGTTTGTTCAGATAGATTTAAATAACACAGACGAGATAAAACCAGTTATTGATTATATCGCTAAAAAATATGGAGGAATTTACGCAGTAGTAAATAACGCAGGAGCAAACGATAATAAAGATTTAGAATCAACAAATTGGATGGAATTTGAAAAAAGTTTGCATTCAAATTTAACTCATTATTACGAAGTTGCTCATAGTTCGCTTCCCTACCTAAAAGCAAGCAAA…	CFT03427_1045	CFTSP3_1107	CFF8240_1065	CFV97608_1119		58	0	98.3051	0	100	97.4359				D6783_00480	D6683_00799	03427_01050	D6659_00735	D6690_00070	D6856_00202	12S0284230_00743	12S028471_00840	85387_00750	12S022253_00080	12S004163_01266	12S042171_00608	12S028551_00671	12S022633_00325	D4335_00861	CF782_01212	11S025572_01139	13S0038815_00098	11S051681_00529	SP3_01121	98v445_00671	B0066_00374	B0130_00222	B0129_00390	NC101_00221	04554_01076	NC147_00283	B0167_00281	B0168_00281	B0047_00483	B0151_00281	B0152_00282	B0042_00378
OG001420	amino acid ABC transporter permease	ATGGAAGCAGTTCTAAACTATATAAATTTAAAAAACCTATTATACGGACTGAGTCTTACGCTGATTATGGCGTTTTTTGCTGCTGTTGGGAGTATTATTTTTGGTTCTATTTTGGCTGTTATGAGAAATTACGGGAATAAATTTATAAGAAGTATAGCAGGAACGTATGTAGAAATTTATAGAAACACTCCGCTTCTTTTATGGATGTATGCTGGATGTTTTGTGTTGCCTACTATTTTTCCGTTTTTACAAGGATTTAGTTACGCTGTTTTGGGTACTATCGGACTATTTTTATATACGTCTTCTGTTATGTCCGAGATCATAAGAGGAGGGCTAAACTCCATTCCTAAAGGTCAGTTTGAAGCAGCTGCGTCGCAAGGATTTGGCTTTTTTTATACT…	CFT03427_1140	CFTSP3_1202	CFF8240_1162	CFV97608_1214		58	0	98.3051	0	100	97.4359				D6783_00574	D6683_00705	03427_01144	D6659_00640	D6690_00165	D6856_00297	12S0284230_00977	12S028471_01283	85387_00981	12S022253_00176	12S004163_01699	12S042171_01049	12S028551_00937	12S022633_00647	D4335_01059	CF782_01118	11S025572_01045	13S0038815_00004	11S051681_00620	SP3_01214	98v445_01888	B0066_00469	B0130_00127	B0129_00485	NC101_00126	04554_01228	NC147_00133	B0167_00131	B0168_00131	B0047_00632	B0151_00131	B0152_00132	B0042_01698
OG001480	amino acid ABC transporter permease	ATGGATAGCCTAAGTCCATTTGCCTTATGGAAATGGGAAGATACGTTAGCTCACTGGCAGATGTTTGTTAGTGGGCTTGGCTTTACTTTAGGAGTAAGCGTTTTAGCACTGATTTTGGCCGGCGTTATAGGAGTGGTAAGCGGTATGATGGCTACTGGAAAAATAGCTATTTTGCGCTATTTTTCACGAATATACGTTGAAATATTTCAAAATACTCCGCTTGTCATTCAACTGTTTTTCTTGTATTTTGCTTTGCCTCCTATGGGTATAAATTTAAACGTATTTACCATAGGAGTTTTAGGCATAGGCGCTTATCACGGTGCTTATATGAGTGAAGTAGTAAGAAGTGGTATAAACTCCATTCCCAAAGGTCAGTTTGAAGCAGCTGCGTCGCAAGGA…	CFT03427_1141	CFTSP3_1203	CFF8240_1163	CFV97608_1215		58	0	98.3051	0	100	97.4359				D6783_00575	D6683_00704	03427_01145	D6659_00639	D6690_00166	D6856_00298	12S0284230_00976	12S028471_01282	85387_00982	12S022253_00177	12S004163_01698	12S042171_01050	12S028551_00936	12S022633_00648	D4335_01058	CF782_01117	11S025572_01044	13S0038815_00003	11S051681_00621	SP3_01215	98v445_01889	B0066_00470	B0130_00126	B0129_00486	NC101_00125	04554_01229	NC147_00132	B0167_00130	B0168_00130	B0047_00633	B0151_00130	B0152_00131	B0042_01697
OG001465	MCP-domain signal transduction protein	ATGTTTAAATCACTCTATTTTAGAATGAGGATAATACATATAGCAGGAATCTTAGTTTTAGCAATAAATGCTTTTTTCTTTACCGAAAATCAAATCGGTCAAATAGTACAATACATAATAGCTGCGGCACTTGTATTTCACGATATCGATGAGAAAAGATGGGGAGTGGATATGACCAAAGAGATAATAAAAAAGTTAAACAATATAACATTAAACTCAGATATCAAAGTAAATACATCTTTTAGCAAGGAAAATGGAAAAATCCTTTCAAGTATAGATGAATTTAAAGAAAATATTAAAAATATCGTAGCAGCCATTTCTCAAAACACTGTTAAAAATAGTCAAAACATCATAGGCTTAGAAAATATAGGAAATTCGCTGTATATTTCTAACAATAAT…	CFT03427_1194	CFTSP3_1256	CFF8240_1223	CFV97608_1275		58	0	98.3051	0	100	97.4359				D6783_00628	D6683_01739	03427_01198	D6659_00586	D6690_01458	D6856_00696	12S0284230_00923	12S028471_01229	85387_01035	12S022253_00230	12S004163_01093	12S042171_01110	12S028551_00883	12S022633_00701	D4335_01005	CF782_01064	11S025572_01275	13S0038815_01399	11S051681_01470	SP3_01268	98v445_01642	B0066_00530	B0130_00066	B0129_00546	NC101_00065	04554_01294	NC147_00068	B0167_00066	B0168_00066	B0047_00697	B0151_00066	B0152_00067	B0042_01633
OG001418	methyl-accepting chemotaxis protein	ATGTCAAATTTAACTACTAAAGTCAAACTTGTGGTGCTATCAGCCGTTCTTCTTTTATTTACTATTATATCCGGTACTACCGCATTTATGGGATTTAAGAAAGCAAATGAGTCTATAGCTTTTATCAAAGAAAAAAATATTGATTCCGTAACATATTTAGAAAAATTAAATATCGAACTACTTACATTAAGAATCGAATTATATAAATATATCGCCAATATCATAGATTATGAAAAATTAGAACAATCAGTAAATAAATATGCAAATTCTGTTGATCAATTTGAAAAAGATTATCCAAATACATTTTCAACAGCAGATGACGAGGCTAATTTTAAAATAGTTTTAGAAAATGCTAAGATATATAAAAATACACTTATGCAGGCTATGGGAGCGGGTAAG…	CFT03427_1196	CFTSP3_1258	CFF8240_1227	CFV97608_1279		58	0	98.3051	0	100	97.4359				D6783_00630	D6683_01737	03427_01200	D6659_00584	D6690_01456	D6856_00698	12S0284230_00921	12S028471_01227	85387_01037	12S022253_00232	12S004163_01095	12S042171_01257	12S028551_00881	12S022633_00703	D4335_01003	CF782_01062	11S025572_01273	13S0038815_01397	11S051681_01472	SP3_01270	98v445_01646	B0066_00534	B0130_00062	B0129_00550	NC101_00061	04554_01298	NC147_00064	B0167_00062	B0168_00062	B0047_00701	B0151_00062	B0152_00063	B0042_01629
OG001435	UDP-4-amino-4, 6-dideoxy-N-acetyl-beta-L-altrosamine N-acetyltransferase	ATGATATGGGCTAAAAACTTTATAAATTTAAATAATGATGAAATTTTAGCTGTTTTCAAAGCTCGTACAGATCCTCAAACTACTACTTTTTGTATAAGAAATGATTTTAATTTTGATGAACACCTAAGTTTTGTACGTTCTTTGAAGCTTAAAAATGATAAAGCGTATTTTATGATATACGATGATGAAAACTTTGTGGGTGTAGTGTCGTTTATCGATATAAACTTGAATCAAGCAGAGTTTGGACTATACAAAACCCCTAATACGAAAAGTATGGGAAAAATTCTAATGAATCAGATGGTAAAACTAGCTTATTCTTTAAATTTAAAAACTATAAAAGCTAAAGTTTTGAAGCATAATCTTAAAGCGATAAATTTATATAAAGAGTTTGGTTTTGAA…	CFT03427_1586	CFTSP3_1651	CFF8240_1634	CFV97608_1761		58	0	98.3051	0	100	97.4359				D6783_00641	D6683_01526	03427_01599	D6659_01563	D6690_01086	D6856_01549	12S0284230_01581	12S028471_00920	85387_01204	12S022253_01687	12S004163_01426	12S042171_01210	12S028551_01107	12S022633_01238	D4335_00766	CF782_01688	11S025572_01415	13S0038815_01326	11S051681_01614	SP3_01672	98v445_01422	B0066_01228	B0130_01414	B0129_01413	NC101_01219	04554_01697	NC147_00774	B0167_01167	B0168_01083	B0047_01084	B0151_01675	B0152_01374	B0042_00957
OG001452	peptide ABC transporter substrate-binding protein	ATGATTAAAAATCTCATTTTGGCAAGTTTATTAGCTATTAATATTTTTGCTGCGACCCCAAAAGATACGATAGTAGTTGGTATAGAAAACGAGACAGCGCGCATAAATCCGCTATTTGATGAAGATCACGATACCGCTCTTGATCTTGTATTTAGCGGACTTACTAAATTTACTCCAGATATGAAAATCGAACCAGACTTGGCAAAAAGCTGGAAAGTAAGCGACGATGGAATTGTCTGGACGTTTTATTTGAGAGATGACGCACTTTGGCATGATGGAGAAAAATTTAGCGCCGAAGATGTTAAATTTACCATAGAGCAAGCACTAAATGATAAACTAAATGCTCCTGCTAGAGCAAGTTTTGAAGAAGTTCAAAGCGTAGAAGTCATAAACAAATAT…	CFT03427_1604	CFTSP3_1669	CFF8240_1652	CFV97608_1779		58	0	98.3051	0	100	97.4359				D6783_01386	D6683_01128	03427_01617	D6659_01446	D6690_01602	D6856_00986	12S0284230_01367	12S028471_01599	85387_01439	12S022253_01323	12S004163_01520	12S042171_01416	12S028551_01622	12S022633_01784	D4335_01614	CF782_01288	11S025572_00007	13S0038815_01344	11S051681_01413	SP3_01690	98v445_00132	B0066_01585	B0130_01616	B0129_01615	NC101_01201	04554_01715	NC147_01374	B0167_01455	B0168_01371	B0047_01372	B0151_01078	B0152_01088	B0042_01245
OG001416	MCP-domain signal transduction protein	ATGTTATTTTTCAACAAAAGCATAGCAAGCAAAATCTCCATAGGCGTATCCTTACTTTTTGCAATCGCACTGATAAGTTTTACATACATCAACTATATAGATTCAAAAGATAACTCTATAAAGCTTCTCTCTTTAGAAAGGCAAAAAGCAGTTGCTGGATCTGAAAATATACTAAATATCGAGCTGGAATTTGATTATAAAAAAGCAAAGCAGATAGCAAAGCAGATATCAAATCCAAATTTAACTCGCGAAGACGTTAAAAACATACTAAAAACCACAAACGATGTAGCGGAATTTTCATCTATACATATGATATATGAATCAGACGGGAATTTATACAAATCAGATGGAACCATAAAAGAAGCAAACGACATATATGACGCAAGAAAAAGCTGGTGG…	CFT03427_1651	CFTSP3_1716	CFF8240_1698	CFV97608_1772		58	0	98.3051	0	100	97.4359				D6783_01433	D6683_01175	03427_01664	D6659_01493	D6690_01244	D6856_01449	12S0284230_01320	12S028471_01610	85387_01392	12S022253_01277	12S004163_01477	12S042171_01459	12S028551_01254	12S022633_01120	D4335_01569	CF782_01335	11S025572_00054	13S0038815_01390	11S051681_01367	SP3_01737	98v445_00179	B0066_01539	B0130_01571	B0129_01570	NC101_01156	04554_01762	NC147_01420	B0167_01501	B0168_01417	B0047_01418	B0151_01032	B0152_01042	B0042_01291
OG001472	ABC transporter ATP-binding protein	ATGAATCTTAAAAATAGAAATCTAATTCTAAGCGCTATAACTCTACTTTCTGTACTTTATAGCGTTCTGAATTTGGCAGTTCTTGCGTTTATAAATAGATATTTGCTAAATATAACAAGCGGCGAATATGATTTGATTTTGTATTTTATACTTTTACTTTTAGCATTTTTTATAGCGTCTTTAGCTTTTAGATATATCATATCTTTAGCTAGTCAAAACTATATCTATGATATGCGATTAAGCATAATCAAGCGTATTTTAGATACTGATTACCACCGTACAAAGCAGATCGGCAGAGCCAAACTCATAGCTCTGCTTTCAAGCGATATAGCAAGTATAACAAACGGATTTATGCGCATACCTGAGATTTTTCAAGGAAGTCTTGTTGCGATTGTATCG…	CFT03427_1701	CFTSP3_1766	CFF8240_1757	CFV97608_1923		58	0	98.3051	0	100	97.4359				D6783_00859	D6683_00564	03427_01714	D6659_00849	D6690_00874	D6856_01328	12S0284230_01161	12S028471_01345	85387_01305	12S022253_01226	12S004163_00808	12S042171_00804	12S028551_01410	12S022633_01641	D4335_01426	CF782_01385	11S025572_00104	13S0038815_01258	11S051681_01268	SP3_01788	98v445_00024	B0066_00895	B0130_00666	B0129_00667	NC101_01095	04554_01820	NC147_01643	B0167_01569	B0168_01476	B0047_01477	B0151_00972	B0152_00982	B0042_01514
OG001481	transformation system protein	ATGAAAAAAGCTTTTACTATAATAGAAATTGTGATGGTGATGATCATCTTGGTTGTTTTAGCGTCTTTAGCAGTACCAAAACTAATAACCAAAAAGGTCGATGCACAAGTCGCCAAAGCAGTAATAAGTATAAAAATGCATATAAACAAAGTCTCTACATACTACATTATGAATGGTGAATTCGCAACCTCAAGCTCCGGGGGGGGGGTGCGAGACAATACTGTAGATTTTTGGAATATGGTTAGAAAATGGGAAGGCGATAAAAAACAAATAGCAGATAAAGAAGTGATAGTAGGAAAAGATGATTATAAATACAATGAAGAGTACTGGAAAAACGAAGAGTACATTTGGGGTCAATGCCTAATACCAAACGCAGACAATAACAACGGTTTAATAAGC…	CFT03427_1442	CFTSP3_1506	CFF8240_1481	CFV97608_1615		57	0	96.6102	0	90	100				D6783_01008	D6683_01694	03427_01454	D6659_01053	D6690_01667	D6856_00747	12S0284230_00914	12S028471_00473	85387_00517	12S022253_00414	12S004163_00743		12S028551_00372	12S022633_01738	D4335_00616	CF782_00743		13S0038815_00671	11S051681_00141	SP3_01524	98v445_01704	B0066_01376	B0130_01563	B0129_01561	NC101_01365	04554_01548	NC147_00925	B0167_01019	B0168_00935	B0047_00937	B0151_01526	B0152_01522	B0042_00808
OG001489	chemotaxis protein	ATGATGGGGGGGGGTGCATTGAAAAACCTAAAACTCGGAACCAAGTTAGTTCTTATAGTCGGTATTATCATAACTATAGGAATTGCGATTCTAAGTTATATTGTTGCTAGACAAACTACCAGCAATATGACAAAAAATGCTGAACACATCATCACGAACGATGCTTTCAAGTACGCAGCCAAAATAGAAGGAATGATGAATGAAATAATAGCCACTACTCAAAGTGCCCACGCCGTAATAGATGACTTTTTTCATAGAATTCCTTCCAATGAGATAAAACTTGAAAATATAGAAAGCATATTATCAAACGTATTTGACAGTAGTCTTTATGCAGATTATGCGATGCTATATCTCACAAATCCTCCAGAGCAGTTCAAAGGTATCAGCAAATATACCACA…	CFT03427_1021	CFTSP3_1083	CFF8240_1041	CFV97608_1097		57	0	96.6102	0	95	97.4359				D6783_01270	D6683_00823	03427_01025	D6659_00759	D6690_00046	D6856_00178	12S0284230_01221	12S028471_00865	85387_00775		12S004163_01289	12S042171_00631	12S028551_00694	12S022633_00302	D4335_00886	CF782_01187	11S025572_01164	13S0038815_00123	11S051681_00506	SP3_01098	98v445_00736	B0066_00352	B0130_00244	B0129_00368	NC101_00243	04554_01053	NC147_00306	B0167_00304	B0168_00304	B0047_00460	B0151_00304	B0152_00305	B0042_00355
OG001492	hypothetical protein	ATGGAGTATGTAATACATTGTGAAAGTATCTGCGGAGAAAAAAGATACTTTATAATTCAAGATAAATTTAGCACTCTGCCATATATAGTAAGGAGCGGCGGAGTTATCTACAAAGTAAAGAAATACATGAAAATAAACGAAAAAAATGCAAAAATTGAAGATAAAATTATGGAAAAAGTTTATCGCTCAAACTGCTTTTTTTACGATATAAATACTCTTTATGCAGAGAAAAATTTATGGCAAGAAGTTGAGTGGTAA	CFT03427_1451	CFTSP3_1515	CFF8240_1490	CFV97608_1624		57	0	96.6102	0	100	94.8718				D6783_01789	D6683_01238	03427_01463	D6659_01062	D6690_01026	D6856_01272	12S0284230_01512	12S028471_01023	85387_01451	12S022253_00405	12S004163_00752	12S042171_01150	12S028551_01211	12S022633_01658	D4335_00625	CF782_00752	11S025572_00992	13S0038815_00680	11S051681_00150	SP3_01533	98v445_00601	B0066_01367	B0130_01554	B0129_01552	NC101_01356	04554_01557	NC147_00916	B0167_01028	B0168_00944	B0047_00946	B0151_01535	B0152_01513	B0042_00817
OG001485	chemotaxis protein	ATGTTTGGAAAAAGCAAAGCAGTTGTAAAACAAATTCAAAAAATAGATACGCAGTGTTCGGAGTTGCAAGATATATTAAGAGCCATTAAACATACGATGGCTGTTATAGAATTTTCAACAGAGGGAGTTATAATCGATGCAAATGAGAACTTTTTGCGTACGATGGGTTATGATTTAGATGAGGTTAAAGATAAACATCATAGTATGTTTTGCCTTCCAGATGTTGTAAGATCAAGAGAATATGATAATTTTTGGATTGATTTGAGAGCTGGAAAGTCAAAAAGCGGACTATTTAGAAGAATCGCAAAAGGCGGTAAGGATATCTATCTAGAAGCAAATTATATACCTATTTTAGATACTAATGGAAAAGTTTATAAAATTATAAAATTTGCAAATGAT…		CFTSP3_0326	CFF8240_0322	CFV97608_0323		57	0	96.6102	0	100	94.8718				D6783_00410	D6683_00413	03427_00327	D6659_00455	D6690_00407	D6856_00489	12S0284230_00273	12S028471_01131	85387_00453	12S022253_00991	12S004163_00461	12S042171_00433	12S028551_00491	12S022633_00857	D4335_00464	CF782_00458	11S025572_00476	13S0038815_00842	11S051681_00736	SP3_00330	98v445_00213	B0066_01084	B0130_01100	B0129_01102	NC101_00745	04554_00328	NC147_01233	B0167_01313	B0168_01229	B0047_01230	B0151_01219	B0152_01229	B0042_01104
OG001477	hypothetical protein	ATGAAAACTAAACATAGCTATAATATTTTATATTGTATGCTGAATACTGGTAAGCTAGTAACGGCAACGGATTTTAAAATATCTAATGCTAACCAATATTTTGTGATATTAGAGCGTAAGGGGTTGATTACGAGAGTTAAAAACAAAGAAAGTAATTTTAAAGTAGCATATTTTAAAGATAATGAGCAAAGACAAAAGGCTAGAGATTATCTTTCCAAATGCTACAAAAGTAAAAAGCCTGATGAGATTTTAGCAAAACAACCTCATCAAGCTGAATAA	CFT03427_1201	CFTSP3_1263	CFF8240_1709	CFV97608_1835		56	2	94.9153	0	85	100				D6783_01709	D6683_01602	03427_01206	D6659_01652		D6856_01614		12S028471_01678 12S028471_01310	85387_01517	12S022253_01191	12S004163_00843	12S042171_00769		12S022633_01221	D4335_01391	CF782_01420	11S025572_00139	13S0038815_01222	11S051681_01752 11S051681_01303	SP3_01276	98v445_00942	B0066_00942	B0130_00619	B0129_00619	NC101_01142	04554_01774	NC147_01690	B0167_01522	B0168_01428	B0047_01430	B0151_01020	B0152_01030	B0042_01561
OG001493	hypothetical protein	ATGAAAGAGCTATTTTTTGAAGTAAAGTTTTTAAGCGATATTGTATTGCCCGCAACATCAAATACAGAAGGAAATATAAACTACCTTGATTATATACCAGGAAGTAACTTTTTAGGTATGGTCGCTCAAAATTATGATAAATTTAGCGATAGTTTTGATATATTTTATAGTGGAAATGTATGTTTTAGTGATGCTCATATGGTCTATAATGATAAGATAACATATAAAACGCCCTATTCGTTCTATCATCAAAAACTGAATAATAAAGCCATATACAACAAACATATGATAAGCAAAGAACAAGCAAATGAACTACGTCAGCTTAAACAGTTAAGAGTTGGATATATCACTGAGGATTTAGAGCATGTATTAATAAGCCACTCATACTCACAAAAATCA…	CFT03427_1630	CFTSP3_1695	CFF8240_1676	CFV97608_1803		56	0	94.9153	0	85	100				D6783_01412	D6683_01154	03427_01643	D6659_01472	D6690_01265	D6856_00960	12S0284230_01341	12S028471_01631	85387_01413				12S028551_01233	12S022633_01674	D4335_01639	CF782_01314	11S025572_00033	13S0038815_01369	11S051681_01388	SP3_01716	98v445_00157	B0066_01560	B0130_01592	B0129_01591	NC101_01177	04554_01740	NC147_01398	B0167_01479	B0168_01395	B0047_01396	B0151_01054	B0152_01064	B0042_01269
OG001496	hypothetical protein	ATGCACTATTTCATATATCCAAACGGCGGGCATTCGCTTATGCTCGCTCATAATTTAGAACTTTTAGGTCATACGTACGAATTCTTAGACGACTTCAAAGTAGGACTTAAAATAGAAGAAAACTCGGACAAAATAAATACCACAGGGGGGGGGTTAGCATTAATAGCTTGCGACACAACTCATCCAAAAAATCTAATTTTAAAAAAACAACTGATCAAAAAAGTTAAAAGCTTAAATTTGATACCAGTGGATGGATTTAAATGGATAATGAGTGAAATTTTAAGCTATTTAAAAGTAGAACCTCATAAAACTGCGGCTCTACTTCATTCTGGTATGAGCGATGGAAAACATCTTGGTGATATCATAAAATATCTAGAAAATAGTAAAACTTGCTTTGTG…	CFT03427_1684	CFTSP3_1749	CFF8240_1740			56	0	94.9153	0	85	100				D6783_00876	D6683_00547	03427_01697	D6659_00832	D6690_00891	D6856_01308	12S0284230_01179			12S022253_01243	12S004163_01686	12S042171_01676		12S022633_01153	D4335_01603	CF782_01368	11S025572_00087	13S0038815_01275	11S051681_01250	SP3_01771	98v445_00006	B0066_00913	B0130_00648	B0129_00649	NC101_01113	04554_01802	NC147_01661	B0167_01551	B0168_01458	B0047_01459	B0151_00990	B0152_01000	B0042_01532
OG001501	AP endonuclease	ATGGCTTATAAAATCGGTCTTAAATTATGGTCTTTGAATGAAAATTATATAAATAGCGCCGCAGCTCTTTATGAACGTGGAGTTTATGACTATATCGAGCTTTACTCAGTACCAAACTCTCTTGATAAAATCAAAATTTGGGCGGATTTAAAACTTAAATTCGGTATTCCATTTGCTATCCATGCTCCACATTTTAGCAACGGTTTGGATTTTTCAAATAAAGATAAATTTAGTTCAAATTTAAAATTAGTAGAGCTTGCCCGCACTTATAGCCTTGAGCTTGACGCTATTTATACTGTTTTTCATCCTGGTATCGGCGGCAATGTTGATGAGAGCATAAGACAGATAAATAGTATAAAAGATTTTAAATTTATAATAGAAAATAAACCTTACGTAGTA…	CFT03427_1509	CFTSP3_1573	CFF8240_1550	CFV97608_1683		55	0	93.2203	0	80	100				D6783_00723	D6683_01560	03427_01521	D6659_01361	D6690_01355	D6856_01727				12S022253_00347	12S004163_01464	12S042171_01247		12S022633_01418	D4335_00683	CF782_01669	11S025572_01332	13S0038815_01290	11S051681_00208	SP3_01592	98v445_00550	B0066_01308	B0130_01495	B0129_01493	NC101_01297	04554_01616	NC147_00857	B0167_01087	B0168_01003	B0047_01005	B0151_01594	B0152_01454	B0042_00876
OG001500	carboxylate--amine ligase	ATGAACCAAAAAGTAGCCCTAGTAATAGGTGCTAGCAGTGAGAGTGTTTTTGCCATCAACGAAGCCAAAAAAGCCGGACTTAAAGTTGTAGCTTTCGATGGAAATAAAGACGCAATCGGACTAAAACTTGCCGATATATCTTACGTTGTTGATATAAGAGATCCAAAAAATATCATAGAAAAACTTACGGGGGGGGGGTACGAGCCTATAACGATTTTACCAGTTCCTATCGGTAGATACCTGATAACAACTGGAAGTATAAATGACTACTATAAACTAGGCGGCGTTAGCTATAAAGCCGCTGATTTATGCACCGACAAACTTTTATTTCATAAAAAATTAAGAAATCTAACTGACGAAACTATAGGGGGGGGGGGACTCTCTCTTGACAAAGGGGAA…	CFT03427_1510		CFF8240_1553			55	0	93.2203	0	80	100				D6783_00721	D6683_01558	03427_01522	D6659_01360	D6690_01353	D6856_00957				12S022253_00346	12S004163_01462	12S042171_01245		12S022633_01416	D4335_00685	CF782_01667	11S025572_01334	13S0038815_01292	11S051681_00210	SP3_01594	98v445_00552	B0066_01306	B0130_01493	B0129_01492	NC101_01295	04554_01618	NC147_00855	B0167_01088	B0168_01005	B0047_01007	B0151_01596	B0152_01452	B0042_00877
OG001504	hypothetical protein	ATGAATGAATTTAAAACCCAAAAAGATATACAAAACTATATAAACTCACTAAAAAATTGCGTAGGCTACTTGCAAATCAGTAATGAAGATCTAAAAGAGCATAAACAAGATAGAATTTGGAAGCAAAAAAGTGATATAAATGTGGATTTTAGTAGCATAAAAGGATTTGTTTATGAGGCTCATTTTTTTGATGAGACACTCAACAAATCCATAGCCATAAGACTGATAAACGGTACTTGGCTAGTAGATGAGACGAATTTATCAGATAAAGATATGCAAAATGAACAAATTTACTTAAGCGATATAGATGACCTGCTAGTAAAAATGGTTCAAATTTGGCAAGAGCAGCCAGATGAGTTTTGCTTGAATTTGCCGACGCTAAAGTTGCAAAAAGTAGTA…	CFT03427_1632	CFTSP3_1697	CFF8240_1678	CFV97608_1805		55	0	93.2203	0	80	100				D6783_01414	D6683_01156	03427_01645	D6659_01474	D6690_01263	D6856_00958	12S0284230_01339	12S028471_01629	85387_01411				12S028551_01235		D4335_01641	CF782_01316	11S025572_00035	13S0038815_01371	11S051681_01386	SP3_01718	98v445_00159	B0066_01558	B0130_01590	B0129_01589	NC101_01175	04554_01743	NC147_01401	B0167_01482	B0168_01398	B0047_01399	B0151_01051	B0152_01061	B0042_01272
OG001503	Surface array protein	ATGAAATATTATAGAAATTTTTTATTAAAATTAGCCGCTTTTATAATCGGTGTTTGTGTGTTATACGTGCTATTTTTTATAGTTTTGGGTAAAATCGGCTCTCTAGATTCTCGTTCAGTAAAAAATTTCCTTCTTACTAATACCGTAAATGAAAATCGTATTATAGTAGAAAGCGGGTCAAATTCATTTCATGGAATCAACGCTAAAATGATAGAAGATCATTTTGGCAAACTTACTTTAAATTTAGGAGATTACGCTGGATATCCACTTAAAATCAGACTTTATAGAACATATAAATTTGCACATAAAGGAGATGTTGTGATATATCCTTTGGAGTACAGGTACTATATGAACGATGTTGCTCCTACTGTATTTTATAAACATCTTTTATCTGAAATT…	CFT03427_1694	CFTSP3_1759	CFF8240_1750	CFV97608_1873		55	0	93.2203	0	80	100				D6783_00866	D6683_00557	03427_01707	D6659_00842	D6690_00881		12S0284230_01169	12S028471_01352	85387_01298	12S022253_01233				12S022633_01163	D4335_01433	CF782_01378	11S025572_00097	13S0038815_01265	11S051681_01260	SP3_01781	98v445_00016	B0066_00903	B0130_00658	B0129_00659	NC101_01103	04554_01812	NC147_01651	B0167_01561	B0168_01468	B0047_01469	B0151_00980	B0152_00990	B0042_01522
OG000012	hypothetical protein	TTGGAAAAGATCTGGTGGCTACACAAAAGATATATATCTTTTTTTTTTAAAAATTTAGACCCAGACTTCTTAATAGAGAATTTCGGATCTAAAACACCAATAATTCCTTTATGGAATAAGGAAGTAGTAGATATAATAGGAGTTGCACCTGGAACTATCTACGGCTGGAAAAATGGGAAAGGGCATAGAAAAAAGCTATACGATTTTATAACTAAATTTACTGCAAAAGAGATTTTAGATGTCTGTGCAAAAGAAAAAGATAGCGTGAGTGATAAAACGCTCTCTGAAACAACCAAAATTCCATACCCAACGCTGCAAGGCTGGAAGAGGAGAAAAGATAGGCAAGTTTTATATAAACTTCTAAAAAGCTTTACGCCAGATGAGCTATCTTCGTTTTTT…	CFT03427_1417	CFTSP3_1481	CFF8240_0669	CFV97608_1341		55	7	93.2203	0	95	92.3077				D6783_01250 D6783_00980	D6683_01213	03427_01428	D6659_01026	D6690_01186	D6856_00719	12S0284230_00886	12S028471_00500	85387_00544	12S022253_00441	12S004163_01101 12S004163_01832 12S004163_00712		12S028551_00345	12S022633_01457	D4335_00589	CF782_00713	11S025572_00954	13S0038815_00643	11S051681_00114	SP3_01497	98v445_01908	B0066_01755 B0066_01520	B0130_01735	B0129_01767	NC101_01761	04554_01121	NC147_00239	B0167_00237	B0168_00237	B0047_00528	B0151_00237	B0152_00238	B0042_00423
OG001502	hemolysin secretion/activation protein, ShlB/FhaC/HecB family	TTGAAAATGTTTAAAATAATATTTTTACTTTTGAGTTTCTTCTGCTTTTTAAAAGCAGAAGACTCTGCAAGCATATTTGATTTGCTTGATAAAAAAGAACAGCAATTTTACATAGAAAAAGAATTTGATAATTTAGAAAAAAATCAAAAACAAGAACGAAATTTGCCTTTAGATAGTGATGAAATAATGATCAAAACATACATCTTTAAAAAGATTGAATTTAAAAATAAAGATGATCTAACTGCTAAAACCGATAAGCTTTTGCAAAAATATTTAAACACTCCATTAAATCTTAATGATATTTACAACATCATTAAAGAACTTACAAATTTTATTCTTTCCAAGGGATATTCTACTTCGGCTATAGATATTGAACGAATAGATGGAGAAAATCAAACT…	CFT03427_0735	CFTSP3_0794	CFF8240_0745	CFV97608_0810		55	0	93.2203	0	100	89.7436				D6783_00203	D6683_00072	03427_00733	D6659_00246	D6690_00260	D6856_00371	12S0284230_00043	12S028471_00207	85387_00073	12S022253_00777	12S004163_00074	12S042171_00220	12S028551_00142	12S022633_00171	D4335_00075	CF782_00239	11S025572_01521	13S0038815_00368	11S051681_00828	SP3_00805	98v445_01180	B0066_00070	B0130_00526	B0129_00085	NC101_00527	04554_00771	NC147_00590	B0167_00588	B0168_00588	B0047_00176	B0151_00587	B0152_00588	B0042_00070
OG001518	cytolethal distending toxin, subunit CdtB	ATGAAAAAGATCATAATACTAGCACTACTTAGCGCAAGTCTAAGTTTTGCGGCTATAGAGGATTATAAAATCGCTACTTGGAACATGCAAGGATCATCTGCTTCTACTGAGAGCAAGTGGAACGTAAATGTAAGGCAGTTGATAACAGGAGACGCTGCGGCTGATATACTTATGCTACAAGAATCAGGAAGCATACCAGCTACAGCGGTAAATACTCAACGTGTTTTTCAAGGTGGTACTCCAGTAGATGAATATACGTGGAATTTAGGTACCAACTCACGTCCAAATACGGTTTATATCTATCACTCTAGGATAGATGTTGGCGCAAATAGGGTAAATTTAGCTATCGTTTCAAATAGAAGAGCCGATAATGTAAGCGTAGTATATCCTGAAATCACT…	CFT03427_0945	CFTSP3_1000		CFV97608_1013		55	0	93.2203	0	100	89.7436				D6783_01495	D6683_00284	03427_00945	D6659_00035	D6690_01118	D6856_00143	12S0284230_00647	12S028471_01552	85387_00283	12S022253_01653	12S004163_00283	12S042171_00010	12S028551_00546	12S022633_00921	D4335_00285	CF782_00030	11S025572_00783	13S0038815_00932	11S051681_00416	SP3_01012		B0066_00272	B0130_00325	B0129_00287	NC101_00325	04554_00971	NC147_00389	B0167_00387	B0168_00387	B0047_00377	B0151_00386	B0152_00388	B0042_00271
OG001507	CRISPR-associated protein	ATGATAACCGCACCATACAACTTTGTTCCATTAAATGAGCAAATATTCTATCCAGATTGGGCTGATAATGTTAGCCACGATATACCATTTAGCGACGCTCAAAGCGGAGAGATAGATATAACTATCACCGCTAAAAATCCTATATTTATCAAAAATCATACACCAGAAGGATCTAAAGAGACATTGGAGTTTTGTCATCACATAAATGAAAACGGTGAAAAAGAGTATTATATACCAAGTAGTAGCGTAAAGGGTATGATAAGAAATGTTCTAGAGATCATAAGTTTTGGGAAGATAAAAATTGATAGTAAATTTAATACCATATCAAGCGTAAGAGATATGACAAATAATTCACTTGTAGGAAAAGCAAACAAATGTGGATTTTTAATAGAAATAGAC…	CFT03427_1633	CFTSP3_1698	CFF8240_1679	CFV97608_1806		54	0	91.5254	0	75	100				D6783_01415	D6683_01157	03427_01646	D6659_01475	D6690_01262		12S0284230_01338	12S028471_01628	85387_01410				12S028551_01236		D4335_01642	CF782_01317	11S025572_00036	13S0038815_01372	11S051681_01385	SP3_01719	98v445_00160	B0066_01557	B0130_01589	B0129_01588	NC101_01174	04554_01744	NC147_01402	B0167_01483	B0168_01399	B0047_01400	B0151_01050	B0152_01060	B0042_01273
OG001520	amino acid ABC transporter ATP-binding protein	TTGATTCAACTAGAAAATGTGAATAAGTATTTTGGCAACTTTCAGGCATTAAAAGATATAAATTTAACAGTAAAAGAGGGTGAAAAACTAGTTATCATAGGTCCAAGCGGAAGCGGAAAATCAACTGCTATACGCTGTATAAATGGACTAGAAGAGATCACTAGTGGTAGAGTAATCGTAGATTCAAAAGAGTTAAACAAAAAAACCAAACTTGAAATTTGCAGACAAAATGTGGCTATGGTATTTCAACATTTTAATCTTTATCCGCATATGACTGTTTTGCAAAATTTAACTTTAGCGCCGATAAAACTTCGCAAAAAAAGCAAAGAAGAGGCAAACGAGATAGCCTATAAATACTTAAAAATAGTCGGTTTAGAAAATAAAGCAGATGTTTATCCA…	CFT03427_1143	CFTSP3_1205	CFF8240_1165	CFV97608_1217		53	0	89.8305	0	70	100				D6783_00577		03427_01147	D6659_00637	D6690_00168		12S0284230_00974	12S028471_01280	85387_00984	12S022253_00179		12S042171_01052	12S028551_00934	12S022633_00650	D4335_01056	CF782_01115				SP3_01217	98v445_01910	B0066_00472	B0130_00124	B0129_00488	NC101_00123	04554_01232	NC147_00129	B0167_00127	B0168_00127	B0047_00636	B0151_00127	B0152_00128	B0042_01694
OG001515	ATPase AAA	ATGCAAAATATCATCATAAATCAAAACAAACATTGGGACGAACCATACAAAAATCTATATGATAGACAAGTAATGCCTAAACTCATAAACTCCCTTAAACTCAGGCATATTATGGTTTTGCAAGGTATAAGGCGTAGCGGGAAATCCACAGTATTTAAACTTCTGATAAATCATTTGAGCCAAAGTGTAGATAGCAAAGAGATCTTGTATATCAATCTCGACGATCCGTTTTTTAGTACAAAAAACAGAGATGCTAGAGTCATAAACGATATAGTAAGTCTTTCACAAAGGCTTACAAATAAGCGCGTAAAATATCTATTTTTAGATGAAATAAGCGCGGTAAGCGACTGGGAAAAATACGTAAAAAGTGCGTACGACTCTGAATTGTTCGATAAAATT…	CFT03427_0472	CFTSP3_0472	CFF8240_0463	CFV97608_0518		53	0	89.8305	0	75	97.4359				D6783_01814	D6683_01745	03427_00472	D6659_01748	D6690_01711	D6856_01670	12S0284230_01754	12S028471_01775	85387_01704	12S022253_01845	12S004163_01815	12S042171_01925	12S028551_01695	12S022633_01846						SP3_00479		B0066_01742	B0130_01706	B0129_01753	NC101_01713	04554_00470	NC147_01865	B0167_01856	B0168_01854	B0047_01850	B0151_01852	B0152_01856	B0042_01859
OG001513	CRISPR/Cas system-associated protein, Cas10 family	ATGTCAAAATATCTATACGGTGCTAGCATACAAGGTATTCAAGAGTTTATCTTCAAGACAAATAAACTAGCTCAAATAATAGGAGCAAGCCAAATACTAAAGAGTATTCATGATGATTTTGAACAAAGCTATGGAGTAAATAATCTCGAAATTTATCTAAATGCAGCAGGAAATATCCGAGTTGTCTTAAGCGATAAAAATGAGCTAGAAAAAATCGTAAAAGAATTTCCAAAAAAAGTTATGCAAAAAGCGTACGGCATAAGCATTTCTCAAGCAGTCATAAAAATAAATAGCGATAGCCTGACAAAAGATGAGTTAAAACTCTTAGACGACGAGCTAAAAGCCAGCAGAAACAAAGCCACCATACCACTAGACATAAGGCTTAGCATAATGGACTTT…	CFT03427_1628	CFTSP3_1693	CFF8240_1674	CFV97608_1801		53	0	89.8305	0	75	97.4359				D6783_01410	D6683_01152	03427_01641	D6659_01470	D6690_01267	D6856_00962	12S0284230_01343	12S028471_01633	85387_01415				12S028551_01231	12S022633_01874		CF782_01312	11S025572_00031		11S051681_01390	SP3_01714	98v445_00155	B0066_01562	B0130_01594	B0129_01593	NC101_01179	04554_01738	NC147_01396	B0167_01477	B0168_01393	B0047_01394	B0151_01056	B0152_01066	B0042_01267
OG001528	CRISPR/Cas system-associated RAMP superfamily protein	ATGAACCTAAACTACCAACTCAAATTTTATGACTACTGGCATCTAAGTAGCGGTTTAAGTGGTGGTGCTAAATTTAATAGCATAGTTATCAAAGATAGCAACAGACTTCCTTTTGCTCCTGGTAAAACTATAAAAGGCTTGTTAAGAGAGATGGCAAATTTAATAGATCAAAACTTTACAAAAATTTGCTTTGGAGACAAAGAGTGTGCAGGAAGTTGCTACTTTTCAAATGCAATTTTAGAGCAACAAGAAGCGGGTTACATCATAGCAAATTCATTACAACCATATCTATATGATATCATCGCACAAACTAGCATAGATGATAATGGCAATGCAAAAGACGACTCATTAAGAGTGATAGAAGTTGTCATTCCATTAAAGTTACAAGGTGAGATAAGA…	CFT03427_1629	CFTSP3_1694		CFV97608_1802		53	0	89.8305	0	80	94.8718				D6783_01411	D6683_01153	03427_01642	D6659_01471	D6690_01266	D6856_00961	12S0284230_01342	12S028471_01632	85387_01414				12S028551_01232		D4335_01638	CF782_01313	11S025572_00032	13S0038815_01368	11S051681_01389	SP3_01715	98v445_00156	B0066_01561	B0130_01593	B0129_01592	NC101_01178	04554_01739	NC147_01397	B0167_01478	B0168_01394	B0047_01395	B0151_01055	B0152_01065	B0042_01268
OG001514	S-layer protein SapF	ATGAAGACTAAAATAGTTATAATGGCGCTACTTCCCATATGTATATTTGCTAATGATATAAGTCTTTCAACGGCGTATGAGTTAGCTCTTAGTAACGATGAAGAAGTCAAAGCTAGTATGTATGAAAATTTAGCATCTAGTGAGAGAAGAAAACAAGCTACTTCCTCGATGCTACCTAGCATAGATGCTCAGATACTATATAATGGCGAAAGATATGACAAGAGTAGTGGCAGGTATGGAAAAGAAAGAATGGATGAAACTTTTACGAAATACGGAGTAACTCTCACTCAGCCTCTATTTCGTCCTGAACTTTGGTATCAAAGGAAACAAGAAGTTCTAAGAGAAAGCGGTTACTCAATAGTATATGACGGATCTAAACAAGGCTTAGCAAAGAAAGTC…	CFT03427_0466	CFTSP3_0466	CFF8240_0457	CFV97608_0509		53	0	89.8305	0	95	87.1795				D6783_01802		03427_00466	D6659_01739	D6690_01684	D6856_01602	12S0284230_01749	12S028471_01752	85387_01687	12S022253_01822	12S004163_01814	12S042171_01912	12S028551_01679	12S022633_01836	D4335_01743	CF782_01801	11S025572_01749	13S0038815_01777	11S051681_01745	SP3_00473	98v445_01725	B0066_01788	B0130_01752	B0129_01749		04554_00464	NC147_01859	B0167_01850	B0168_01849		B0151_01842	B0152_01850	B0042_01855
OG001533	S-layer protein SapE	ATGGTACTAAAAAGCGAAAGCGGAACAGTAAAGCTAGGTCTGTTTGTGATATTTTTGCTGGTGGGTATTTTTGGAGTGTGGATGGGAACTGCACCGTTAAATAGCGCCGTCGTAGCACCCGGTCAAGTCAGTGTTTTAAGCAATAAAAAGGTTATTCAACACTTAGAGGGCGGCGTAGTAGATAAAATATATGTAAAAGACGGAGACGTAGTAAAAAAAGGTCAAGTACTAATAGAGATAAAAAACGCTAGACTAAATAGCGAATTAGATATAGTCAAAAGCGAATATCTCCAAACTAGTGTTCTAGTAAGCCGCTTAGAAGCACAAAGAGACAATAAAGACCAGATAGAATTTAGCGATGATGTGAAGAGTTATCCGGATTTTGAGTCTGCATCAAAA…	CFT03427_0467	CFTSP3_0467	CFF8240_0458	CFV97608_0510		53	0	89.8305	0	95	87.1795				D6783_01801		03427_00467	D6659_01740	D6690_01685	D6856_01603	12S0284230_01750	12S028471_01753	85387_01688	12S022253_01821	12S004163_01813	12S042171_01911	12S028551_01680	12S022633_01835	D4335_01744	CF782_01802	11S025572_01750	13S0038815_01776	11S051681_01744	SP3_00474	98v445_01724	B0066_01787	B0130_01751	B0129_01750		04554_00465	NC147_01860	B0167_01851	B0168_01848		B0151_01843	B0152_01851	B0042_01854
OG001521	S-layer protein SapC	TTGGGTAGAAAACTAAGGCTTATAGATTCTGGAAAAGTTGCGGTAAGACAAAAAGGTGATTTTTTCCAAAATTTAGATGAAAAGTCGTTATATGAAGATGTATTGCATATAGTAGCGCATAAATATGATGTGCAACTATATGGATATGTACTGAGTAATAATGAGGTTTTTATATTTTTAGAATGTGAAAACTTATCTAAATTTATGCAGATAGTTAATAGTTCTTTTATAAGAAAGCGTAATAACTATAATGCAAAAAATGTTGATAAAAAGTCAAATTTAGAAAATTACTCTCAAAATAACAGTCAAAATAGTAGAGAAATAAGGAGATATGAAGTAACTCAAGTTTTTGCTGACGATATAGATCCGATTTTGGCTTATATAGCTAAAAATAGTGGC…	CFT03427_0469	CFTSP3_0469	CFF8240_0460	CFV97608_0512		53	0	89.8305	0	95	87.1795				D6783_01799		03427_00469	D6659_01742	D6690_01687	D6856_01605	12S0284230_01752	12S028471_01755	85387_01690	12S022253_01819	12S004163_01811	12S042171_01909	12S028551_01682	12S022633_01833	D4335_01746	CF782_01804	11S025572_01752	13S0038815_01774	11S051681_01742	SP3_00476	98v445_01721	B0066_01785	B0130_01749	B0129_01752		04554_00467	NC147_01862	B0167_01853	B0168_01846		B0151_01845	B0152_01853	B0042_01852
OG001539	protein, possible glycosyltransferase	TTGTTAGAAAGTAAAATTGATATAGATATTTTAGTCAAAAAAATAGCTTCTGGAAATATACCGAAGTTGAACCATGATGAGCTTTTGGGACTTAGGAACGCATTTTACGACTTTGTTTTAAATAAAAACGATCTGCCTCCAAAAGAGTATCTTTGGCTTATAAAAGTTTTTGAAGGTTCAAATTTAGAAGATAAAAAAGAATTTAAAAACTATATAAAAACAGCCGACAACTACCTTGATTCTTGTGATGATATAAATCAAAAACTTCTATTAATACATTTAAAAACAACTTGCTTAATACTAAATTCTAAGACAAAAGAGGCTATGGAATACTATATACTGAGCTTTGCATTGCTTAATTGCTCTGAGATTCCAAATCTAGCCAACTATCTTGAGTTT…	CFT03427_1543	CFTSP3_1607	CFF8240_1584	CFV97608_1718		52	0	88.1356	0	65	100				D6783_00688	D6683_01402	03427_01555	D6659_01327	D6690_01221	D6856_00924				12S022253_00313				12S022633_01383	D4335_00718	CF782_01634	11S025572_01367		11S051681_00243	SP3_01627	98v445_01109	B0066_01275	B0130_01461	B0129_01461	NC101_01264	04554_01649	NC147_00824	B0167_01120	B0168_01036	B0047_01039	B0151_01626	B0152_01421	B0042_00909
OG001531	radical SAM domain protein	ATGCAAAAAATAACCATACCAGATCATTATAATTACATAGCTCTATTTTTAACACTGTCTTGTAACTTAAAGTGTCCGTACTGTATAAATTTAAATGAAAATGGAGCCAGTAGAAAAAGTGTTACTAGAGGAGTTATAAAGCCAGATATTTGGCTAAATTTCATAAATCGTTTAGATATCAAAAGCGATGATTTGCCACTTACTCTTCAAGGCGGTGAACCAACTTTGTATCCATACTTCTACGAACTTGTAAATGGCATAGATGATAAATTTAAACTAGACCTGCTTACAAACTTTATGTTTGATGAAGATGAATTTATAAGACGTATAAATCCTTCAAAATTTACACGCAATGCGAAATATGCTGCCATAAGAGTAAGCTATCACCCAAATCAAAAT…	CFT03427_1544	CFTSP3_1608	CFF8240_1585	CFV97608_1719		52	0	88.1356	0	65	100				D6783_00687	D6683_01403	03427_01556	D6659_01326	D6690_01220	D6856_00923				12S022253_00312				12S022633_01382	D4335_00719	CF782_01633	11S025572_01368		11S051681_00244	SP3_01628	98v445_01110	B0066_01274	B0130_01460	B0129_01460	NC101_01263	04554_01650	NC147_00823	B0167_01121	B0168_01037	B0047_01040	B0151_01627	B0152_01420	B0042_00910
OG001549	transketolase	ATGACCCAAACAGAGATAAGAAAAAATATACTTAAAATGGCAAATAGAGCCAAAAGTCCGCATATAGGCTCGGCTCTATCTTGCGTTGATATTTTATATACATTATATTTTAAAATTTTAAAACTTGAAAACTATGCACAACGAGATATTTTCTTACTCTCAAAAGCGCACGCAGCAATGGCTCTTTACGTCACTTTAAATGCAAAAGGATTTATGAGCGATGAAGAGATACTAGGATATTATCAAAATAATGGCACATTACCAGCTCACACAGATAGATTTAGTAGTCCATACATAGAGATCTCAGCAGGAAGTCTTGGACATGCACTTCCTATGTCAGTAGGAATAGCAATGAGCATAAAAAATGAAAATCGAAAAGTATATGTCTTAATCGGAGAT…	CFT03427_1547	CFTSP3_1611	CFF8240_1587	CFV97608_1722		52	0	88.1356	0	65	100				D6783_00684	D6683_01406	03427_01559	D6659_01322	D6690_01216	D6856_00919				12S022253_00310				12S022633_01380	D4335_00722	CF782_01630	11S025572_01371		11S051681_00248	SP3_01631	98v445_01113	B0066_01272	B0130_01456	B0129_01457	NC101_01260	04554_01653	NC147_00820	B0167_01124	B0168_01041	B0047_01043	B0151_01630	B0152_01417	B0042_00914
OG001524	methyltransferase	ATGAAAGAGCTTGATATTTTCACAAATTTACATAAGAAAACCAATAGAGAATATCTGCCCAGAATGTACGATGACAAGGTAAATTGCATGGTAAAAGCTAAAGAATTTGAAGCTGATTTTTGGGATGGAGATAGAAAATTTGGTTATGGAGGCTACAAATATGATGGCAGATGGGAACCCGTAGCTAAAAGATTGATAGAAATTTATAAATTAAAAAATTTAGATAAAGTGCTTGATGTTGGATGTGGAAAAGCGTTTTTATTGTATGAGCTAAAAAAGCTGCTCCCAAATTTACAAATTACTGGATTTGATATATCAAAGTATGCTTTAAAAAATGCAAAAGAAGAAGTAAAAGACTATTTATTTTACCATGATGCAAAAAATGATTTTCCTTTTAAA…	CFT03427_1549	CFTSP3_1613	CFF8240_1590	CFV97608_1724		52	0	88.1356	0	65	100				D6783_00682	D6683_01408	03427_01561	D6659_01320	D6690_01214	D6856_00917				12S022253_00307				12S022633_01377	D4335_00724	CF782_01628	11S025572_01373		11S051681_00250	SP3_01633	98v445_01115	B0066_01270	B0130_01454	B0129_01455	NC101_01258	04554_01655	NC147_00818	B0167_01126	B0168_01043	B0047_01045	B0151_01632	B0152_01415	B0042_00916
OG001525	methyltransferase	ATGTCAGAAAAACCAAATAAAACAGATATTTGCAGGTTATGCGGAGAGAAAATGCAAGAAGTCGTACAGTTATCTCCTAGCCCAATAGGTGATATTTTTAAAGATACAAAAGAAGAAGCAGCTAAACTAGCAGTATGCGAATATAATTTATTACATTGTAAGCAGTGCAATAATGTGCAAATATCAATAGATCCTACAAATAATATTTATAAAGATTATATATACATATCTAGTACATCAGTTGATTTACAAAATCATTATAAAGCATTAAGTGGAAAACTAGTAAATGAATTAAAAAAAGAACATGCATTTATAGTTGAATTTGGTAGTAATGAAGGACTGCTTTTAGAATTAATAAATGAAGAACTAACAAGAGCATCTATGGGGGGGGGTATTACA…	CFT03427_1554	CFTSP3_1618	CFF8240_1599	CFV97608_1729		52	0	88.1356	0	65	100				D6783_00676	D6683_01414	03427_01567	D6659_01314	D6690_01208	D6856_01575				12S022253_01720				12S022633_01275	D4335_00731	CF782_01622	11S025572_01380		11S051681_01722	SP3_01638	98v445_01122	B0066_01264	B0130_01447	B0129_01448	NC101_01252	04554_01662	NC147_00811	B0167_01132	B0168_01049	B0047_01052	B0151_01638	B0152_01409	B0042_00923
OG001538	glycosyltransferase	ATGATAAAAAATAAAAACAAAGTACTATTTGTAATTGATCTTATAAAAGGCGGAGGCGGTGCTCAAAAAGTACTAAAAATAGCTATGCAAATACTCAAAAAAAATGGATTTGAAGCTGAACTCATAGTACTCAAACGCTCAAATGATGAGCTTGATTTTAGTGAATTTAGGGTACATTACATACTAAATGAGGATGATAAATTACTTCCTAATTCATTTATTATCTTAGAAAACTTAAGAAATTTGATGCGCGAATTCGATATAGTTTGTACATTTATAGATTTTATTACAACTTATTATGTTGCATTGGCTATTGAATTAAACCGTTTTTGCGCTAGCAAAAACGCAAATGCGAAGCAAGCTCTTGATTCAAGAGAGCTTGTTACGCACAAAACAGAC…	CFT03427_1564	CFTSP3_1628	CFF8240_1612			52	0	88.1356	0	65	100				D6783_00665	D6683_01710	03427_01577	D6659_01302	D6690_01111	D6856_01731				12S022253_01708				12S022633_01261	D4335_00741	CF782_01611	11S025572_01391		11S051681_01696	SP3_01648	98v445_01492	B0066_01253	B0130_01437	B0129_01437	NC101_01241	04554_01673	NC147_00800	B0167_01143	B0168_01060	B0047_01061	B0151_01649	B0152_01398	B0042_00934
OG001522	methyltransferase	GTGGATAAAAGAGAAATTCTAGAAATTTGTATCACCGAATATATGAAAAAACATAGTTCAAGACCAGCTTACTGCGAGTACTTACGTACAAAAAAATACGCCTACGAAATGATACTAAAAAACTTCAATGGTAAAAATGTTCTAGAATTAGGCAGCGATGGAGCCGCTACATCAGCAATCTTAGCTAGATGGAGTGAAAACCTCGATATAGTAGATATGAATGACAAAATTTCACATTTGATAGAAGAAGATTTATATCTTAAAAAAGCTAAATTTATAAAATCCCTTTGGCAGGATTTCAAACCGCAAAATTTATACAGCGATATACTGCTCACTGATAGTTTAGAACATATAAAAGATGGTGTAGAGCTGCTATCTATCATTAAAAATTGGCTAAGC…	CFT03427_1567	CFTSP3_1631	CFF8240_1615	CFV97608_1742		52	0	88.1356	0	65	100				D6783_00662	D6683_01706	03427_01580	D6659_01299	D6690_01107	D6856_01698				12S022253_01705				12S022633_01258	D4335_00745	CF782_01793	11S025572_01394		11S051681_01700	SP3_01652	98v445_01322	B0066_01249	B0130_01433	B0129_01434	NC101_01238	04554_01676	NC147_00795	B0167_01146	B0168_01063	B0047_01064	B0151_01652	B0152_01395	B0042_00937
OG001526	glycosyltransferase	ATGAAAACCATAGCTATATTCACACAAAACTTAAGTGCCGGAGGTGTTCAAAAGTCAGTTATAACATTAGCAAATCATCTTAAAAATATATATAAAATAGTCATTATCTTATGCGAAAGCGATAAAGACGAATTTTATAAATTTAAAGATATTTTAAAGATAAATAGCGTAAAAATAGATATTAATAAGCCCGGCATAGGGCAATGGCTTTTCGAATATAGAATCAATGAGCTTGATAAAATACTATCAAAATTAAAACCAGATTTACTTATATCATTTGAAGATTACAATAATATAATAGCTCTAAAAGCTAAATTTAAATGTAAAAAGATTATCTCTTCGAGAGTTAGTTTTTCAGGTAATTATAACAATAAAATTCATCTTTTAGATAAAAATTTC…	CFT03427_1568	CFTSP3_1632	CFF8240_1616	CFV97608_1743		52	0	88.1356	0	65	100				D6783_00661	D6683_01705	03427_01581	D6659_01298	D6690_01106	D6856_01697				12S022253_01704				12S022633_01257	D4335_00746	CF782_01794	11S025572_01395		11S051681_01701	SP3_01653	98v445_01323	B0066_01248	B0130_01432	B0129_01433	NC101_01237	04554_01677	NC147_00794	B0167_01147	B0168_01064	B0047_01065	B0151_01653	B0152_01394	B0042_00938
OG001530	hypothetical protein	ATGATATGGTTTGATCTTGTTACTCCAAAATCGGTTATGTTTTTTAAACCGCTTATAAAAAAATTTGAAAGCATGGGGCGCGAAGTATTAATCACTGCTAGAGAAAGTTTGGGATATGATGAAGTAGCGGCACTTTTAAGATTGCATGGTATTAAATTTACGAATCGAGGCGGCTTTGGAGGTGAGAGTCTGCATGGAAAACTAAAAGCTAGTTTAAATAGACAAAATGAGCTTATGGAGTTTATAGCAGAAAAAAATATAGAGAAATTAGTCTGTCTTTGTAGCGTTGATGCTAACCGTGTAGCATTTGGGCTAGGTATCCCGATAATAAATTTTTACGATATTCCCCTATCTGACTATAACACAGACTTTACAAAAGCTCTTCCTCAGGCTCGCCTT…	CFT03427_1570	CFTSP3_1634	CFF8240_1618	CFV97608_1745		52	0	88.1356	0	65	100				D6783_00659	D6683_01703	03427_01583	D6659_01545	D6690_01104	D6856_01701				12S022253_01702				12S022633_01255	D4335_00748	CF782_01796	11S025572_01397		11S051681_01703	SP3_01655	98v445_01325	B0066_01246	B0130_01430	B0129_01431	NC101_01235	04554_01679	NC147_00792	B0167_01149	B0168_01066	B0047_01067	B0151_01655	B0152_01392	B0042_00940
OG001536	hypothetical protein	ATGGCTCTAAAAGTCTATATCTACAAAAACGGCTATTATGAACAAAATTTACATTATATTTTAAAATGGCTCAGTGATATTTATAATAATATAGTATTGTTAGGATATATAAATAAATCTAGCGATATTGTGGATAAAACAGCTTTTATACTATATATAGATAAAAAACCGAATCTGAAAAATATAAATTTAAAAAATGCTCATCTATTTACAATAAAACTTCTCTTAAGTACTCTTAAAAAAGATAATATAAATAACTATAAAGATGAGGATCTAGCGTTTAATAAAGCCTTGCAAATAAGCCTATTTTTTAGTGAAATTTTTCAGCCTAAAAAACCTAAATTTAAAAAACTTATGTTTATTTGCGATAATGCTCTAAACAAAATAAACAGCTACTAC…	CFT03427_1572	CFTSP3_1636	CFF8240_1620	CFV97608_1747		52	0	88.1356	0	65	100				D6783_00657	D6683_01701	03427_01585	D6659_01547	D6690_01102	D6856_01702				12S022253_01700				12S022633_01253	D4335_00750	CF782_01798	11S025572_01399		11S051681_01705	SP3_01657	98v445_01327	B0066_01244	B0130_01428	B0129_01429	NC101_01233	04554_01681	NC147_00790	B0167_01151	B0168_01068	B0047_01069	B0151_01657	B0152_01390	B0042_00942
OG001529	methyltransferase	ATGCAAAAAGATCTAATAGAACAAGATTGGGATTATACAAAACACGCAGAATTCTACTCATATAGACCAAATTACGCAAAACAAGCAATTGATATTTTAGCATTTTATGCATGCAGAAATGGGGGGGGGTATGAAGATATGAGCGTAGCCGATATCGGTGCTGGAAGTGGAAATTTAAGTCTTATGTTAGATGAAATAGGGCTAAAAGTGACTGCAGTAGAACCAAATGACGCTATGAGAAGTATAGGTGAAAAACGTCTGCAAAATGTAACATGGGTAAGAGCAAACGGCACTAATACGACGCTAATGAAAGATAAATTTGACTGGGTTACTTTTGGCTCCAGCTTTAATGTAATGGACAGAAACATAGCACTAAAAGAAGCACACAGAATCCTAAAA…	CFT03427_1581	CFTSP3_1646	CFF8240_1629	CFV97608_1756		52	0	88.1356	0	65	100				D6783_00646	D6683_01531	03427_01594	D6659_01558	D6690_01091	D6856_01554				12S022253_01692				12S022633_01243	D4335_00761	CF782_01693	11S025572_01410		11S051681_01619	SP3_01667	98v445_01427	B0066_01233	B0130_01419	B0129_01418	NC101_01224	04554_01692	NC147_00779	B0167_01162	B0168_01078	B0047_01079	B0151_01670	B0152_01379	B0042_00952
OG001537	pyruvate kinase	ATGAAATTTCAAACCAAAGCTAGAAATTTAGAGATCCTAAAACCGATTTTAAAATCAGCTAAAATACTTCCACTTATAATCTACAAGAAGAAGCATATATTGTCAAATTTAGATTTTGTTATGAATGAAATTTTATCTAAATTTAGGACAAAATTAATCGTAAGAAGTTCATCTTGTTTAGAAGATAGCAGTAGTTCGTCTCACGCAGGAGAGTTTGAAACTCTCCAAAATATTACTGCTTCAAATTTAAAAACTGCTCTTTTGGACGTAGCTAGCTATTTAAATGACGATGATGAAATTTTTATCCAGCCGATGCTAGAAAATATAGAATTTTTTGCAGTTTGTATGAGTGCTTTAAACTCTGCAAATTACATCACTATAAGCTATGATGAGAGTGGT…	CFT03427_1582	CFTSP3_1647	CFF8240_1630	CFV97608_1757		52	0	88.1356	0	65	100				D6783_00645	D6683_01530	03427_01595	D6659_01559	D6690_01090	D6856_01553				12S022253_01691				12S022633_01242	D4335_00762	CF782_01692	11S025572_01411		11S051681_01618	SP3_01668	98v445_01426	B0066_01232	B0130_01418	B0129_01417	NC101_01223	04554_01693	NC147_00778	B0167_01163	B0168_01079	B0047_01080	B0151_01671	B0152_01378	B0042_00953
OG001535	glutamine amidotransferase	ATGAAAGTGGGAGTAATTTCAAAGCTTATAAAAAGTAGTTACGGCGAAACTATGCAAGCCATAGATTTACGATTTTGTACTATTTTAGAACAAAATGGTTTTAAGACTAATTTGCTTATATATGGAAAAACTCCAAATTTAAAAGAGCTTGACGCAGTTATAATAAGTGGTGGAAATGACTTAAATATCTTAATACCAAACGACATAAACGCCACTAGAGATAAATTTGAAAAAATAGTTTTAGATGAGTGTTTAAAACTAAACTTACCTATCTTGGGTATCTGCAAAGGCGCTCAGAGTTTAGCAAATATGTTAGGAGCTAAATTTAAAAAAATAGATAATCACGTGGGAATCCATGAAATTTTATGGCGAAACGGAAAAAAATTTGAAGTAAATTCA…	CFT03427_1583	CFTSP3_1648	CFF8240_1631	CFV97608_1758		52	0	88.1356	0	65	100				D6783_00644	D6683_01529	03427_01596	D6659_01560	D6690_01089	D6856_01552				12S022253_01690				12S022633_01241	D4335_00763	CF782_01691	11S025572_01412		11S051681_01617	SP3_01669	98v445_01425	B0066_01231	B0130_01417	B0129_01416	NC101_01222	04554_01694	NC147_00777	B0167_01164	B0168_01080	B0047_01081	B0151_01672	B0152_01377	B0042_00954
OG001527	phosphoramidate cytidylyltransferase	ATGAAAGCAGTTATTCTTGCAGCAGGGCTCGGTAGCAGATTAGAAGAATTAACAAAAGATAGACCAAAGTGCCTAGTGGAGTATAAAAATACACCTCTTATAAGCTATCAACTAAACGCATTTTTAAAAGCCGGAGTAAACGATATAGCTGTTGTTGGAGGATATAAATTTGAAGTGTTGAAAAACTATTTAAATGTGAATTTTAAAGACGTAAAACTTTATGAAAATACCGATTTTGATAGTTCAAATATGACCTATACTATGTTTTGTGCTAGGGAATTTATGGATGATGATACGATCATAAGCTATTCAGATATAATTTATGATTATGAGTTCATAGAACTTTTAAAAGCATGTGAAAACGAACTTTCTATTATGGTAGATAAAAATTGGCTAGAA…	CFT03427_1584	CFTSP3_1649	CFF8240_1632	CFV97608_1759		52	0	88.1356	0	65	100				D6783_00643	D6683_01528	03427_01597	D6659_01561	D6690_01088	D6856_01551				12S022253_01689				12S022633_01240	D4335_00764	CF782_01690	11S025572_01413		11S051681_01616	SP3_01670	98v445_01424	B0066_01230	B0130_01416	B0129_01415	NC101_01221	04554_01695	NC147_00776	B0167_01165	B0168_01081	B0047_01082	B0151_01673	B0152_01376	B0042_00955
OG001534	hypothetical protein	TTGAATTACAAGCCGATTGATGACCTGATAGATTTTAGAAATAAGCATAAAGACGCGTTCGATGATTTCATTGCAATGTTTGGCGGTTGCTCCATTTACGTGCCTAAGTTTAAAAGTGTTGTATCGCCTGAATGCAAAGATTACGCTAAAGAGCTGTACGAAAGCATTTACAAGAGTAAAGTTGCAGATAAAGAGTTAAAAAAGAAAGACGCGATAAAAGAGATACAAAGGATTATCTTTAAAAAATACAATATTTCGGTTAGTTTTAATTATCTTTTTAGGGCGATAAATGGCAAATACTAA	CFT03427_1199	CFTSP3_1261		CFV97608_1833		52	0	88.1356	0	70	97.4359				D6783_01706	D6683_01605	03427_01203	D6659_01655		D6856_01611			85387_01520	12S022253_01188	12S004163_00846	12S042171_00766	12S028551_01749		D4335_01388			13S0038815_01219	11S051681_01811	SP3_01273	98v445_00939	B0066_00946	B0130_00615	B0129_00615	NC101_01146	04554_01771	NC147_01693	B0167_01520	B0168_01425	B0047_01427	B0151_01023	B0152_01033	B0042_01564
OG001523	methyltransferase	ATGAAAAATAGTCTTAAAGATTACGAAACAAACCTAGCAAAATGGGAAGAACTCGTTTTAAAAGGCGATTTAATATATCCAGATGAGCATGTTGTGCGTTTTATTTTTAAAAATAAATTTCAGAGCGCACTTGATTTTGGATGCGCTACAGGAAGACACCTTGAATGCTTAAATAGAGCAGGAGTAAAGAAGATAATCGGTGTAGATATCAATCAAGCGCCACTTGAAGTAGCTTTTACAAGACTAAATGAGTATGTAGAAATGGGGGGGGGTAAGCTCATACTTTTAAATAATAAAAATAAAAGTTTAAAAGATATAATCGGCGACACTAAAGTAGATGCTATAATCTCTTGGGGAGTTTTACATCTATTTACCCCAGATATAGTAGTAAATTTACTA…	CFT03427_1512	CFTSP3_1576	CFF8240_1555	CFV97608_1688		52	0	88.1356	0	70	97.4359				D6783_00719	D6683_01556	03427_01524	D6659_01358	D6690_01351	D6856_00955					12S004163_01460			12S022633_01414	D4335_00687	CF782_01665	11S025572_01336	13S0038815_01294	11S051681_00212	SP3_01596	98v445_00554	B0066_01304	B0130_01490	B0129_01490	NC101_01293	04554_01620	NC147_00853	B0167_01091	B0168_01007	B0047_01010		B0152_01450	B0042_00880
OG001541	hypothetical protein	ATGTTAAATAAAGGTAGATACTTGAAACATTACATATACCCAAATGGTAAAGTTGGGCAAGATATAAAAAGAATACTTGAAAAAACAGGTTTTGATAAAGAATTTATAGAAGTAAATGATGAATTTGTAAAGAATAACCATAAAGAAATGCAAGATGGAATAGTTCTCATATCATCTCAAAAATACTATTTTGATATAGCCAAAAGATGTGCCCAATTTGATCTAAAATATATAAATGGAATAAAATTTGCGGCTGATATTTTGAATAAATTTATACTTACAATTAGCCCTATAAATAAAAATATAGGGGTAATATTAGCGGGTCCCGCCGGAAATAAACACCGAGGAAGTGTACTTAACAACTTAATTAAAGATGGGGGGGGGTATAAACTATTTTTC…	CFT03427_1559	CFTSP3_1623		CFV97608_1734		51	0	86.4407	0	60	100				D6783_00671	D6683_01420	03427_01572	D6659_01307	D6690_01202					12S022253_01713				12S022633_01267	D4335_00736	CF782_01617	11S025572_01385		11S051681_01727	SP3_01643	98v445_01487	B0066_01258	B0130_01442	B0129_01443	NC101_01247	04554_01667	NC147_00806	B0167_01137	B0168_01054	B0047_01056	B0151_01643	B0152_01404	B0042_00928
OG001545	bifunctional UDP-sugar hydrolase/5'-nucleotidase periplasmic precursor	ATGAACAAACTAAAAAAATACATCGTTTCAACAGTGATTTTTATTGCATTTTTATTGATATTCAATGCTTGTGCAAATTTAAATTTAAATGACAAACACGAAAACGAGTTGTTGATTCTTCACACAAATGACCATCACGGAGCTCTTTTGCCATATGAAACTAAAGACGGCACGTTAATTGGCGGTGTAGCTTTACAAGCCAACTTAGTAAAACAGATGAGAAACGAGTATAAAAATGTGCTTTTACTTGACGCGGGCGATATAAATACTGGTTCATCACTTTCAAATATATTTGATGCAAAACCAGATATTTTAGCTTTTAACGCTCTAAAATACGATGCTGCTACTCTTGGAAATCATGAATTTGATGGTACATATGAAAAATTAAAAATGCAAATG…	CFT03427_1697	CFTSP3_1762	CFF8240_1753	CFV97608_1876		51	0	86.4407	0	60	100				D6783_00863	D6683_00560	03427_01710	D6659_00845	D6690_00878	D6856_01332									D4335_01430	CF782_01381	11S025572_00100	13S0038815_01262	11S051681_01263	SP3_01784	98v445_00020	B0066_00899	B0130_00662	B0129_00663	NC101_01099	04554_01816	NC147_01647	B0167_01565	B0168_01472	B0047_01473	B0151_00976	B0152_00986	B0042_01518
OG001559	pyruvate formate lyase-activating protein	ATGAAATTTAGTCTCGACGCACACAAACTACACCACCATTTAGATAGAGTTTTAGAATTTAAACAAACCGGAGATTGTGCACCTATCTATATGGAAGTAAGTCCGTGCGGATCATGCAATCACAGATGTCTGTTTTGTGCGTATGATTATATAGCCTATCCAAATAGAAAACTCGATACTGATAATTTTATCAAATTTACTACAGAAGTAGCAAAAGCCGGGCTAAAATCTATGCTATTTGCAGGTGAAGGTGAACCTTTGATACATAATGATATAGATAAAATGGTGGCTCACGCAAAACAATGCGGTATCGACTGCGGAATGTTTAGTAACGCAGCGCTTTTAAAAGCCGATCTTGCTAAAAAGTTACTCCCGAATTTAACTTTTTTACGATTCTCA…	CFT03427_1545	CFTSP3_1609	CFF8240_1586	CFV97608_1720		51	0	86.4407	0	65	97.4359				D6783_00686	D6683_01404	03427_01557	D6659_01325	D6690_01219	D6856_00922				12S022253_00311				12S022633_01381	D4335_00720	CF782_01632	11S025572_01369		11S051681_00245	SP3_01629	98v445_01111		B0130_01459	B0129_01459	NC101_01262	04554_01651	NC147_00822	B0167_01122	B0168_01038	B0047_01041	B0151_01628	B0152_01419	B0042_00911
OG001548	transketolase	ATGAGAAATACACTAGCAAATGAAATTTATAAATACGCTGCCAAAAATAAGGATTTTTTTCTAATAAGTGGAGATGCGGGGCTTGGCGTATGGGATGAATATCAAAAAGAGTTTCCTAATCAATTTATAAATCCCGGGATAAATGAAGCATTATGTGTAGGAATGGCTGCTGGAATGGCACTAAGTGGGAAAAAAGTGGTATATTATAATATAGCTCCATTTGTGATAATGCGTCCTTTCGAGCAAGTAAGAAACGATATTTGCTATCAAGAATTACCCGTGATTTTAGTAGGTACTGGAGCTGGAATAACATACGCTCCATCTGGTATGACACACTATAGCGTTGAGGATATAGCAATTGCATTATCTTTACCAAATTTAGACATATATTCACCTGCT…	CFT03427_1548	CFTSP3_1612	CFF8240_1589	CFV97608_1723		51	0	86.4407	0	65	97.4359				D6783_00683	D6683_01407	03427_01560	D6659_01321	D6690_01215	D6856_00918				12S022253_00308				12S022633_01378	D4335_00723	CF782_01629	11S025572_01372		11S051681_00249	SP3_01632	98v445_01114	B0066_01271	B0130_01455	B0129_01456	NC101_01259	04554_01654	NC147_00819	B0167_01125	B0168_01042	B0047_01044	B0151_01631	B0152_01416	B0042_00915
OG001550	hypothetical protein	ATGACAAAACACTATTTTATATATCCAAATGGAGGGCATTCAAAAATGCTCGCTCACAATCTTGATTTGTTGGGTCATTCATATACTTTTTTGGATGATTATAAAAATTTTATGAGTTTAGAATCAAATTTAAAACTCATAAAAGCTAATGGGGGGGGGTCAATGAGTAATCCAATACTTCTAGCTTGCGACTCATTGTGTCAAGAATCTATAGAGCTAAAAGATAGGCTAAAAACAAAGGTAGAGAACCTTGGTTTGGTATGCGAAGATGGCTTTATATATATTATGGATGAACTAAATTCATATATAAAAAACAGTGTAAATCCTAAAAACAAAACTCTTGGTTTACATATGTATGGAAGGGTAGATAAACGATACTCAAGCTTACATCTTAACAGT…	CFT03427_1574	CFTSP3_1638	CFF8240_1622	CFV97608_1749		51	0	86.4407	0	65	97.4359				D6783_00654	D6683_01539	03427_01587	D6659_01550	D6690_01099	D6856_01598				12S022253_01698				12S022633_01249	D4335_00752	CF782_01700	11S025572_01401		11S051681_01628	SP3_01659	98v445_01329	B0066_01241	B0130_01426	B0129_01427	NC101_01231	04554_01683	NC147_00788	B0167_01153	B0168_01070	B0047_01071	B0151_01660	B0152_01387	B0042_00944
OG001551	CDP-Glycerol:Poly(glycerophosphate) glycerophosphotransferase	ATGCACTATTTTATATATCCAAATGGAGGGCATTCAAAAATGCTTGCTCACAATCTTGATTTGCTGGGTCATTCATATACTTTTTTGGATGATTATAAAAATTTTATGAGTTTAGAATCAAATTTAAAACTCATAAAAGCTAATGGGGGGGGGGGTATAGAGCAAAATAGCCCTGTTCTTTTAGCTTGCGATAGTTGCTCATATAAGACTAGAGCTATTAGAAAAAAACTCATTTCAAATTTAGAAAATCTAAATATAAAATGGGCTGATGGATTTGAATTTATAGCAGATGAGCTTTTAAAATTTGAAAATATCAACTTAGAAAATAGCGTGGCGATTCTCACTACAGCACTATTTAAAAATAGACATTACGGTAGTATTTTTGATATTTTGTTAAAA…	CFT03427_1578	CFTSP3_1642	CFF8240_1626	CFV97608_1753		51	0	86.4407	0	65	97.4359				D6783_00649	D6683_01534	03427_01591	D6659_01555	D6690_01094	D6856_01557				12S022253_01695				12S022633_01246	D4335_00758	CF782_01696	11S025572_01406		11S051681_01622	SP3_01664	98v445_01431	B0066_01236	B0130_01422	B0129_01421	NC101_01227	04554_01689	NC147_00783	B0167_01158	B0168_01075	B0047_01076	B0151_01666	B0152_01382	B0042_00949
OG000003	hypothetical protein	ATGGAAAATCGCAAATTTACTATAGAATTTTATGAAATAGAGTGGTTTATAGATCTTCAATCTCACATAGATAATGGCGATAGCCAATTAGATATAATTCAACCTATTACAAAGACAAGAGATAAAAGAATAGCTCGTATATTTGATATCTTTGCCCCGGAAACTGAATACATAGATAAAGCAAAAGAGTATAAAGAATTCTATGAGATCTGCGATTTTGAAGTACCGCAAACTAATCATAAATTCACAGGTACTTTTATAGACGCTTTAGAGTATATAAAAGATACCTTTAATCAAGTTTCAAAGACTGTTTAA	CFT03427_0653	CFTSP3_0710	CFF8240_0672	CFV97608_1314		51	16	86.4407	0	80	89.7436				D6783_00451		03427_00650				12S0284230_01713 12S0284230_00117	12S028471_00280 12S028471_01729	85387_00001 85387_01673	12S022253_01797	12S004163_00002	12S042171_01979	12S028551_01639 12S028551_01671	12S022633_00244 12S022633_01810	D4335_01722 D4335_00001	CF782_00311	11S025572_01693	13S0038815_00440	11S051681_00900	SP3_00730 SP3_00719	98v445_01852		B0130_01722	B0129_01747	NC101_01737	04554_00698	NC147_00664	B0167_00662	B0168_00662	B0047_00103	B0151_00660	B0152_00662	B0042_00450
OG001547	CRISPR-associated protein	ATGACAACTAAAAGACACATAGCACACATAACGCTAGAAGCTCTAACGCCTCTAAAAGTAGGTTCGCAATCAGTAGATTTTTTGCAAGATTCGCCGGTACAAAAAGATTGGAATAACTTACCGATGATACTTGGCTCATCCATAGCAGGAGTTTTAAGAGCTAAGTTTCAAGGTAAATTTGAAGATAAAACAAGTGATATATTTGGTAAAGAAAACGGCTCTAAAATCATAATCTCCAACGCTCTTTTGCTGGATAAAAACGCAAAAGTCTGCGAGACACTGCTTTTAGAAAAAGATGATTTTTTGAGATTATTTGAGAATTTGCCACTTAGAGAACATACTGCTATCGATGAAAAAGGCGTAACGATAAATGGAGCTAAATTTAATGAAGAAGTAGTG…	CFT03427_1631	CFTSP3_1696	CFF8240_1677	CFV97608_1804		51	0	86.4407	0	80	89.7436				D6783_01413	D6683_01155	03427_01644	D6659_01473	D6690_01264	D6856_00959	12S0284230_01340	12S028471_01630	85387_01412				12S028551_01234		D4335_01640	CF782_01315	11S025572_00034	13S0038815_01370	11S051681_01387	SP3_01717	98v445_00158	B0066_01559	B0130_01591	B0129_01590	NC101_01176	04554_01741	NC147_01399	B0167_01480	B0168_01396	B0047_01397	B0151_01053	B0152_01063	B0042_01270
OG001544	prepilin cleavage protein	ATGAAACATGCTTTTACAGTATTGGAGCTTATCTTAGTTATTGTTATAGTAGGAATTAGCGCTGCGGCGGTACCTGCACTAGTGATATCTAGTACAAAAACAAGTGAAACTGTTTTACTGCAAGAAGCTATAACCTCATCAAAAACAAAACTCTCTCAAATATCATTATATCCTTGGAACAGCGCGTTAGTAGGCTCTGGTACATTTCCTATCATACAAACATCAGATACACCTGATATAACAAAAAGCAGAAAAGGTTTAGAAAGTTTTTATAGTCCAAGAGCTATTACAAGGCAGAATACTGATGGTACTGGAGAAGAACAAGTCAAAGCAGCGCCCATAGAAAATACTAAAAAAGAAGGAATAAATCAATTTGACCAAGATAAAGGAAGTATAAAA…	CFT03427_1049	CFTSP3_1111	CFF8240_1069	CFV97608_1123		51	0	86.4407	0	100	79.4872				D6783_00484	D6683_00795	03427_01054	D6659_00731	D6690_00074	D6856_00206	12S0284230_00739	12S028471_00836	85387_00746	12S022253_00084	12S004163_01262	12S042171_00604	12S028551_00667	12S022633_00329	D4335_00857	CF782_01216	11S025572_01135	13S0038815_00094	11S051681_00533	SP3_01125	98v445_00675	B0066_00378	B0130_00218	B0129_00394	NC101_00217
OG001557	hypothetical protein	ATGTGGGTAATATTTTTTATTTTATTTGTTATATTTTGTGTTTTTATGATTTATTCTCAAATGCCAGATGCTGTAAAAAAAGAGCGAACTTTATACGATGAGCTGGTGGATGCAAATATAGAGCTTTTAAAATCTACAAAAAATCCTTATGTAGGTATGTTTGCAAAAGAGGAAATCATAAATTTGCTTAAAACTATATCAGATGAATTTGATAAAGTAGCAGTTGAGAGAAATGAAGTAGTAAGTGGAAATCAAAAGCTATTTATACTAAATGAAATTATATTTGCCAGTGGAATGAAAAATAAGGAATTTGGTATAGAGCATTTGCATTATGAGCTTGAAAGATACCGTAAATACGGAATGAGAGAAGATAATCAAGGTTTAATAAGGGGGAATTAG			CFF8240_0307	CFV97608_0308		50	0	84.7458	0	55	100										12S0284230_00252			12S022253_01012	12S004163_00482	12S042171_00454	12S028551_00470	12S022633_00836	D4335_00485	CF782_00479	11S025572_00497	13S0038815_00821	11S051681_00715		98v445_00195	B0066_01101	B0130_01083	B0129_01119	NC101_00728	04554_00311	NC147_01250	B0167_01330	B0168_01246	B0047_01247	B0151_01202	B0152_01212	B0042_01121
OG001562	hypothetical protein	ATGAAATTTGTTGCATTTGCTTTGGCTTTAGTGATTGGATTAGCCTTATGGTTTTTCCCTGCTGGATTATTTTTGGCAGTTTTTAAAGGTGCTACATCAAACGGACAAAGCGTAGGAGCGATAATCTACATGCTGGTATTGGGCGGTGTTGCTTGGGCTTTGATTTTTATCGTAAAAAAACTTTACAAATTTTTCTTGAAAAAATTTGGATATAAAGTAAAGGAATAA			CFF8240_0308	CFV97608_0309		50	0	84.7458	0	55	100										12S0284230_00253			12S022253_01011	12S004163_00481	12S042171_00453	12S028551_00471	12S022633_00837	D4335_00484	CF782_00478	11S025572_00496	13S0038815_00822	11S051681_00716		98v445_00196	B0066_01100	B0130_01084	B0129_01118	NC101_00729	04554_00312	NC147_01249	B0167_01329	B0168_01245	B0047_01246	B0151_01203	B0152_01213	B0042_01120
OG001554	cupin fold metalloprotein	TTGATACTTTCGGAAAAAACGGCAGATAAAAATGCAAAAACTCCAACATTTTTTATTGGTGAATGTGGCTCTATATCCGAGAAAGATATTAATGAACTAAAAAAATATGCTTTGAAAAATAATACCACAGCAAGACTTAATCTATTTTCTGATAGCACAGATTTATTGCAATATATGTTAATTTTTCATCCGTATAAAAAAGATATAAGATATCAAAAATTTACAGAACAATCTTCAATATATATGGCGTTAGATGGAAATTTTAGTATTACTCTATACAATGATGATATGTCTGTGCAAAATAAAACTATTCTCGGTAAAAATTTAATATCAGCGCTATCCATACCAAAAAATACATTCTATAAAATGGAAATGATAAGCGATCAACTACTTTTCATA…	CFT03427_1553		CFF8240_1598	CFV97608_1728		50	0	84.7458	0	60	97.4359				D6783_00677	D6683_01413	03427_01566	D6659_01315	D6690_01209	D6856_01574				12S022253_01721				12S022633_01276	D4335_00729	CF782_01623	11S025572_01378		11S051681_01721		98v445_01120	B0066_01265	B0130_01449	B0129_01450	NC101_01253	04554_01660	NC147_00813	B0167_01131	B0168_01048	B0047_01050	B0151_01637	B0152_01410	B0042_00921
OG001560	glycosyltransferase GT9 family protein	ATGAAAATTCTTATCATAAAGCTTGGATACTCAGAAACATTTATAGACGACAATTCGCGCGTGGTGAGTTTAGGAGATGTACTAAGAGCAACTCCTATCATAGAAGCACTGCATCAAAAATATGATGATGCAAAGATCAGCTGGCTAACTAGCAAAGAAGCTTTTACGCTTATAAACGGCGCTGAATTTTTAAGCGAAACAATAATTTATAACGATAAATTTAGTGGCGAATTTGATATTGTTATAAATTTAGAGAAATTCGATGAAATTTTTGAGCTGTTAAAACGTATAAAATCTAAACAAATAGTCGGATTTATCAAAGAAAATAGCTGCTTAAATATAAGCCCGAAGAACGATAAAATTTTAAAATATATAAAAGAAAGTGGTAGCTGCAGAGTT…	CFT03427_1560		CFF8240_1607	CFV97608_1735		50	0	84.7458	0	60	97.4359				D6783_00670	D6683_01421	03427_01573	D6659_01306	D6690_01201	D6856_01619				12S022253_01712				12S022633_01266	D4335_00737	CF782_01616	11S025572_01386		11S051681_01728		98v445_01488	B0066_01257	B0130_01441	B0129_01442	NC101_01246	04554_01668	NC147_00805	B0167_01138	B0168_01055	B0047_01057	B0151_01644	B0152_01403	B0042_00929
OG001556	methyltransferase	TTGAAACAAGGAGATTTTAGCGAAGTAGCAAAATTCTATCACAATAGACCTGCTTACAACTATGAGCTTATCAAAAATATATTAAAGTGTGCAAATTTAAAAGATGATTTTTGTATTGCAGAAGTAGGAGCCGGGACAGGAAAATTAACTGCTATTTTAAAAGAATTAGCGCCAAAAGCAAAAATAGTCGCAGTAGAGCCAAACGATGAGATGAGAGAGATAGGGCAAAAAACTGTAGAAAACGTAACTTGGATAAAAGGGAGTGGTGAAGATACAAAACTACATAATGATAGCGCGGATATACTATTTATGGCTAGCAGTTTTCACTGGACAGACCCTACTCTTAGTCTTCCTGAGTTTAAACGCGTGCTTAAAAAAAATGGATATTTTTGTGCACTA…	CFT03427_1580			CFV97608_1755		50	0	84.7458	0	60	97.4359				D6783_00647	D6683_01532	03427_01593	D6659_01557	D6690_01092	D6856_01555				12S022253_01693				12S022633_01244	D4335_00760	CF782_01694	11S025572_01408		11S051681_01620		98v445_01429	B0066_01234	B0130_01420	B0129_01419	NC101_01225	04554_01691	NC147_00781	B0167_01160	B0168_01077	B0047_01078	B0151_01668	B0152_01380	B0042_00951
OG001561	hypothetical protein	ATGATCTACATATATCCCAACGGTTACTACACCAAAAAATTAATTTCAATGCTAAAAGAATTTGAGTTTGAGTTTATAGCTATTGATGACAATGATCCAAAAATCAACTTAATATCTATGCGAAAAAATATAAAAGATGGACTTTTGTTAATTTGCAATGGTGAAATATATGATACTTTAGAAGAAAATGTAAAAAAATGCGGTATAACAAACTATGAAAATGCTTTTTTGTATTTTGCTAAATTTATAGCAAGTAATCTTAAAAATTTAAAGCTCGAGTTTATAGAAGAACAAAACATTATAAAACTCAAGCCAAATCCTATTATAACACTATTTGATGAGTTTTACATAACTTACTCAATGTTTTTAAATAGCCAAATATTGACGATATTGCGTACA…	CFT03427_1565	CFTSP3_1629		CFV97608_1740		50	0	84.7458	0	65	94.8718				D6783_00664	D6683_01709	03427_01578	D6659_01301	D6690_01110	D6856_01707				12S022253_01707				12S022633_01260	D4335_00742	CF782_01610	11S025572_01392		11S051681_01697	SP3_01649	98v445_01494	B0066_01252	B0130_01436	B0129_01436	NC101_01240	04554_01674	NC147_00799	B0167_01144	B0168_01061	B0047_01062	B0151_01650	B0152_01397	B0042_00935
OG001555	hypothetical protein	TTGAATAAAATTTATCTCTATCCAAACAATGAAGATGCTTTTTATGCTAAATATATACTCACTGAGCTTATAGATAAATATGGTTTAAAAGCTGATTTTATAGGTATTTTGGATGATAATATACCCGGTAATGAGATAAATAAAATTTTACCTAATAAAAATAGTTTTATATTGATATCTTGCTTTGATAAAGCTCTTTTTAAAAAGCTTTTTAACAATGCAAAAGGCTTTAGAAGGGATGATTTTACAACATTTATAAGCTCATTTTTCAATAAAATTTTAAATTTAAATGAGCTAAATGATATTAATTATCTGCTTAAATCAAACGTTTTACGACTTGCTCTATTTTTTATCTCATTTTTTAAAAACAGATCAAATGCATATAAAATACTAAATGCA…	CFT03427_1573	CFTSP3_1637	CFF8240_1621	CFV97608_1748		50	0	84.7458	0	65	94.8718				D6783_00656	D6683_01541	03427_01586	D6659_01549	D6690_01101	D6856_01596				12S022253_01699				12S022633_01251	D4335_00751	CF782_01800	11S025572_01400		11S051681_01706	SP3_01658	98v445_01328	B0066_01243	B0130_01427	B0129_01428	NC101_01232	04554_01682	NC147_00789	B0167_01152	B0168_01069	B0047_01070	B0151_01659	B0152_01388	B0042_00943
OG001573	aminopeptidase	ATGTACGAACTTGCAAAAAAGCTATTTAATATCCCAAGAAGTATAACCGGAGACGGTTTTAGGCGTAGTTTGGATATCTTAAATTTAGCTGCTGGGGGGGGGTATAACGAAATTTAG		CFTSP3_1495		CFV97608_1605		50	0	84.7458	0	85	84.6154				D6783_00996	D6683_01230			D6690_01624	D6856_00735	12S0284230_00902	12S028471_00485	85387_00529	12S022253_00425	12S004163_00731	12S042171_01129		12S022633_01474	D4335_00605	CF782_00731	11S025572_00970	13S0038815_00659	11S051681_00129	SP3_01513		B0066_01718	B0130_01244	B0129_01245	NC101_01527	04554_01537	NC147_00936		B0168_00924	B0047_00926		B0152_01533	B0042_00797
OG001553	dihydrodipicolinate synthase	ATGAAAAGTGTTATATATACTCCTACTGTAACGATTTTCGATGATGAGCAAAATATAGATTTGAAAGCAAATGCAAGGCTTTTAGAGTATCTTTGCGAATTTAGCTTAGATGGATTTGTACTTTTTGGAAGTACGGGTGAATTTACAGCTTTTGATACCAAACAAAAAAAGAAACTCATAGATTTATACTTAAAAACATCAAAATATCCACTATTTGTAGGAACAAGCTCTTTAAACTTTAAAGAGTGTGTAGAACTTAGCAATTACTCTATAGATAATGGCGCAAAAGGCGTTTTAGTGGTATCTCCGTACTATTACGCTGCTTCACAGAAAAATCTTTTTGACTACTATGATAAACTAGCAAAAATGGTGAATGGCGACATATTTATCTATAATTAT…	CFT03427_1043	CFTSP3_1105	CFF8240_1063	CFV97608_1117		50	0	84.7458	0	100	76.9231				D6783_00478	D6683_00801	03427_01048	D6659_00737	D6690_00068	D6856_00200	12S0284230_00745	12S028471_00842	85387_00752	12S022253_00078	12S004163_01268	12S042171_00610	12S028551_00673	12S022633_00323	D4335_00863	CF782_01210	11S025572_01141	13S0038815_00100	11S051681_00527	SP3_01119	98v445_00668	B0066_00372	B0130_00224	B0129_00388	NC101_00223
OG001571	hypothetical protein	ATGGTAAAACAATTTTACACCCCAAAAGAGTTGTCAGACTTAACAGGTATCAGCGTATCGCATTTAGCTCATCTTAGAATGGATAGCTTTAAATACGATGAATACGGCAATTTTAAAGCCGAATACTTTCCGTTTCTTAAAGTAGGTAAAAAAGTTCTTTATCCAGCAAAAGAAGTGGAAGTCGTGTTATCTAACCTAATGAATAAAGGGGCTTAA	CFT03427_1202	CFTSP3_1264	CFF8240_1710	CFV97608_1836		49	0	83.0508	0	50	100				D6783_01710	D6683_01601	03427_01207	D6659_01651		D6856_01615	12S0284230_01634	12S028471_01679					12S028551_01670						11S051681_01753	SP3_01277	98v445_00943	B0066_00941	B0130_00620	B0129_00620	NC101_01141	04554_01775	NC147_01689	B0167_01523	B0168_01429	B0047_01431	B0151_01019	B0152_01029	B0042_01560
OG001565	integrase	ATGACAACAACGATAAGACAAACGACGCCATTAAAAGATAGCGACGTTAAAAAGCTAGAGTATAAAGGTGGTAAATTTAGCAAATACGCATTAGGTGGAGTTGCTAATCTTTACTTGTTTATCTACAAACCGAACTTAAAAGGTAGGAGTATAAAGAAATACAAAATAAAAATTAATGCTAATTTTCACTCCATTACAGATGAGTACAATCAAGAAATGGTGTATCCAGATACCAACCTAAATAAAGCCAGACATAAAGTCAGGACACTTCAACAAGAGCTTATACTAAAAGCCAAAGAAAGTATCAGCCCTGATTTTGGTAAATTAGCAGATGAGTACTTTAAAACTAGAAACAACAAACTAGCGATTAAAACTGCTCAAAAAGAGCAAGGGCGTTAT…		CFTSP3_1266	CFF8240_1711	CFV97608_1837		49	0	83.0508	0	50	100				D6783_01712	D6683_01599	03427_01209	D6659_01649		D6856_01617	12S0284230_01636	12S028471_01681					12S028551_01668						11S051681_01755	SP3_01279	98v445_00944	B0066_00940	B0130_00621	B0129_00621	NC101_01140	04554_01776	NC147_01688	B0167_01524	B0168_01430	B0047_01432	B0151_01018	B0152_01028	B0042_01559
OG001564	glycosyltransferase, GT2 family	ATGTTTTCTATAGTTATAACTACTTATAATAGATCAAAACTTCTAAAAAGATGTCTAGATAGTATAAAAAATCAGACTTTTAACCAATACGAGGTTTTAATTTTGGATGATTGCTCTAGTGATGATACAAACGAGATGGTTAAAGAATACACAAATAATAGTAAATTTATGTATTTTAAAGCAGAGTCAAACTATGGTAGTAGCAACTTAATATTCAATGAATATATAGTCAAACAAAAGTTAAATAAGTATGAATATATATTGTATATGTCAGATGATGATTTTTTAGATAAAAATTCCCTCTTAGAATCATATAAGCTCATCAATAAATACGAACACATAGATGTAATTTTATGTAAAATATCATTTAATTATGGTGATATAATAGTACAAAGCCCG…	CFT03427_1561		CFF8240_1608	CFV97608_1736		49	0	83.0508	0	55	97.4359				D6783_00669	D6683_01422	03427_01574	D6659_01305	D6690_01200	D6856_01620				12S022253_01711				12S022633_01265	D4335_00738	CF782_01615	11S025572_01387				98v445_01489	B0066_01256	B0130_01440	B0129_01441	NC101_01245	04554_01669	NC147_00804	B0167_01139	B0168_01056	B0047_01058	B0151_01645	B0152_01402	B0042_00930
OG001566	methyltransferase	ATGACTCCATTTGAAGATATTTTACAACAAATAAATACTAGAAGAGATGAGCTTTTTGTTCGTGCCGATGAGTTTGTTTTTAATGATTATGGTGCTGGGGCAAGAGATGAGAATAGAAGCCCTGAGATAATGGATATTGGTGTGAAATGTAAAAAAACACTAAAAGATTTTGCGTATATTGGTGTAAAAAATGAGAATGCAAAACTACTTTTTGACATAATTAAAAATTTAAAGCCAAAGATCATTTTGGAACTTGGATGTTGCCTTGGATTTTCTAGTATTTTATTTAAAGCTGCGTTTAATAAAGCAAGTATTTATACTCTTGAAGGAGATCTAAACTTAGCAAATTTTGCTAAAGAGAACTTTGATTTTTTTAAATTTAAAGATATAAAAATAGTT…	CFT03427_1571		CFF8240_1619	CFV97608_1746		49	0	83.0508	0	55	97.4359				D6783_00658	D6683_01702	03427_01584	D6659_01546	D6690_01103					12S022253_01701				12S022633_01254	D4335_00749	CF782_01797	11S025572_01398		11S051681_01704		98v445_01326	B0066_01245	B0130_01429	B0129_01430	NC101_01234	04554_01680	NC147_00791	B0167_01150	B0168_01067	B0047_01068	B0151_01656	B0152_01391	B0042_00941
OG001568	hypothetical protein	ATGAAATTTTTATTTTGTCTATTTGTTTGTCTTTCATTTCTTAATGCAGAGTTGTATAAAGTTTATGTAAAAAGAGTTGATAGTAATTTATACAGAACATCTGATGAGATATTTATCGAAACAAAATTTTGTTATCACTACACATATGGAAGCGAAGCAATTTTGAAATATGATAATTATTCTTATGATAATGCTTTGATTTTTGATTACGATATGACAATTCCAAGTAAATGTGATGTAAAGAGAATATTTAAGTAG			CFF8240_0306	CFV97608_0307		49	0	83.0508	0	55	97.4359										12S0284230_00251			12S022253_01013	12S004163_00483	12S042171_00455	12S028551_00469	12S022633_00835	D4335_00486	CF782_00480	11S025572_00498	13S0038815_00820	11S051681_00714		98v445_00194	B0066_01102	B0130_01082	B0129_01120	NC101_00727	04554_00309	NC147_01251	B0167_01332	B0168_01248	B0047_01249	B0151_01200	B0152_01210	B0042_01123
OG001575	transformation system protein	ATGAAAAAAGCTTTTACGATTATAGAAATTGTGATGGTGATGATCATCTTAGGCGTTTTAGCGTCTTTGGCGATACCTAAACTAGTAGCTACAAAAGTCGATGCCAAAGTCGCCAAAGCAGTAATAAATATGAAAATGCACATAAACAAAGTATCTGCTTACTATACTATAAACGGTAAATTCGCAACCTCAAACTCTGGGGGGGGGGTGCAAGACGATAGCGCTGCTATAAACTTGGAATATGGTTAG			CFF8240_1480	CFV97608_1615		49	0	83.0508	0	65	92.3077				D6783_01007	D6683_01695		D6659_01052	D6690_01666	D6856_00746	12S0284230_00913	12S028471_00474	85387_00518		12S004163_00742			12S022633_01737		CF782_00742		13S0038815_00670	11S051681_00140		98v445_01705	B0066_01377	B0130_01564	B0129_01562	NC101_01366	04554_01547	NC147_00926	B0167_01018	B0168_00934	B0047_00936	B0151_01525	B0152_01523	B0042_00807
OG000026	hypothetical protein	ATGGAAGATATTAAAAAATTTCTTTGGATTATTTTTTTGATAACTCTAGCTATTTTCGTAATGGCGAATATAGAAGAAATGTACGTACAACTTATATCTTTCATCGTTTTATTCCCTTTTTATATCTGGCTTGATTATAAACTCAATCCCCATAAGTACAAAAAAGACTCTTAG	CFT03427_0655	CFTSP3_0712	CFF8240_0675	CFV97608_0694		49	12	83.0508	0	100	74.359				D6783_01851	D6683_01724 D6683_00002	03427_00652 03427_00663	D6659_01723 D6659_00316	D6690_01617 D6690_00330	D6856_01532 D6856_00301	12S0284230_00113	12S028471_00278	85387_00003	12S022253_00847	12S004163_01784	12S042171_01834	12S028551_01637 12S028551_01675	12S022633_00242	D4335_00005	CF782_00309	11S025572_01691	13S0038815_00438	11S051681_01715 11S051681_00898	SP3_00721 SP3_00734		B0066_01776	B0130_01726	B0129_01743	NC101_01741
OG001552	SAM-dependent methyltransferase	ATGGTAACAAAAGAGAATTTAGCCCAAGTACTAAAACTTTTAGAATTTAAACAAAACGGCGAGATTTTTAGCAAAACTTACGCAAACGACGCAGTCATAAAAGTAGATTTTAAAAATTTAAAAATAATCTATCCACTAGAGATAAAAAAAGGCGATGAGACTACTTGCAACTTTTCTCATACTGAAAATTTAGTCGTTTTAGAGTGCGTAAATCGTCTGCTTGAAAAAGGCTATAAGCCTGCAAATTTAGAGCTTGAACCGCGTTGGCAGCTTGGGCGAGATGCCAAAAGCGGCAAAGCTGATATTTTAGTAAAAGATGAAAGCAATTTGCCATATTTAATAATTGAGTGTAAAACCGCCGGAAGTGAATTTAGCAAAGAGTGGAATAGAATGCAAAAT…			CFF8240_1393	CFV97608_1531		48	1	81.3559	0	45	100											12S028471_00560	85387_00604		12S004163_00651	12S042171_00329		12S022633_00425	D4335_01117	CF782_00652	11S025572_00893	13S0038815_01532			98v445_00632	B0066_01456	B0130_01324	B0129_01325	NC101_01447	04554_01454	NC147_01019	B0167_00926	B0168_00841	B0047_00843	B0151_01433	B0152_01616	B0042_00714
OG001581	cell surface protein	ATGTTAAACAAAACAGATGTTTCAATGCTTTATATCACTATTATGGGTATGGCAAGTGAGGGTGATGGTAATAAGTATTGGTTAGATTATGCCAATAATAATAGTTTAGGAGTTTCAAGTTTAGCTAATATTATGCTTGATAGTCCAGGGGCGGCTAAATTCTTTGGTGATTCTCTTTTAGCAGGTAATGAAAAAGATTTTGTTACTAAGATATATAGTATAGCTTTAGGTAATACTAGTGATGTTGATGGCATTAATTATTGGACTAAGGCAATAACTGGCGGTGGAGAATTTACTGATAGTAAGGGTAATGTTATTAGTGTTGCTAGTTTAAGCAAGGGTGATTTAATAGGTGCTATGATTAACTCTATGGTTAATGGCGGTAGTGCTGAGTCTAAG…		CFTSP3_0470	CFF8240_0464	CFV97608_0456		47	0	79.661	0	40	100										12S0284230_01753		85387_01705		12S004163_01816	12S042171_01926	12S028551_01694			CF782_00313	11S025572_00332			SP3_00477	98v445_01824	B0066_01741	B0130_01707	B0129_01754	NC101_01712	04554_00471	NC147_01866	B0167_01857	B0168_01855	B0047_01849	B0151_01851	B0152_01857	B0042_01858
OG001582	hypothetical protein	ATGGCTATTTTATGGATTATTGCTATAATATTAAGTTTTTTCACATATGGAATTTCTATTTTAGTCGCTTTAGTGATAACATTTTTTATATATAATGGTAAACAAGATGATGTTGGCGAATATTTATTGGGTCAGTATGTTAGATATTATTCAACTGTTAAAGGTTCTAAAAATCATTTTTGGATAAATCATGCTAACGATTCAGAAGGTAGAATAGAATTAAAAAAATTGCTTAATTATACATATTCTGTAGCTTATACGCATTACATATATGATAAAAGTATAGTTGGTAACGACCAGTATTTACGTATGATTTTAAATATAACTTTTTCAACTGTTTACACATATTGTAATGTATTTGGTCTTGAAAATTGGAAAATATACGAAGTGGATAAATAC…			CFF8240_0309	CFV97608_0310		47	0	79.661	0	45	97.4359										12S0284230_00254			12S022253_01010	12S004163_00480	12S042171_00452	12S028551_00472		D4335_00483	CF782_00477	11S025572_00495	13S0038815_00823			98v445_00197	B0066_01099	B0130_01085	B0129_01117	NC101_00730	04554_00313	NC147_01248	B0167_01328	B0168_01244	B0047_01245	B0151_01204	B0152_01214	B0042_01119
OG001588	S-layer protein	ATGTTAAACAAAACAGATGTTTCAATGCTTTATATCACTATTATGGGTATGGCAAGTGAGGGTGATGGTAATAAGTATTGGTTAGATTATGCCAATAGTAATAGTTTAGGAGTTTCAAGTTTAGCTAATATTATGCTTGATAGTCCAGGGGCGGCTAAATTCTTTGGTGATTCTCTTTTAGCTGGTAATGAGAAAGAGTTTGTTACTAAGATATATAGTATAGCTTTAGGTAGTACTAGTGATGTTGATGGTATTAATTATTGGACTAAGGCTATAACTGGTGGTGGAGAATTTACTGATAGTAAGGGTAATGTTATTAATGTTGCTAGTTTAAGCAAGGGTGATTTAATAGGTGCTATGATTGACTCTATGGTTAATGGTGGTAGTGCTGAGTCTAAG…	CFT03427_0473	CFTSP3_0473	CFF8240_0484	CFV97608_0458		47	0	79.661	0	65	87.1795				D6783_01815	D6683_01744	03427_00473	D6659_01747	D6690_01710	D6856_01669								12S022633_01845	D4335_01757	CF782_01819	11S025572_01769	13S0038815_01798	11S051681_01761	SP3_00480		B0066_01789	B0130_01753	B0129_01755	NC101_01754	04554_00492	NC147_01864				B0151_01850	B0152_01854
OG001540	hypothetical protein	ATGAGCCCAGCTGAGTTTGGCTTAAGTGAGTATGAAAGTATGCTTCTTGGTGGGCTAAATTTAAGCGCTGGATTTGAAGTGGGATTTGGGGCTAGCTATTGCAAATGCGATAGCCTGGTCTTAAAAGAGTACTGCAAGAATTGCGGAATTGATTTTTTATGGGCTTATAGCGTCTTTAAAAGATACGCTAATGTTTTAAATAGGGTTGAAGACTAA	CFT03427_0654	CFTSP3_0724	CFF8240_0658	CFV97608_1325		47	6	79.661	0	90	74.359				D6783_01852	D6683_01723 D6683_00001	03427_00651 03427_00662	D6659_01724 D6659_00317	D6690_01618 D6690_00331		12S0284230_00114	12S028471_00279	85387_00002	12S022253_00848	12S004163_00003		12S028551_01674	12S022633_00243	D4335_00004	CF782_00310	11S025572_01692	13S0038815_00439	11S051681_00899	SP3_00733	98v445_01607	B0066_01771	B0130_00596	B0129_00015	NC101_00597	04554_01145	NC147_00215	B0167_00213	B0168_00213	B0047_00552	B0151_00213	B0152_00214	B0042_01780
OG001589	hypothetical protein	ATGGAAAATAGTAGTTATTTTACGCTATCAGAACAATTGCAGATAGCTATACAAACTCTTCAAAAAGGCAACATAGAAAACTATTTGGATATTACATTACATCTGTGCAAGAAGCTCTGCAGACTTTATATTGATGAATTAAAAGATTTTATGGGTTATAATCCATATAATTTAGATTATAGCGACCAAAATTTATTTCACGATTTGCATAGTATTGATAATAGTATTGAGTATAAAGCAACTTTGGAAATTTTTGCCGAGTTTGCTAGTGAGCTAGAGAAAATAGATGAAAACTTAATAGTTGGAAATAATCCGATTTTAGAAAAATATGGTATAGAATGGCTTAAAAAATCAATTGACAATATGAGCTTAATTTCTAGTTTTATAGATACAGTAAAG…	CFT03427_1388		CFF8240_1424	CFV97608_1563		46	0	77.9661	0	40	97.4359				D6783_00950	D6683_01183	03427_01398	D6659_00996	D6690_01156	D6856_01475								12S022633_01428					11S051681_00085		98v445_00718	B0066_01490	B0130_01290	B0129_01291	NC101_01481	04554_01488	NC147_00985	B0167_00960	B0168_00875	B0047_00877	B0151_01467	B0152_01582	B0042_00748
OG001584	XRE family transcriptional regulator	ATGTTAAATTTACCAGAAGTAACAACTGAACAAGAAAATGAGGAATTTTTTAATTTAGTAGCTAACAATATTAAAAAAATAAGACAAGCCCGCGGCTTAAGCCAACTTGAGACAGCTCTTAGTATAGGTCAAGCATCTAGTGGATTTTATGCGAATATGGAAAATAACGCTCACGCAAAGCATTTTAATCTACTTCATCTTTTTAAACTTTCCAAATTATTTGATTGCGATATATGTGAATTTTTTAAAGAAGAAGATAACCGAATTTAA	CFT03427_1389		CFF8240_1425	CFV97608_1564		46	0	77.9661	0	40	97.4359				D6783_00951	D6683_01184	03427_01399	D6659_00997	D6690_01157	D6856_01474								12S022633_01429					11S051681_00086		98v445_00717	B0066_01491	B0130_01289	B0129_01290	NC101_01482	04554_01489	NC147_00984	B0167_00961	B0168_00876	B0047_00878	B0151_01468	B0152_01581	B0042_00749
OG001586	radical SAM protein	ATGGGTCTATTATATACAAAATACAAAATGTTCCACTATCCAAAAAAGATTGACTCTTTGAATACAGATGAGATACTACCTCCTCTTCAAGTAAGAATCAAACCTACTAATGCTTGCAATCATGATTGTTGGTACTGTGCATATAAAGCTAGTAATCTCCAACTCGGAAAAGATATGGTAGTTAAAGACTATATACCAAAAGATAAGATGTTTGAGATAATAGATGATCTTGATAGTATGGGTGTAAAAAGTATAACTTTTAGTGGTGGCGGAGAGCCTCTATCTTATAGATATATGACTGAAACTTTAGAAAAATTAAGTAAAACAGATATTAAATTTGCAAGTCTAACAAATGGCTCAAAACTAAATGGAGATATAGCAAATCTATTTTCTAAATTC…	CFT03427_1550		CFF8240_1592	CFV97608_1725		46	1	77.9661	0	45	94.8718				D6783_00681	D6683_01409	03427_01562	D6659_01319	D6690_01213	D6856_00916									D4335_00725	CF782_01627	11S025572_01374				98v445_01116	B0066_01269	B0130_01453	B0129_01454	NC101_01257	04554_01656	NC147_00817	B0167_01127	B0168_01044	B0047_01046	B0151_01633	B0152_01414	B0042_00917
OG001594	phosphoribosylglycinamide formyltransferase 2	ATGAACCAAAAAGTCGCTCTAGTAATAGGTGCTAGTAGCGAGAGTGTTTTTGCCATCAATGAAGCCAAAAAAGCCGGACTTAAAGTCGTAGCTTTTGATGGAAATAAAGACGCAATCGGACTAAGGCTTGCCGACGTATCTTACGTAGTTGATATAAGAGATCCAAAAAACATCATAGAAAAACTTACGGGGGGGGGTACGAGCCTATAA			CFF8240_1551			46	0	77.9661	0	60	87.1795				D6783_00722	D6683_01559			D6690_01354						12S004163_01463	12S042171_01246		12S022633_01417	D4335_00684	CF782_01668	11S025572_01333	13S0038815_01291	11S051681_00209	SP3_01593	98v445_00551	B0066_01307	B0130_01494		NC101_01296	04554_01617	NC147_00856		B0168_01004	B0047_01006	B0151_01595	B0152_01453
OG001587	hypothetical protein	ATGCACTACTTTGTTTATCCAAATGGCAAACACTCGCATATACTAGCTTATAATCTAAACTTACTGGGTCATACATACTCATTTTTAGACGATTTTAAAACCGGTGCTAAGTTAGAAGAAAACTTAGAAAAAATAATAGGGGGGGGTACGGCGGTTCTTTTAGCTACAGATACTTGCACTTATAAATCTAGAGAAATAAGGGCTAAACTTATATCTAATCTAGAAAATCTAAATTTAACATGGGCTGATGGATTTGAATTTATAGCTGAAGATTTACTTAAATTTGAGAATATAAATTTAAAAAACAGTATTGCCATTCTTACTTACAGCATCTATGAAAATAGACATTTTGGCGATATTTTTGATATTCTTATAAAAAACAATCAAAATATTTTTATA…	CFT03427_0951	CFTSP3_1006	CFF8240_0964	CFV97608_1022		46	0	77.9661	0	70	82.0513				D6783_01502	D6683_00291	03427_00951	D6659_00028		D6856_00150				12S022253_01646	12S004163_00290			12S022633_00915	D4335_00292	CF782_00023	11S025572_00790	13S0038815_00939	11S051681_00423	SP3_01019	98v445_00805	B0066_00281	B0130_00315	B0129_00297	NC101_00315	04554_00981
OG001596	hypothetical protein	ATGAGTGAAGCAGTAGAAAAGAAAGAGTCTGTAGCTGGTATCGATGTGTTAAAACACGAACAATTACAAAGGGATATTTTAGGCTTAGAGTACTTAGTATCCGGATTTGTAGATTCGTTATATTATAGCATACCAAATGACAAGCAAATATCAGCAGTCAATGGGCTAATAAGTAGTATTTTATTCAAAATAAGTGATGATTTAGATGATTTAGTAACCAAGAATTAG	CFT03427_1205	CFTSP3_1267	CFF8240_1712	CFV97608_1838		45	0	76.2712	0	50	89.7436				D6783_01713	D6683_01598	03427_01210	D6659_01648		D6856_01744	12S0284230_01637	12S028471_01682					12S028551_01667						11S051681_01756	SP3_01280	98v445_00945	B0066_00939	B0130_00622	B0129_00622	NC101_01139		NC147_01687	B0167_01525	B0168_01431	B0047_01433	B0151_01017	B0152_01027	B0042_01558
OG001593	hypothetical protein	TTGAGTAAAATTTTTATCTATCCAAGCGGCTTAAATGCTAAAATTCTAGCATTCCATATAGAAAAATTATATAATAAACAGCCTATTTTTATAGATGACAGTGATTATGAAACTAGTATAGAAAATAGAAAAAAAATTATTAAAAACGATGATATTATTTTACTGGCCAGCAAAACTTATGAGCAAAATCTTATATCAAATTTAGAAAAATTTGATATAGAAAACTACTGTGATGGTATATCACTTATAGCCAAAAAGTTAAATAAAATTTATAAAAATAAGTTTGGGTACTCTATAGGAGTAATTCTTGAAAAAAATATTAACGACAAATACCTAAATATCCCATATAACGGATATGAGCTAAACTCGCAAATAGTATATTTTACCCAAAATCAAATA…	CFT03427_1577	CFTSP3_1641		CFV97608_1752		45	0	76.2712	0	55	87.1795				D6783_00651	D6683_01536	03427_01590	D6659_01553	D6690_01096	D6856_01601									D4335_00755	CF782_01697	11S025572_01404		11S051681_01625	SP3_01662	98v445_01433	B0066_01238	B0130_01423	B0129_01424	NC101_01228	04554_01686	NC147_00785	B0167_01156	B0168_01073	B0047_01074	B0151_01663	B0152_01384	B0042_00947
OG001597	S-layer protein	ATGTTAAACAAAACAGATGTTTCAATGCTTTATATCACTATTATGGGTATGGCAAGTGAGGGTGATGGTAATAAGTATTGGTTAGATTATGCCAATAGTAATAGTTTAGGAGTTTCAAGTTTAGCTAATATTATGCTTGATAGTCCAGGGGCGGCTAAATTCTTTGGTGATTCTCTTTTAGCTGGTAATGAGAAAGAGTTTGTTACTAAGATATATAGTATAGCTTTAGGTAGTACTAGTGATGTTGATGGTATTAATTATTGGACTAAGGCTATAACTGGTGGTGGAGAATTTACTGATAGTAAGGGTAATGTTATTAATGTTGCTAGTTTAAGCAAGGGTGATTTAATAGGTGCTATGATTGACTCTATGGTTAATGGTGGTAGTGCTGAGTCTAAG…	CFT03427_0494	CFTSP3_0495	CFF8240_0461	CFV97608_0513		45	0	76.2712	0	95	66.6667				D6783_01810	D6683_01740	03427_00494	D6659_01746	D6690_01733	D6856_01661	12S0284230_01769	12S028471_01779	85387_01711	12S022253_01844	12S004163_01824	12S042171_01941		12S022633_01851	D4335_01753	CF782_01810	11S025572_01765	13S0038815_01789	11S051681_01766	SP3_00503	98v445_01906	B0066_01792	B0130_01765	B0129_01770			NC147_01854	B0167_01855		B0047_01843	B0151_01846	B0152_01863	B0042_01856
OG001591	hypothetical protein	GTGATATATATCTATCCATATGGAAATTTTGGTAAAAGTATAGAAAAATGTTTAAAAGCATTTAATTTGCAATATGACATTATAGATGATAGCAATAATAAAATTTCCTTAAATAATACTAATATAGACAATAAAAAAGATATAATATTGATATGTATAGCAGAAAATCCGAATAAAATCATAGACAAATTAAATTTAAAAGGTAATTTTAATCACATAGATGGAGTTTTATACTGTTTAGATATACTAAAAACTGAATTTAAATTTGATAAACCAAATCATAACTATGAAGATATTTTAGCTGAATTATTTGGAATAACAAACTGTCTAGATCAAAATAGTACTTCAAGATCCGAATTTATCAAATTCTTTAATCAATATGGTAATTTTATAAATAAC…	CFT03427_1566		CFF8240_1624	CFV97608_1741		44	1	74.5763	0	50	87.1795				D6783_00663	D6683_01708	03427_01579	D6659_01300	D6690_01109					12S022253_01697				12S022633_01248	D4335_00743		11S025572_01393		11S051681_01699		98v445_01320	B0066_01251	B0130_01435	B0129_01435		04554_01675	NC147_00797	B0167_01145	B0168_01062	B0047_01063	B0151_01651	B0152_01396	B0042_00936
OG001599	hypothetical protein	ATGAAAATTTTAATATACGCATATGGATTTATAGGCAAAAACAACTACGAATTTATGAAGCAATTTTTTGATGAAGTTTATGTATATGATGATATGTTAAATATGTCAGGATTATCAAAACATTTTATCAAAAATTTAGACAGTGAAATAAAATTTGATATAATTTTGGTAAGCGTAGCAGATAAAAAACTTTATGAAAATATCAAAAATAAGCTATCTGCGTATTTTGAATCAACGATAATAAAATTCGCACCCATAATTCTTACTAAACCAAGTGATCTATTTTTAAACTTTATCTCCGATAAATTTGACAAAAAACTTATTGAGAATTATAATTTGGATAACATTATAAAACATATAGAACAATTAAAAGATCAATATTATGCATTTAGATTAAAT…	CFT03427_1575	CFTSP3_1639		CFV97608_1750		44	0	74.5763	0	55	84.6154				D6783_00653	D6683_01538	03427_01588	D6659_01551	D6690_01098	D6856_01599									D4335_00753	CF782_01699	11S025572_01402		11S051681_01627	SP3_01660	98v445_01330	B0066_01240	B0130_01425	B0129_01426	NC101_01230	04554_01684	NC147_00787	B0167_01154	B0168_01071	B0047_01072	B0151_01661	B0152_01386	B0042_00945
OG001603	radical SAM/SPASM domain-containing protein	ATGAAAGATAAATTTAGAATTGATTCACATAAACTAATTTTTCACCCTAAAAGAGTATCTAATTTTTTAGATGCATTAGGAAACTGGGAAAAAGAGAAAGATATATATCCGATTTATGTTGAATTTAGCCCATGCGGAGCATGCAATCACAGATGTACATTTTGCGGTTTGGACTACATGGGATATAAAAATATAAAAATTAGTCTAGAAGCATTTAAAAAAACATCTAAAGATATGGCAGAATGTGGTGTGAAAAGCATAATGTTCGCAGGAGAAGGTGAACCGTTACTTCATAAGGATCTGCCATCAATGGCAGAGTTTGCAAAAATGCAGGGAATAGATCTTGGACTTACTACAAATTTTGCACTAACAAACACTGATATTTCCAAGTCTTTGCTT…	CFT03427_1546			CFV97608_1721		43	0	72.8814	0	50	84.6154				D6783_00685	D6683_01405	03427_01558	D6659_01323	D6690_01217	D6856_00920									D4335_00721	CF782_01631	11S025572_01370		11S051681_00247		98v445_01112	B0066_01273	B0130_01457	B0129_01458	NC101_01261	04554_01652	NC147_00821	B0167_01123	B0168_01040	B0047_01042	B0151_01629	B0152_01418	B0042_00913
OG001602	perosamine synthetase	ATGATTAATTGGTGGAGTAATAATTTTGATGAAAAAGAGATAAAGGCTGTAAGTGATGCCATATTATCAAAATGTATCTCTCAAGGAGAGATAACAGATAAATTCGAAAAAGAGTTGGCAAATTTTTTACAAGTTCCATACTGCATATGTGTGCCAAACGGTACTCAAGCTATAGCACTTAGCTTTATGGCATGCGGAGTCGGATATGGTGATGAAATCATAACATCAAATAGAACTTTTATAGGTACGGCTCATGCTGCCTTAATCCTTGGTGCTAAAATAGTTGCAGTAGATGTAAAAGACGATATGAGCATAGATTATAATTTACTTGAAAATAAAATTACAAATAAAACTAAACTTATAGTTCCAGTACATTTAAATGGAATAGCAAACGATATG…	CFT03427_1555			CFV97608_1730		43	0	72.8814	0	50	84.6154				D6783_00675	D6683_01415	03427_01568	D6659_01313	D6690_01207	D6856_01576									D4335_00732	CF782_01621	11S025572_01381		11S051681_01723		98v445_01123	B0066_01263	B0130_01446	B0129_01447	NC101_01251	04554_01663	NC147_00810	B0167_01133	B0168_01050	B0047_01053	B0151_01639	B0152_01408	B0042_00924
OG001604	hypothetical protein	TTGCACTCTAAAGTAAATCAGGCTAAAAAAGATAATAAATTTACTGTTGGGATAGAAGAGCTTGAAAAAGTAAATTATGAAAGCTTGAATACAACTCAAAAAAATATTTATGATGTATTTGCTGGAAATAAAAGCCAAACTACATTAAAAGTAAATGATATCGACGATTTAGCTACACTAGAGCAAGGAAGTCGCAATGCTGGCGCTAGAAAGATAATCATCAAACACGCAGGAAAAGATAAAACTGGTGGGCTTAGTGGGGATGAGCTTGTAAGCATAGAAGAAGTATTATTAAAAGGCAAAATAAATAAAGATAGCTTTGAGATGAGAAAAAATAGCCTTAGATATGCTTATAGCGTAGAAAATAACGGCGTAAAATATAGCGTAGTAGTTGATGAA…			CFF8240_0992	CFV97608_1050		42	0	71.1864	0	20	97.4359														12S004163_01825	12S042171_01944				CF782_01815		13S0038815_01797			98v445_00621	B0066_00305	B0130_00291	B0129_00321	NC101_00291		NC147_00354	B0167_00352	B0168_00352	B0047_00412	B0151_00352	B0152_00353	B0042_00306
OG001610	SDR family oxidoreductase	ATGAAAACAGCATTAGTTACAGGAGCCAGCAGGGGCATAGGAAGAGCTATAGCAAATGAACTTCTAAATAGAGGTTATTATGTCATATCGATAGCTAGAAATTTCGACAATGATGCAAAAACAATGCAAAATCAAAAATGCATAAGTTTAGATCTTATGAAAAATAGTGCAATATATGAGCTAAAAGCGCAGATAAAAGACTATGATATAAATACCATAATTCATAATCTTGGTGGAAAAATTGACGAAGATAATCAACCCCTAACTAGTCAGGCACTAAAAAACAGCATTCATTTTAATTTAGGGATAGCAGTGGATATAAATAACTTTTTAATACCTAAAATACAAAATTCTTCCATAGGGGGGGGGTAG						42	0	71.1864	0	45	84.6154				D6783_00680	D6683_01410	03427_01563	D6659_01318	D6690_01212										D4335_00726	CF782_01626	11S025572_01375		11S051681_01718		98v445_01117	B0066_01268	B0130_01452	B0129_01453	NC101_01256	04554_01657	NC147_00816	B0167_01128	B0168_01045	B0047_01047	B0151_01634	B0152_01413	B0042_00918
OG001606	molybdenum cofactor biosynthesis protein MoaB	ATGGCGGAGAATAATTTAGAACGAAAGAAAAAAGAGATAAAAGAACGTTTTGATTTCAATAAATTTGAAGATTATATCAAATTTCCAAAATATTTTGAGTTTGAAACAGTAAATGCATGCAATGCAAGATGCAAAATGTGTACCGTAACTCAGTGGGATGGGTACAATCAAAAGGATAAATATAAAAGAGTGGTTAGCGATGAGTTATGGAATAAATTTGTTAAGAATGTACAACCGTACAGTAAATGGATAGAAAAAATTACGCTTACGAGAGATGGTGAAACTCTTTTAGATAGTAAGATTGCAAATCGTATAACTGAGCTGAAAAAGGCGGGTATCAAACAAGTAGTAATTGTAACCAATGCATCTTTATTAAGTCAGAAAAAAAGTATAGAGCTA…	CFT03427_1552			CFV97608_1727		42	0	71.1864	0	50	82.0513				D6783_00678	D6683_01412	03427_01565	D6659_01316	D6690_01210	D6856_01573									D4335_00728	CF782_01624	11S025572_01377		11S051681_01720		98v445_01119	B0066_01266	B0130_01450	B0129_01451	NC101_01254	04554_01659	NC147_00814	B0167_01130	B0168_01047	B0047_01049	B0151_01636	B0152_01411	B0042_00920
OG001613	hypothetical protein	ATGAGAATTTTGATATATGCATATGGATTTATAGGCAAAAACAACTACGAATTTATGAAGCAATTTTTTGATGAAGTTTATGTATATGATGATATGTTAAGTGATTTAAACTATCAAAAGCAGTTTATCAAAACACTTAAAAACAGTAAATTTGATTCTATACTAGTAAGCGTGGCAAATAAAAATACTTATAAAAATATCAAAGATAATCTCAGAGAAATATTTCCTGAAAATATCATACATTTTGCACCTATCTTTATGGAAAAACCAAGCGATTTATTTTTAAACTTTATAGCTGATAAATTTGATAAAAATTTGATAAAAAATTTTGACTTAGAAAAGATACAAAATAGACTCAAGGAGCTAAAAACTATCTATTTTGAATTTAGAGCAAATTTC…	CFT03427_1576			CFV97608_1751		42	0	71.1864	0	50	82.0513				D6783_00652	D6683_01537	03427_01589	D6659_01552	D6690_01097	D6856_01600									D4335_00754	CF782_01698	11S025572_01403		11S051681_01626			B0066_01239	B0130_01424	B0129_01425	NC101_01229	04554_01685	NC147_00786	B0167_01155	B0168_01072	B0047_01073	B0151_01662	B0152_01385	B0042_00946
OG001607	hypothetical protein	ATGGATAAAAATAGTTCTTGCAAATGCTTAAAAAATATTATAGATAAGTTCAAACGTCTAAGAAATATAGCTATTTTTTTAGTTGTAATCATTATAGGTTTGATTTCTATAACATTATATAAAGAATCCGTATTAACAGAATTGTATAGAGATCTTAATACGGTTTGCGGAGTTGCACTTGCTGTGATAGCTTTTATTGCTTATATTGAAATAAGCAAGGAACTAAAAGAAAGCAATCAAGAGATAGATATTTTTATTGAAAAAATAGATAAAAACGGAATCAAAAAGAAATTTAAACTACCTATAACGATTAAGCGAAAATATTTTACTAGAGCTGAACTACTTGGAATTCTAGGTGGATTTCACTCCAAACCACATTATTCTATACGATATACAACA…			CFF8240_1673	CFV97608_1800		41	0	69.4915	0	10	100																12S028551_01230						11S051681_01391		98v445_00153	B0066_01563	B0130_01595	B0129_01594	NC101_01180	04554_01736	NC147_01395	B0167_01476	B0168_01392	B0047_01393	B0151_01057	B0152_01067	B0042_01266
OG001611	ABC transporter permease	ATGAAAAAATACGCAGTTGTTTTGACTGCTTTGATTGCGATAGCCGGTTTTTCTCTTTTAGTAGGAAGAATAAGTTTAAGTGAGCTTTTATATAGTTCGCAAAATGAATTTTTTGATATGATATTGTTTGAAATAAGACTCCCAAGACTGATAGCGGCGTTTTTTATCGGAGCTAGTTTATCGGTAGCCGGAGCAGCGTTTCAAGCCATCTTTCAAAACCCTCTAGTAGGTCCAAATATATTAGGAGTGACAAGCGGTGCAGGATTTGGAGCCGTGGTGTTTATATTATTTTTTAACGAGCCGTTTTTGGTTCAAATAGGGGCTTTTGTATTTGGATTTATAGCTGTTTTAATGGCATATTTTATAGGAAATATATCAAATAAAAACTCAAAACTAATG…			CFF8240_1202	CFV97608_1254		41	0	69.4915	0	10	100														12S004163_01072	12S042171_01089									98v445_01373	B0066_00509	B0130_00087	B0129_00525	NC101_00086	04554_01269	NC147_00092	B0167_00090	B0168_00090	B0047_00673	B0151_00090	B0152_00091	B0042_01657
OG001619	hypothetical protein	ATGAAAGATATTTTATTTATAGGAGCCAAGCCCTCCCAACTGAGTAATTTTGAGAGTTTAGATGAGTTTAAAAGAGTTGAATGCGTTAGTCAATATAGTATAGAAGATATGGATTTTAACAGATATAACGGTATTTTGATGACTATTTATCTAGATCAATATCTAATAAAAAAACTTAGTTTCAAATTTGAAAACTTTTTAAATTTAGGAGGACGAGTGTTTTATAACGGTCATATTATTTTACCGTTTTTAAAGGAATTAAAAGAGTTTAAACCTATTCAAAATCCCAAATTTACGGATTTTTTTATTATGCAGTGCATTTATCATAAAATTTATGATCAAATAGACATAGAAAAGTTAAATACGAGAAAAGGCGTGGCAGGATTTTACTCAAGAGGT…			CFF8240_1205	CFV97608_1257		41	0	69.4915	0	10	100														12S004163_01075	12S042171_01092									98v445_01376	B0066_00512	B0130_00084	B0129_00528	NC101_00083	04554_01273	NC147_00088	B0167_00086	B0168_00086	B0047_00677	B0151_00086	B0152_00087	B0042_01653
OG001620	hypothetical protein	ATGAATAGTATAGCGGCTTTAGATAGCGGAACACCGTATCATATAGTATCTTTGCATAAAAAACCTTTTAATAAATTTTTTTCAAAAGTTATTTATATACCTGAGCTTCAAATAGATGATTTGCATGATGTGGATATTTTGATAGTGACTTGCGCTAGTTCGATAGAAAAAATTCTAGAGCATAAAAATATTTTTTATGAGTTTTTAAAAGCCGGAAAGACTTTAGTCGTAATGGGTAGAAACGATGCTGAGCTTTGGCTGCATGACGTGAAATTATCCAAGCTTCCTTTTAATTTTTGGTGGTGGTTAGATAAGAAAAATAATAGCATAGATATAGAGGTTTCAAATGCGGATTATGAACTATTTAAGTATATAAATTTTAACGATATGATATGGCAT…			CFF8240_1204	CFV97608_1256		41	0	69.4915	0	10	100														12S004163_01074	12S042171_01091									98v445_01375	B0066_00511	B0130_00085	B0129_00527	NC101_00084	04554_01272	NC147_00089	B0167_00087	B0168_00087	B0047_00676	B0151_00087	B0152_00088	B0042_01654
OG001621	AraC family transcriptional regulator	TTGAATAAATTTATTTTAGATAATAGCGACATTTCACGCATAAATAAATCAATCCAAATAGACCAAAACAAAGCAAATATATCAACCAAAATAGTTGAAATTTCAAAAGATATAGGTCTACATATAAACAATTTTATAATTTATGAAGACAATGCCGCGAACTACGACTCGGACTTCAAAGGAGTGACGATAAACATAACTTTTAGCGCAGATCACTACTATAAAAGTACTGTTTGCGACTTTTATTTAGCTCCAAAAGCCGGTCGAACTCTTATAAACTACTTTTATATGGATAAAGGAGTAATTCATTACAAAGCAAATACTCAAATCAAAAACGTGATAATAACCATAAAAAACGAGTTTCTTGAAAAATATCTTGATAAAAATATAACAACAAAA…			CFF8240_1207	CFV97608_1259		41	0	69.4915	0	10	100														12S004163_01077	12S042171_01094									98v445_01378	B0066_00514	B0130_00082	B0129_00530	NC101_00081	04554_01277	NC147_00084	B0167_00082	B0168_00082	B0047_00681	B0151_00082	B0152_00083	B0042_01649
OG001627	ligand-gated channel protein	ATGTATAAAAAGATTACTATTTTACTATCTTTAGTTTTAGCAAGCAGTTTATATGCCTGTACAAAGCTTGATGATGTCATAGTAAGTGCAAATAGAAGTGCACAAAAACTTGATGATATAAGCAAAAGCGTATCTGTTATAGACGGCGATACGATAAAGCGCAGACAAAGCACGAATTTAACCGGCATTATAGCCGATGAGCCGGGAATTTCTTATGCTCCTGATGGAATGAGCTCGGGACAGATTATTTTAAGAGGATTTAGTACTCAGAACTTTAGAGCACCTCTTTTTGTAGACGGTAATAGGTTTAGAGGTAGAAATACTCTTGAGTATATGCTTTTTGATCCAAACCAGATAGAGCGAATAGAGATAATAAGAGGTCCTGCTTCATCTTTGTAT…			CFF8240_1206	CFV97608_1258		41	0	69.4915	0	10	100														12S004163_01076	12S042171_01093									98v445_01377	B0066_00513	B0130_00083	B0129_00529	NC101_00082	04554_01276	NC147_00085	B0167_00083	B0168_00083	B0047_00680	B0151_00083	B0152_00084	B0042_01650
OG001629	iron ABC transporter substrate-binding protein	GTGAAAAAAATATTTGTTGTTTTATTTGTATTGCTTGTATTTTTATTTTCACAAGAAATAGAGTTTAGCGATGAGAGAGGAAATTTGATAAAGCTCGAAAAACCAGCTAGTAGAGTCATCAGTTTTCCGATTCCATTAGCTTCATTTAGCATAAGCGTAGATAATAACGCAGATAAACTAGTATCCATCCATCCGCTTGCAAAAATCGCAATTCAAAACGGTATCTTAGGAAGGATTTTTCCTAAGACGCTTGATTTACAAACAAATGCAGTCGGCTCAAATTTCGTTCCAAATGTGGAAGAAGTTATAAGATTAAAGCCTGATATAGTATTTCAATGGGCACATATGTCTCAAAAGATAGTTGAACCTTTGCAGAAAATAGGTATAAATTTAGTACTT…			CFF8240_1203	CFV97608_1255		41	0	69.4915	0	10	100														12S004163_01073	12S042171_01090									98v445_01374	B0066_00510	B0130_00086	B0129_00526	NC101_00085	04554_01271	NC147_00090	B0167_00088	B0168_00088	B0047_00675	B0151_00088	B0152_00089	B0042_01655
OG001608	addiction module toxin, RelE/StbE family	TTGGCTAAATTTGAGCTTTTATACACAAGTAAATTTAAAAAATCTGTTAAAAAACTAAATAAAGAGGATATAAAAGTCGTAATAGAGATTTTAGATAAGTTATGTGAAGATGAACCGTTGGATTTAAAATATTGCGATCACCCTTTAAAAGGAGCTTTAAAAGGTTTTCGGGATTGTCATATTAGGCCTGATTTGGTTTTAATTTATGAAAAAAGATATGATATCTTGATACTAAAAGCAATAGATATAGGCTCTCACGCAAAAGTTTTTTAA	CFT03427_0486	CFTSP3_0487	CFF8240_0479	CFV97608_0515		41	0	69.4915	0	85	61.5385				D6783_01820	D6683_01753	03427_00486	D6659_01754	D6690_01717	D6856_01743	12S0284230_01767	12S028471_01777	85387_01713	12S022253_01842	12S004163_01822	12S042171_01939	12S028551_01739	12S022633_01854	D4335_01761				11S051681_01775	SP3_00495	98v445_01881	B0066_01797	B0130_01761	B0129_01765	NC101_01764
OG001616	methyltransferase	ATGAACGAAAACGTAAAACAAGCACAAGAAAATGCTTACAAACTATGGGAAGAGCACGTATCTACCGGGTATCTACTCTATCCAAATGAATACCTTACAAGATATATTTTTGCAAATAGAAGATCGTTTAAAAGTATTTTAGACTTTGGATGTGGAGATGGAAGACACATTGAAATGATGAGTAAAGCAAAGATTCCTCACATAATCGGTGTAGATTACAATAAATCAGTTTTGCAAATAGCTAAAAATCGTTGCAATGAAAACGGTGTAAAATGTGAAGTATTTCAAAGTGGAGAGATTTTAAATTTAAAAGAGTTATTGGGTGGAGAAAAAGTTGATTGCGTAGTTTGCTGGGGCATAACTCATATCAATGCAAAAGAGACGACTTCAAATTTTATT…	CFT03427_1511		CFF8240_1554			41	0	69.4915	0	85	61.5385				D6783_00720	D6683_01557	03427_01523	D6659_01359	D6690_01352	D6856_00956	12S0284230_01426	12S028471_00954		12S022253_00345	12S004163_01461	12S042171_01244		12S022633_01415	D4335_00686	CF782_01666	11S025572_01335	13S0038815_01293	11S051681_00211		98v445_00553	B0066_01305	B0130_01492	B0129_01491	NC101_01294	04554_01619	NC147_00854	B0167_01089	B0168_01006	B0047_01008	B0151_01597	B0152_01451	B0042_00878
OG001631	iron ABC transporter ATP-binding protein	GTGGTTTTAAACGTAAATAATCTATCATTTAGTTACGCAGATGATTTAATTTTAAATAGAGTTAGCTTTGATATTTTAAAAGGTGAAACCGTATCGATTTTAGGTAAAAACGGTATAGGTAAAAGTACTCTTTTAAAGATATTATTGTCTTTGCAAAGCTATAGTAGTGGTGAAATATTTATAGACGGCGTTAATATCCGTTCTATAAATTTAAAACATAGAGCAAGATTTCTAGGCTACGTACCTCAAGCAGAGAATTCAACATTTGCATTTTTAGTAAAAGATATTATTTTAATGGGTAGAAACGCTCATTTAGGGCTTTTCCAAAGACCGAGTAAATATGACTTGGATTATGTTTTAGAAGCTGCAGATATCGTAGGTATAACTAATTTGCTTAGT…			CFF8240_1201	CFV97608_1253		40	0	67.7966	0	10	97.4359														12S004163_01071	12S042171_01088									98v445_01372	B0066_00508	B0130_00088	B0129_00524	NC101_00087		NC147_00093	B0167_00091	B0168_00091	B0047_00672	B0151_00091	B0152_00092	B0042_01658
OG001626	S-layer protein	ATGTTAAACAAAACAGATGTTTCAATGCTTTATATCACTATTATGGGTATGGCAAGTGAGGGTGATGGTAATAAGTATTGGTTAGATTATGCCAATAGTAATAGTTTAGGAGTTTCAAGTTTAGCTAATATTATGCTTGATAGTCCAGGGGCGGCTAAATTCTTTGGTGATTCTCTTTTAGCTGGTAATGAGAAAGAGTTTGTTACTAAGATATATAGTATAGCTTTAGGTAGTACTAGTGATGTTGATGGTATTAATTATTGGACTAAGGCTATAACTGGTGGTGGAGAATTTACTGATAGTAAGGGTAATGTTATTAATGTTGCTAGTTTAAGCAAGGGTGATTTAATAGGTGCTATGATTGACTCTATGGTTAATGGTGGTAGTGCTGAGTCTAAG…	CFT03427_0488	CFTSP3_0489	CFF8240_0481	CFV97608_0517		40	0	67.7966	0	70	66.6667				D6783_01822	D6683_01751	03427_00488	D6659_01756	D6690_01715	D6856_01696			85387_01709		12S004163_01830	12S042171_01932	12S028551_01717	12S022633_01852	D4335_01759				11S051681_01777	SP3_00497	98v445_01879	B0066_01795	B0130_01763	B0129_01763	NC101_01762	04554_00468
OG001625	glycosyltransferase GT1 family protein	ATGGAGTTAGCATATTTTTCACCTCTTCCAGATGATAGATCTGGCATATCTGCTTATTCAGTTGAATTATTGAGATATTTGGAGCTATTTTATAACATTACTTTAATTTATGATAATCCAGACAAGGTAAATGAGTCTGTTAAAAATAGATACAAAGTAATAAGCTTCAATGAGTTTAGTCCTAAAAATTTTGATCGCTTGCTTTATAATATGGGAAATAACATCGAATTCCACGCAAACATATACCAAACTGCTATAAAAAATCCAGGCATAGTCATACTTCATGATTTTTTTCTTTCGGGATTTATGTCAAATTATAATAAAATAGATCCTAATTTCAATATACAAGATGAGATTTTCTATTCACACAGTTATAAAGGTTTAACTGAATTTTTCTTA…	CFT03427_0496	CFTSP3_0497	CFF8240_0492	CFV97608_0536		40	0	67.7966	0	70	66.6667				D6783_01760	D6683_01654	03427_00496	D6659_01692	D6690_01541	D6856_01547				12S022253_01794				12S022633_01746	D4335_01719	CF782_01758	11S025572_01718	13S0038815_01672	11S051681_01691	SP3_00505
OG001624	hypothetical protein	ATGGAGTTTAAAGAGTTTAATATCAACTCGCCGATCATTGCGCATATAAAAAATTTAGAATCCCAAATAAAAGATAAAGATAAAGAGATAAATGATCTTAAAAATAGATTAGAGCAGATTAAAAACATTCCTATTATTAAATTTCTCATATTTATAAGAAATATACTAAAAAATTTAAAGAAATAG	CFT03427_0497	CFTSP3_0498	CFF8240_0493	CFV97608_0537		40	0	67.7966	0	70	66.6667				D6783_01759	D6683_01655	03427_00497	D6659_01691	D6690_01542	D6856_01546				12S022253_01793				12S022633_01747	D4335_01718	CF782_01757	11S025572_01719	13S0038815_01671	11S051681_01690	SP3_00506
OG001609	protein, glucosyltransferase	GTGAATTTAAAACACAATTTAAAAAAAGAGCTACTATTTACTATAGCAACTATTAAAAAATTTTTCAAGTATAAATACTTCTATAAATATTTTATTTTCATTTTTGGGCTATATTTTACAGGATATTTTGCACTAATAATAAATAATGTTAATTATGGAGATGACTATCATAGAGCTACATATGGAGATTTTGGATTTCAGATATGGAGCAGATTTTCATCAGAGTTTTTATCAAAAATATTTCATATAAGCCTAAATAGAAATGTAGAAATATCGCCTCTTTTACAGATAATCGCGATTGCTATCTTATCTATTGGGTCAATGATTTTAGTAAAAACGGTTTTAAAAAGATATACTTTTTGGGGGCTTGCTGCTAGCTTACCTTTGGGGCTTAGTCCA…	CFT03427_1353	CFTSP3_1416	CFF8240_1390	CFV97608_1528		40	0	67.7966	0	70	66.6667				D6783_00915	D6683_00946	03427_01363	D6659_01139	D6690_00505	D6856_00844				12S022253_00504				12S022633_00428	D4335_01120	CF782_00648	11S025572_00890	13S0038815_01535	11S051681_00050	SP3_01431
OG001632	polysaccharide biosynthesis protein, GtrA family	ATGAAATTATCTAGTTCATATTTTTTACGATATTTATGCGTAGGAGTATTCAATACTATTGTTGGTTTTGGAGTTATATTTACCCTTATGTATATTGGATATAGCGCAGAAATCTCAAATTTAATAGGCTATATTTGCGGAATTATTTTCTCATATTTTATGAATAAATTTTTTACTTTTAATACAAAAAATAGGAACAAAAAAGAGTTTATAAAATTTATAATAGCGATGCTTATCTCTTATGCATTAAATCTATTAATGCTTAAAATCTGTCTGAGTTTAGGTATAAATGCATATATAGCCCAACTATTTGCAGGAGCCGCGTATACTGTAAGCGGCTTTTTAATAAGTAAATTTTGGGTATTTAAACTAAACAGTTAG	CFT03427_1354	CFTSP3_1417	CFF8240_1391	CFV97608_1529		40	0	67.7966	0	70	66.6667				D6783_00916	D6683_00947	03427_01364	D6659_01138	D6690_00506	D6856_00845				12S022253_00503				12S022633_00427	D4335_01119	CF782_00649	11S025572_00891	13S0038815_01534	11S051681_00051	SP3_01432
OG001628	hypothetical protein	ATGACCGTAAGACTAGAACTGCAAAACGTAAAAGAAGAGATCTTAGAAGCTATAAAAAGCATAGTAAAACTCAGTCCAAACACTAAAATGAAAGTAGTAGAACTCGACGAAAATGGATATGATAAAAAATATGTAAAAGATATATTATCAGCGTCAAACGAGCTAGATCGAGCGATAAAAAATGGCAAAACAAAAACATTTAAAAACGCTAAAGAAATGTTTCAAGATATAGGGGTGAAAGTTGGCTAA	CFT03427_0487	CFTSP3_0488	CFF8240_0480	CFV97608_0516		40	0	67.7966	0	80	61.5385				D6783_01821	D6683_01752	03427_00487	D6659_01755	D6690_01716		12S0284230_01768	12S028471_01778	85387_01712	12S022253_01843	12S004163_01823	12S042171_01940	12S028551_01738	12S022633_01853	D4335_01760				11S051681_01776	SP3_00496	98v445_01880	B0066_01796	B0130_01762	B0129_01764	NC101_01763
OG001636	HipA protein	ATGTCATTAAAAGCAGTAACTATAGCTATCTTAGATATTTTATTATCTAAAAAACAATACTTAAGCTTAAAAGAAATATCTCTTTCTTTAACTAAATTTAATATCACGGATCGGCAAATTTTGAATGAGATAACTGCGCTTATGAAAACAAACAGATTGGTTAAAGACGGTATCAGACAAAATTCTCTTTACGCCGCTTCTACGCCTCAAAAAGCACATCAAAATAGCCGTTTCATATATGTATTTAAAAACCGGATTCTAGCAGGAATGTTGTTTGAGATACCAGATGGATTTTTGTTTTACTACACAAACGATTATTTAGTTAGCGGTTTAGAAGCCGTTCCTACCATGCCGCTTAGCATTCAGCCGTTTTCATTTAATACAATTCCGCCGTTTTTT…			CFF8240_0482	CFV97608_0457		39	0	66.1017	0	0	100																								98v445_01902	B0066_01790	B0130_01754	B0129_01756	NC101_01755	04554_00491	NC147_01863	B0167_01854	B0168_01859	B0047_01844	B0151_01849	B0152_01855	B0042_01857
OG001637	racemase	GTGAGAGTAGTCGGGCTAATAGGCGGTATGAGCTGGGAGAGTACTCTTACGTATTATAAAGTATTAAATGAAGAGATAAGAGATAGGCTAGGAGGCTTGCACAGCGCTAAATGTATAGTTTATAGCTTAGATTTTCATGAAATAGAAAAATTTCAAAGCCAAAACGAGTGGCAAAAAAGTGGTAAAGTATTATTAGACGCAGCTTTAAATTTAGAAAAAGCCGGTGCCGAGTGTGTGATGATCTGTACGAATACTATGCATAAAGTTGCCGATATGATAACTGCTAGTTTAAAAATACCTTTTATCCATATCGCCGATGTTACTGCTCAAGCTTTGAAGCAAAACGGATCTAAAAAGGCGCTTTTGCTTGGTACCAAATACACCATGACAGAGAGTTTT…			CFF8240_1412	CFV97608_1551		39	0	66.1017	0	0	100																								98v445_00652	B0066_01476	B0130_01304	B0129_01305	NC101_01467	04554_01474	NC147_00999	B0167_00946	B0168_00861	B0047_00863	B0151_01453	B0152_01596	B0042_00734
OG001638	transcriptional regulator	ATGGATAGATATTTTTCTCCTTGTCCTGTGGAGACTACTTTAAATCTTATCGGCAATAAATGGAAATTTCTAGTTATTAGAGACTTAATGGGCGGTAAAAAACGCTTTGGCGAACTTAAAAAAAGTATAAGTGCAACTAAAAATCAAAGCATTAGTCAAAACGTATTAACTCAAAATTTACGTGAGTTAGAAGATGCAAAAATCATCAGCAGGAAGGTTTATGCCGAAGTGCCTCCGCGTGTAGAATACGCACTTACTCCGCTTGGCCATAGTTTAGAAAATATTTTAATCGCTTTAGAAAATTGGGGCGAGAGTTATAAAAACGGATTTTAA			CFF8240_1224	CFV97608_1276		39	0	66.1017	0	0	100																								98v445_01643	B0066_00531	B0130_00065	B0129_00547	NC101_00064	04554_01295	NC147_00067	B0167_00065	B0168_00065	B0047_00698	B0151_00065	B0152_00066	B0042_01632
OG001639	NadC family protein	ATGAAATTAAAAAGTAAAATTTATATGACAATAAAATCAAAAACACAAAAACAAATTTCATTAGGCTTGATAGCCGCTATACTCCCTGCTCTACTAGTAGCAATTCTTAGTATAGCGTACTTTGAAGCTTCTTTACAGATAGGAGCTTTTGTAGGTATTTTGACCTTGCTTATCATATTATGGACAAATCAAGCTTTACCTTTAGGCATCGTATCATTGCTACCTATCATACTTTTTCCTGCTTTTGGAATTTTAGATGTAAAAAGCACAACTGGAAACTATGCAAATCCTATAATATTCTTATTTTTAGGCGGTTTTATGTTGGCAACTGCTGTTGAAAAAATAGGCCTGCATCGAATCATAGCTAAAAAAGTTTTAAGTTATTTTCCATCAACTCCA…			CFF8240_1040	CFV97608_1096		39	0	66.1017	0	0	100																								98v445_00737	B0066_00351	B0130_00245	B0129_00367	NC101_00244	04554_01052	NC147_00307	B0167_00305	B0168_00305	B0047_00459	B0151_00305	B0152_00306	B0042_00354
OG001640	hypothetical protein	ATGAAAATACCGACCTTTGATATAGGAATTACTAGTATTTGCTGGTATTTATGTGAGCAAAATGATAAAGAGTATAGGATGATCGATTGCGGCGTAAGGATATAA						39	0	66.1017	0	0	100																								98v445_01735	B0066_01485	B0130_01295	B0129_01296	NC101_01476	04554_01483	NC147_00990	B0167_00955	B0168_00870	B0047_00872	B0151_01462	B0152_01587	B0042_00743
OG001641	NADH-flavin reductase	ATGAAAAAGATAGCTATATTAGCCGCAAACGGTAAAGCAGGACAAGCAATCGTTTATGAAGCGTTAAGTAGAGGTTTTAACATAAGCGCTTTTATACGAAATGGTTTAAAACAGCAATTCAAAGACGATATAAAAATCGTGCAAAAAGATATTTTTTCTTTAAATTCAGAAAATTTGGAAAGATTTGATTATATAATTGATGCTTTTGGAGAGTGGGGAGATTTAAATTTGCATAAAAAACACATAGAACATTTATGTAAAATTTTACATAATAATAGGGCAAAGCTTGTTATAGTAGGCGGCGCAGGAAGTTTATATATGGATAAAAATCATTCAACTATGCTTATAGATATGCCAAATTTCCCAAACGAATACAAACCTTTAGGAAAAGCTATGGCT…			CFF8240_1225	CFV97608_1277		39	0	66.1017	0	0	100																								98v445_01644	B0066_00532	B0130_00064	B0129_00548	NC101_00063	04554_01296	NC147_00066	B0167_00064	B0168_00064	B0047_00699	B0151_00064	B0152_00065	B0042_01631
OG001643	hypothetical protein	TTGGAAAGTTTTCATATTATTGACGGAGAGTTTTGTGTAGCCGAGGAATTTGGACCTTTTTTACTGAATTTTGATAAAAGTGGAAATTTAAAAGAGGTTTATGATGTTTTTGTAGATGGCGTAAAGCTTCTCTCTCCAGATAATCCAAACGAGGCCAATCCCGGGTAA						39	0	66.1017	0	0	100																								98v445_00447	B0066_00413	B0130_00183	B0129_00429	NC101_00182	04554_01116	NC147_00244	B0167_00242	B0168_00242	B0047_00523	B0151_00242	B0152_00243	B0042_00418
OG001644	hypothetical protein	GTGCTTTGTCCTCCTGATATTAAACATTTTCACGGCACTGGATTTGATACAAAAGCGGCTCATATAGCTTTTACCAGAGAAAGAGATGGCAAAAACGTGATTTGGATGGAACACGTGAGAGATGAGAAGTATGAAAGACTAATAAAACAGGCAAAAGAGGATTAA						39	0	66.1017	0	0	100																								98v445_00058	B0066_00862	B0130_00700	B0129_00701	NC101_01061	04554_01854	NC147_01608	B0167_01604	B0168_01510	B0047_01512	B0151_00937	B0152_00947	B0042_01479
OG001645	membrane protein	TTGAGAAAAATATTTTATAGAATTCATAAATACCTGGCAATTATATTTTTTATTCCGCTTATCGTTATAGGATTTAGCGGATCTGTGTTGGTATATAAAACAGAGTTTGATAATCTCATAATGCCAAACGTAGTGAGCGTAACACCTGGCGGGCAAAGAGTTAAATTTGATGATATGACTAGAAATATCAATAATACTTATATCAACCATGAAATAGTAGGTTGGCTTATAAATACAGATAATACAAAATCAGATAGAGTTTATCTCATTGAACACAATGATACACAATGGAAGTCAATATATATTGATCAATACACAGGCAAAATTATGGATAAACTAAAGCCGCACGATAGTTATCTTAGCGATATTATACTTGAGATTCACGACAATTTACTTTTG…			CFF8240_0872	CFV97608_0936		39	0	66.1017	0	0	100																								98v445_01068	B0066_00195	B0130_00401	B0129_00210	NC101_00402	04554_00895	NC147_00465	B0167_00464	B0168_00463	B0047_00301	B0151_00462	B0152_00464	B0042_00195
OG001646	hypothetical protein	TTGAGTGATTTTTTTAATTTTTTAGTTTGGGTTTTGCTTGTATTTTTGATATTTGTTTTAGTTGTAGGATTTAATCGTCAAATGATGGAAAAAAATCGTCTCAGAGATGAACAAATAGCAAAAAGGAAAGAAGCAAAAGGTAAAAATGAAGATAAAATAGATGATAATAACTCATCAAATTAG			CFF8240_0825	CFV97608_0890		39	0	66.1017	0	0	100																								98v445_01267	B0066_00148	B0130_00448	B0129_00163	NC101_00449	04554_00849	NC147_00511	B0167_00510	B0168_00509	B0047_00255	B0151_00508	B0152_00509	B0042_00149
OG001648	competence protein TfoX	GTGAGTTCAAAAAGAGAATTTTTAGACTTTGTTTTAGAAGGTTTAGACAACATCAGCTTTAAAGTGATGATGGGCGAATTCATACTATATTATAAAGGCAAAATCATAGGCGGAATATATGATGATAGACTACTAATAAAAAAGACGAAATCCGCCGAAAAAATCATAAAAAATATAAAATACGAACTACCATATCCTAATGCAAAAGAGATGATTTTGATCGAGAACTTAGAAGATAAAAAATATTTAATGCAACTTTTTAAAGAAATTTATCAAGAATTATACGCCAAAGGAATATAA			CFF8240_1817	CFV97608_1980		39	0	66.1017	0	0	100																								98v445_00983	B0066_00840	B0130_00722	B0129_00723	NC101_01039	04554_01875	NC147_01587	B0167_01625	B0168_01531	B0047_01534	B0151_00916	B0152_00926	B0042_01458
OG001651	membrane protein	ATGGACGTAAGCGCCATTACAATGTATATGCAAGATAAGGTTCCATCTCAAGGTCTACTGTTGTTGCAAGACAAGCTTAAAGTTGCTTCACAAGAGAAGCTACAAAGTATTGCTTTAATTCCATTGAAAAATCCACTGATCGGTCTTATATTAGGTGTTTTATTTGGCGGATTTGGTGTTGATAGGTTTTATAAAGGTGATGTTATACTTGGTATCGCTAAACTTGTGCTGACTATCATAGGATGGATGACTGTGCTTATCGTCATAGGTTATATATTTTTGATAATAGTCTTCGTGTGGGTTATTGCCGACTTCTTTCTAGTATATAAGGGTATCAAGCAAGATAATCTAAATAAAATAATTCAGATACTCGCATGA			CFF8240_1700	CFV97608_1826		39	0	66.1017	0	0	100																								98v445_00181	B0066_01537	B0130_01569	B0129_01568	NC101_01154	04554_01764	NC147_01422	B0167_01503	B0168_01419	B0047_01420	B0151_01030	B0152_01040	B0042_01293
OG001652	ATP-binding protein	GTGAGAAAAACATTAATCGCAATCAGTTGCACAGCATTGATAGGCTTAAGTTTGCACGCAAAACCACAAATCATAAAAGAGATAGAAGGATTTAGTCATCCAAAAAGTGTATTTGTCTATGACGGCAATATTTTTGTCCTAAACGTAGGTGAAAAGATAGAGCCGCTTGCTAAAGACGGTGACGGATTTATCTCAAAGCTGGATTATGATGGAAATACATTGCAAAAAGCTTTCATTAGAGATATAAATGTGCCAAAAGGTCTATTTATATAA			CFF8240_1289			39	0	66.1017	0	0	100																								98v445_01013	B0066_00593	B0130_00002	B0129_00610	NC101_00002	04554_01360	NC147_00003	B0167_00002	B0168_00002	B0047_00761	B0151_00002	B0152_00002	B0042_01569
OG001653	DNA-3-methyladenine glycosylase	ATGTTGATGAAAGAGCGTTGCGGTTGGGTAGGAGATAGCCAAATATATATCGATTACCACGATTATGAGTGGGGGCGACCGGTTCATGATGACAAAAAATTATTTGAAATGCTGACTTTAGAAACCATGCAAGCAGGACTTTCTTGGATCACGGTTTTAAAAAAAAGAGAAGCATATAGACAAGCTTTTTGTGGCTTTGATCCAACTAAAATAGCACTTTTTGATAAAAATAAAATTGATGAGCTAATGCAAAATCAAGGGATTATCAGAAATAGATTAAAACTTGAATCGGCCGTTAATAACTCTTTGATTTTTCTTGAAATTCAAAAAACCAGAGGAAGCTTTGATGAAATGATATGGGAATACGTTGATTATAAACCTGTTGTCGGACGATGGAAA…			CFF8240_0211	CFV97608_0213		39	0	66.1017	0	0	100																								98v445_01070	B0066_01198	B0130_00986	B0129_01217	NC101_00631	04554_00213	NC147_01347	B0167_01428	B0168_01344	B0047_01345	B0151_01105	B0152_01115	B0042_01218
OG001658	hypothetical protein	ATGAAAGCTATAGATAATAATGCAACGAAAAATATGTTTAAGTATATTAGGATCTATAAAATTTATGCGAAAACAATGAAGCTATTTTATCTGCTTTTGCAAATAAAGATGGATTTATTGACAATCGTATAA			CFF8240_0695	CFV97608_0714		39	0	66.1017	0	0	100																								98v445_01520	B0066_00020	B0130_00576	B0129_00035	NC101_00577	04554_00721	NC147_00641	B0167_00639	B0168_00639	B0047_00126	B0151_00637	B0152_00639	B0042_00020
OG001660	Tripartite tricarboxylate transporter TctA family protein	ATGCTATGTGGGTTATACTATGGAGCTGAGTTCGGCGGTAGGATTTTAAGCATACCTTTAAACGTACTGGGGGACGCCGGAGCGGTATTTACGACTCTTGACGGGTATCGTATGGCAAAAAATGGTTTTGCGGATCCAGCTTTAGCTATATCTGGAATCGCATCTTTTATAAGTGGTAGCATAGCAGTGATAGGGCTTACTTTTTTTACCTCTATACTTTCTAGTATAGCTATACGTATAAAAAGCTTAACCGGAGTTATCATAGGGATTCTTATAGCTGTAGTCGGTGTAGATTCTACTACTGGAATATTAAGATTTACATTTAATGAGCCTGAGCTATGA						39	0	66.1017	0	0	100																								98v445_01801	B0066_00224	B0130_00372	B0129_00239	NC101_00373	04554_00923	NC147_00437	B0167_00435	B0168_00435	B0047_00329	B0151_00434	B0152_00436	B0042_00223
OG001661	hypothetical protein	ATGAAAAACAATAATGTAATGTGGGAGTCCACAAATAGGGCTTTAGAAGAGACTGCTTTAGCTGGGCTTGGAGCTGGTAATGTAATACTCACAGAAAACGGTGAGAAATATACAGTTATTGCGCTTAGCGATAAAAAGGAAGTAAAAATCAGACACCCAAAAGGTCGTGATGTGAGATTTATGATGAGTGGTAGTGGGCAAAATGATAGTGATCTGCTATTTAGACTAACGAGCAACCTTGCTTGCCTTAGCGAAGATGAACTTGAAAATATGGAAGCAAAAGACTGTGCTATGGTCTTAAAAGAAGTGAGCAGTTTTTTAGCATAG			CFF8240_1799	CFV97608_1962		39	0	66.1017	0	0	100																								98v445_00063	B0066_00857	B0130_00705	B0129_00706	NC101_01056	04554_01858	NC147_01604	B0167_01608	B0168_01514	B0047_01517	B0151_00933	B0152_00943	B0042_01475
OG001663	ACP phosphodiesterase	ATGAAAACACTACTCATAAACGCTCATCCTAAATTTGATGAGAAAGATACGTTTTCTTACTCTTTGCAGAGTAAATTTAAAAATAAATTTGAGAATGAATTTGATACAAACTCATTATGTAGCATAAATTTATACAATAGCGCAATACCAAAACTTGATAGAGATATGTTAAATTTATTTCAAAATCAACAAAATGACGAACTTCAAACACAGATGAATAGCATAATGGAGCAATTTTTATCCTCAAAACGAATAGTAATAGTTATGCCTTTGCATAATTTTAATATCCCAGCACGTTTAAAGGACTATATGGACAACATTCTTATCGCTAAAAAGACGTTTGCCTACACAAGCGGCGGTTCGATAGGACTGATGAACGATGATAGAAAAGTTCTTGTT…			CFF8240_1299	CFV97608_1448		39	0	66.1017	0	0	100																								98v445_01476	B0066_01594	B0130_01625	B0129_01727	NC101_01721	04554_01370	NC147_01833	B0167_01508	B0168_01843	B0047_01835	B0151_01823	B0152_01837	B0042_01825
OG001600	hypothetical protein	ATGGAGTTTGAAAAACTAAAAGAGAGTTTAGAAGCTAGAGCTAAAGCTTCTTTACTAAATCCAAATGAAATAACCGCTGAAGCGCTAGAGTTTAGCACAAATGAAACACTAGAGTTTTGCAAAGGCAAAGAAGTGCAAAGCTGGGCGGTTATGGATTTTGCTATGACTAGACTAAAAATTTATCTAAAAATAGAGCTAAGTGAGGCAGACATTATCTTGCTAAAAAATGCTTGTAAAGAGATAGATGCTTCTAAGATTATAGAAGGCAAAGGCGGCGGGTTACTATGGGCGGCGGTTTAA			CFF8240_0653	CFV97608_1321		39	3	66.1017	0	10	94.8718				D6783_00445											12S042171_01897									98v445_01604	B0066_01767	B0130_00599	B0129_00012	NC101_00600	04554_01149	NC147_00211	B0167_00209	B0168_00209	B0047_00556	B0151_00209	B0152_00210	B0042_01776
OG001601	hypothetical protein	ATGAGTAAAACAACAAGATTAGCAGCAGGAGAGATAAGATTTGCACCCTACTTAAATGACGGGACTTTAGGAGAAGAGATAGTCTTAGGCTACAACCAAAGAGCCACTCTAAGCCGCACCGCAGAGACCAAAGAATTGCTGAGTAACGACGAGAGTTTAGGGCAAAGCGTAGCAGAGCTAGAAACTAAGGTTACTTACGAGTTTAGCACAGAGATAGGAGATCTTAGCCTTAAGAACATAGCTATAGCATTTAAAGGTCTTGTAGAGACTAAAAATTACGCCCCTGGTGATATTTTTTGGAATGGTAAAACTTTGCTAGATGGATCTAGCGCTATAACTAGCGCAAAAGTCGGGGATTTGGTTATCAAAGACTCTAAAATTTACACTATTGCAGAAGCT…			CFF8240_0655	CFV97608_1323		39	3	66.1017	0	10	94.8718				D6783_00443											12S042171_01899									98v445_01605	B0066_01769	B0130_00598	B0129_00013	NC101_00599	04554_01147	NC147_00213	B0167_00211	B0168_00211	B0047_00554	B0151_00211	B0152_00212	B0042_01778
OG001669	zinc metalloprotease	ATGCTTGAAAATATTTTAATCGTTAAAAAAGATGTAAAAAACATCACATTAAAGGTAAAGCCTACAGGCGAAGTTGTTTTGACTACTCCAAAAGCTGTAAGTGATGAGTATACGGAGTATATCATCAAAAAAAGAGCTAAATGGATAGAGCAAAAAAAAGAATTTTTCGCGTCGTTTCAAACCAATCAAAAAGAGTATGTAAGTGGTGAGGAGTTTAGATATTTAGGTAAGAGTTATAGGCTAAAAGTCATTAGCTCAAAAGACGAAAATGTCAAACTCCAACGCGGCTATCTAGAAATTCGCACCAAAAACAAAAATGACCTAAACAAGAAGCAAAATTTGTTATATGAGTGGTACTATGAAAAGGCTTTGCTTCATTTTTTTAGCATTTTGCAAGAG…			CFF8240_0984	CFV97608_1042		39	0	66.1017	0	10	94.8718														12S004163_00310	12S042171_01502									98v445_00617	B0066_00301	B0130_00295	B0129_00317	NC101_00295	04554_01003	NC147_00356	B0167_00354	B0168_00354	B0047_00410	B0151_00354	B0152_00355	B0042_00304
OG001656	hypothetical protein	TTGTCTGAACCTAAATCGCCTAGTGTAACTGCTGATTTATCGTTTGCACCACTTAGAGTAACGGTGCTAACTCCTGCTAATCCGGTTATAGTATCAAATGAAAATTTACCGTCTGTAGTTACGTTTAAATTTGATAATGCATCTAAGCTATTTGCATCTCCTTTTATAGTAAATCCATCTACTGATTTGTTTACAACTGCTAGATCTTTTAGTTTAGTTGCGCTTAGCTTTAAGCTTTGA						39	1	66.1017	0	55	71.7949							D6659_01760	D6690_01739	D6856_01739	12S0284230_01773	12S028471_01770	85387_01723				12S028551_01721	12S022633_01859			11S025572_01776	13S0038815_01846	11S051681_01785		98v445_01968	B0066_01802		B0129_01774			NC147_01869		B0168_01864	B0047_01855	B0151_01855	B0152_01865	B0042_01866
OG001642	surface array protein	ATGAAATATAAATTATTTATATTCGCATCTCTATTTATTCTATTTTTTACATTTACTAGTTACGTGATTGTGTATTTATATCTATTTGATTTACGTTCCAATGGTGTATTTTCTTTTAAAAATTTTTTACTAGAAACAACCACAAATTATAATCGTATTATTATAGATAGCGGTTCAAATTCAGTTCATGCTATAGATTCGACTATGCTTGAAAAAGCTTTTGGAAAATTGACTATAAACATCTCAGATAATGCAGGATATCCTTTACAAGACAAATTAGCCAGACTTAAAAAATTTACTCATAAGGGAGATATAGTTTTGCTTCCGCTTGAGTATTATTATTATATGGATGAAAATCCACCTCCAAAAATATATTTTGATAATATATTTGGATCTTTG…	CFT03427_0491	CFTSP3_0492	CFF8240_0487	CFV97608_0459		39	0	66.1017	0	70	64.1026				D6783_01813	D6683_01743	03427_00491	D6659_01743	D6690_01736	D6856_01658				12S022253_01838				12S022633_01848	D4335_01750	CF782_01807	11S025572_01762	13S0038815_01786	11S051681_01763	SP3_00500
OG001647	glycosyltransferase GT1 family protein	ATGATAAATATACTTATAGATACAAGACCACTAGCATCAAATCTTACTGGAGTTGGCAGATATACATATGAAATAGCAAAAAATCTAAATAAAAATGAATTTAAATCAACATATGATTATGGATTTTTAACAGATGAGCTTATTGTTGGGGATCTAAATCAACAAAAAAACAAACCGAGCATCAAGTCACATTTGATAAATATAGCAAAACGCATTCTAGACAAAACTCCTACTATTAAAAAAGTAGTCAAAAAAATGTTAATTAAAAATTCGCTAAGAGAAGTAAAAAGTATAGATATAGATCTATACTTCCAACCAAATTTTATTCCACTTGAATTTAAAGCCAAAGTTACAGTCACTACAATTCACGACTTGGCATTTATGAGTTATCCTGAGTTT…	CFT03427_0495	CFTSP3_0496	CFF8240_0491	CFV97608_0535		39	0	66.1017	0	70	64.1026				D6783_01761	D6683_01653	03427_00495	D6659_01693	D6690_01540	D6856_01548				12S022253_01795				12S022633_01745	D4335_01720	CF782_01759	11S025572_01717	13S0038815_01673	11S051681_01692	SP3_00504
OG001623	hypothetical protein	ATGAAAACTAGATATCCGTTTGAGCTAAAAATAGATGATAAAACATATGCTTTGGAGTTCGTTGAGATTAATAAAAGCAGTGCCAAAGAGTTAGCTAAAGAGATAAAAAAATTTAGTGATGAGATAGAAAAAATAGAGATTATAAGAGATGAGATAGAGCACACAAAAGCAACTATAGAGATAAATAAAGAGCTTGCAAACTCACTTATAGGCTCAGAAAAGATAGAAATTTTAAAAGAGAATAAAGAGCTTTTAAAAATCCTTGAAAACAAAAACAAAGCTCTAAAGGCTGCAGAAGCTAAAGAAATTTCCATAGATGAACTTGCTAAAAAACGTTTTGGTTTTTGCATTGCAGGAGAGAGTGCTAATAAGCTAAAAATCGACTTAGATAGTCTTGGA…			CFF8240_0656	CFV97608_1324		38	3	64.4068	0	0	97.4359																								98v445_01606	B0066_01770	B0130_00597	B0129_00014	NC101_00598	04554_01146	NC147_00214	B0167_00212	B0168_00212	B0047_00553	B0151_00212	B0152_00213	B0042_01779
OG001659	MCP-domain signal transduction protein	ATGATAATCCTAAATACTCTTCAAGGCAAGATAGGATCTGATATAAATGTTATTAAAAAAACATTTGATGATTTTAAAAATCTTGATTTTACCTCTAATATACCTAATGCCAAAGGAGAGGTTGAAAAGGTTACTAATCTTTTAGGTAATGAGATAACTAATATACGCAATATAACAGATCAAACAAACTTACTAGCATTAAATGCTGCTATAGAAGCAGAGCCGGAGATCACGGTAGAGAAGCTAGCAATACATAGAGTTTAG			CFF8240_1307	CFV97608_1450		38	0	64.4068	0	0	97.4359																								98v445_00624	B0066_00308	B0130_00288	B0129_00324	NC101_00288	04554_01008	NC147_00351	B0167_00349	B0168_00349	B0047_00415	B0151_00349	B0152_00350	B0042_00309
OG001662	hypothetical protein	ATGAATAAATTTATTTTAGGAGTTATATTTTTAGTTTCTGCCCTATTTTCAGCAGATAGTTTTACTTTTAAAAAAGCGAATAATACAAAAGAAGTTATGAGTAATTTACAAAAGTCTCACTCAAAACAAGGTTTAAAAGCTAAACAATACTCAAAAGTTCGTGCTTATAAAGTATTTTATGTTAGTGATTTCGTGTTTGATTCAAATACTGATGAACTTACAGGCATATATAATGGTGGGCAATTGTTATTTTATCTGGCTTATAACAAAGTCCAAGGCGATCCGACAATTTTTTTGTCTAAAAACATATTGCAAAATTATGGTTGTGATTATATTGCTCAGCAAGTAGCTGATTGCAATTTTGACTTATATCATACTAGAGTTGGTAGAAATACTCAA…			CFF8240_1290	CFV97608_1440		38	0	64.4068	0	0	97.4359																								98v445_01014	B0066_00594	B0130_00001	B0129_00611	NC101_00001	04554_01361	NC147_00002	B0167_00001	B0168_00001	B0047_00762	B0151_00001	B0152_00001	B0042_01568
OG001578	Phage capsid family protein	ATGGCTAAAAACTTAAGAGAATTGCTAAAAGCTACAGGAACTATAAACGCTGTAGATATGTATTCTACCTCTACTTTGCGTCCAGAGGTTTCAAATAAGATAATTAAGACCATAATCGACAAATCAGACTTTTTAAGCAAGGTGACTTTGGATAAAACAAAGAAGCTAAGTAAGAGTTTTGATACTTGGAATTTAGCTAGTGGGATACTAGTCCGCGTGAATTCTGGTGACAAGCCAACTAACGCGCAACGCCAAAAAATCGGCGTAAGCTCCGTTTTAATAGAAAATAAAGTTGTTCAGCTTTTTGCAAAAATTACGCAAGATACACTAGAAGATAACGCAGAAAATCCAAATTTCGAAAACGAAACATTTGATAGTTTTGCGACCGCATTTAGTAAC…			CFF8240_0652	CFV97608_0483		38	8	64.4068	0	10	92.3077				D6783_00446											12S042171_01896									98v445_01603	B0066_01766	B0130_00601	B0129_00010	NC101_00602	04554_01150	NC147_00210	B0167_00208	B0168_00208	B0047_00557	B0151_00208	B0152_00209	B0042_01775
OG001657	hypothetical protein	ATGCACTATTTCATATATCCAAACGGCGGACATTCAAAAATGCTCGCTCACAATCTTGATCTGTTAGGTCATTCATATACTTTTTTGGATGATTTTAAAGAGTCTATGAGTTTAGAATCAAATTTAAAATTCATAAAAGACAATGGGGGGGGGTATAGAGCAAAATAG			CFF8240_1625			38	0	64.4068	0	45	74.359				D6783_00650	D6683_01535		D6659_01554	D6690_01095					12S022253_01696				12S022633_01247	D4335_00757		11S025572_01405		11S051681_01623		98v445_01432	B0066_01237		B0129_01422		04554_01688	NC147_00784	B0167_01157	B0168_01074	B0047_01075	B0151_01665	B0152_01383
OG001668	methyl-accepting chemotaxis protein	ATGACAAAGTCAAATAAATCAAACACCAATTATGGTAATTCTAAAAAATCCTCTTTTATCAGCAGCAGTATAGCAAATAAAATAACGCTTAGCGTAGCTGGTATATTTATAATTATTTTAACTGTTCTGTCCTATATAAATTACAAAGATTCCCAAATTGAAGCAATAAATCTAGTTGGAAACGAAAGAAAAAGATCAGTAGAAGGCGGTAAGCTGATACTAGAAAACAAGATAAATGGATTGATTTCTAGTATAGAACATATATCTAATATTATAGAATCGAATAATCAAAATTACGTAAATGAAAATATAGAATTTCTATTATCAACTATAGCTAAAACTTCAAATTTAAAACTTATCTATATGGCGTTAGATAATAACGGGATGATGTATAGCACA…						37	0	62.7119	0	30	79.4872				D6783_01529	D6683_01687	03427_00978	D6659_00001	D6690_01641	D6856_00177															98v445_00623	B0066_00307	B0130_00289	B0129_00323	NC101_00289
OG001677	SDR family oxidoreductase	ATGAAATCCTGCGCAAGGTATTATGCTAAAGATAACATAGTATTTTTTAGTGTTTTACCGGGCATTGTATATTTTCAAAATAGCACATGGGATAAGAAAAAACAAACCGATCCCCATACATTCAATCAAAAACTACAAAATAGTATATTTAAAGAATTTGCAACACCTAATCATATAGCAAATTTCGTATTGAGTATGTTAAACAGCAATAATAAATTTATAAATGGCGGAGAATTTATCATAAATGGCGGAGAATAA						37	0	62.7119	0	50	69.2308				D6783_00679	D6683_01411	03427_01564	D6659_01317	D6690_01211	D6856_01572									D4335_00727	CF782_01625	11S025572_01376		11S051681_01719		98v445_01118	B0066_01267	B0130_01451	B0129_01452	NC101_01255	04554_01658	NC147_00815	B0167_01129	B0168_01046	B0047_01048	B0151_01635	B0152_01412	B0042_00919
OG001622	hypothetical protein	ATGAAAAATACAAGCCCATTAAACAAAGATGAAGCAGTTAAGCACATAGACAAAACTGGCGTTGAGAGAGTTTGGAAAAAGAGCAATACACATATTTATGAAAAGCACGACACAGAGCCAAAGGATGTTGTAAAGGCTTTAAACTCTATAAATACAATGGCTAAAAATAAGGATAATAAATATATAAACGCCTTTAGTGACAATGGGTATTTTATAGTTTTTAATGGTAATGAGATAGTGACTTGTTATAAGCCTAGCCAAAATAAAAAAGAGGCATTTGGTTACTTTAAAAATGCTTCAATATATGATAAAAAAGAGGTGATAAAATGGAAAATCGCAAATTTACTATAG	CFT03427_0652	CFTSP3_0709				37	6	62.7119	0	95	46.1538				D6783_01849	D6683_01754	03427_00649	D6659_01757	D6690_01743	D6856_01699	12S0284230_01712	12S028471_01728 12S028471_00281	85387_01674	12S022253_01796	12S004163_00001	12S042171_01980 12S042171_01992		12S022633_01809 12S022633_00245	D4335_01721	CF782_00312	11S025572_01694	13S0038815_00441	11S051681_00901	SP3_00718			B0130_01721	B0129_01748	NC101_01736	04554_00697
OG001675	ligand-gated channel protein	ATGAAGTTAAGTAGAATTTTACTTTCGGCAGTAGTTGCTATATTTGTACTTCAAGAAAATACTAAAATTTTAGCAAACGAAACAAATCAGGTATCTTTAGAGGCTGTAGATATAGCAGCTCCTATAAGAAATGACGATAAAAACTATAATACTCAAGAGATCGTTAAAAGCACTACAAGGCTTGATTTGAATGTTCGAGAAATACCGCAGTCTTTAAGTATTATAACAGAAGCAAAGCTAAGAGATCTTGACGTAAATGACTATCAAGAGCTGCTTCGTCATATACCAGGAGTTACTCTTAACAAATGGGATGAGCGCGTTTATCCGACTATTAGGGGTTTTAGTGTTGATTATTATCTGCTTGATTCTATGCCGAGTTTCGGCGGTTTTTCACTTGGA…			CFF8240_0873	CFV97608_0937		36	0	61.0169	0	0	92.3077																								98v445_01069	B0066_00196	B0130_00400	B0129_00211	NC101_00401	04554_00896	NC147_00464	B0167_00463	B0168_00462	B0047_00302	B0151_00461	B0152_00463	B0042_00196
OG001563	hypothetical protein	ATGAATTACATTTACACTATTTTACTACTTGGGGCTGGGGCTTCTTTGGCTTATTTTAATATCCAGTTAAATAAGCTTGAGCTAGAAAACACTAGCTTAAATAGCAGTTTAAACACTGCTATTTATGCAAATCAGGAATATGAAAAAATGGTTCAGACTCTAAGTGATGATTACGCTAAAGGGCTTGAAGTCTTATCAGATATGAGGCAAGAAAAACAAAAGGAGGTTAGATATGTTACGCAAATCAAAGAGAAAATTATCCATGATACTAACTCTACTTGCATTGACGCTATTAACGCTATTTATGCAAGGCTGCACGAGCAAAGAGATAGTAATAAGCAAGCCATTAGAAATGCAAAAGATTAG		CFTSP3_0693		CFV97608_1336		36	10	61.0169	0	45	69.2308				D6783_01832						12S0284230_01517			12S022253_01528	12S004163_01112	12S042171_01762 12S042171_01788		12S022633_01796		CF782_01597		13S0038815_01864		SP3_00701		B0066_01525				04554_01128	NC147_00232	B0167_00230	B0168_00230	B0047_00535	B0151_00230	B0152_00231	B0042_00430
OG001673	DNA methyltransferase	TTGGACATCAAAAACGGCAAATTAAAGCCAAAAAACGATATCCAAAAAGCTGCATTTTATTTCTATCTTCTTGCCACTAGCTTTGGGGCAAAAGGTGATAATTTTGCAATAGGCAATAGTAAAAGTGCTAAAAACATACACAGAGACTTTTTTGCCAATTCAAAGCGTCTTAAAAGGGCTTTTATTGAGAATATGAGCTATGAAAAACTCATTAATGGGTATGATAGCAGTGATACTCTTTTTTACGTAGATCCGCCTTATGTAGGCGCAGAAAATTACTATAAAATGGTACGCGGATTTGGCATAAACGAGCATGAAAATCTAGCCAAAATACTTGCAAACGTTAAAGGTAAATTTATGCTTAGCTACAACGACTGTGAGATGGTTAGAAGTCTTTAT…			CFF8240_0670	CFV97608_1340		35	1	59.322	0	0	89.7436																								98v445_01907	B0066_01756	B0130_01736	B0129_01766	NC101_01760	04554_01122	NC147_00238	B0167_00236	B0168_00236	B0047_00529	B0151_00236	B0152_00237	B0042_00424
OG001569	hypothetical protein	ATGTTACACAGGTCAAAGAGCGCATTATCAAAGATAACAACTCTACTTGCATTGACGCTATTAACGCTGTTTATGCAAGGCTGCACGAGCAAAGAGATAGTAATAAGCAAGCCATTAGAGATGCCAAAAATTAGCTTTATCCCTGTTATCGCCCAGCTTCCGTTAATGGACTTTAACCGCAGCGCAAAAACAGAGCAAGAAGCAGCTTTAATGGCGTGGGATTTATACACTTATATAAGAGAGCTAGAATTAAGCGTGCAAAGCGTAAAGGAGATGGAATGA				CFV97608_1337		35	13	59.322	0	25	76.9231										12S0284230_01516			12S022253_01527		12S042171_01787 12S042171_01763		12S022633_01797		CF782_01598						B0066_01524				04554_01127	NC147_00233	B0167_00231	B0168_00231	B0047_00534	B0151_00231	B0152_00232	B0042_00429
OG001605	hypothetical protein	ATGAATAAGATTTTTAAAAACTTTATGTTTAGAGTAGGTGCAGAGGTTGTAAATGAGAGCAAGGCTATAGCGCCGTTTAAAACAGGTAATTTAAAAAAAGATATACAAGTATTTAAAGCAGATCAAACAAGCGTAACTATCGGGAATTCTAAACTTGCGCCTTACGCTAAATTCGTACATTTTGGAACAAAGCCGCATATTATCAGAGTTAAAAAAGCAAAAGCTTTGGCAAATAAAAAAGCGGGGTTGTGTTTTGGTAAGCAAGTAAATCATCCAGGCACTAAGGCTCAGCCTTACCTAGAAGATGGTTTGAATAATTATATAAGTAGCTCGGGGCTTGCAAGGGCTAAAGAAGACCTTGCAAAAGATGTAAGAAATAAGGTTTTAAACGATATTAAG…			CFF8240_0648	CFV97608_0487		34	7	57.6271	0	10	82.0513				D6783_00450																	13S0038815_01839			98v445_01936	B0066_01761	B0130_00607	B0129_00004	NC101_00608	04554_01154	NC147_00206	B0167_00204	B0168_00204	B0047_00561	B0151_00204	B0152_00205	B0042_01771
OG001680	hypothetical protein	ATGGAATTTTCTTTTGGCAATATAAAGCCTAAGCTTGATAGATATAAGCTTGGCATGGGGCTAGCTAAGGCTGGATTTAATGAAAGCTTGCACCGCTACATTGAGAGTGTGATTTGCGATGATGAGAAACTGACAATCATCCTTTCTCATAACCTTGCTAAGCTTGAGTTTGATCACAGTAAAGAACAGTTTTTAAGCAAAGCTAGAGTGTATTACAAAGACCATGCAAGAGACTTTGAAGCCTTGAATTTCATCCCAAAAAGGATAGAAGCTAAAGTTGTTTTTAAAAGCAATGATAAGTTTAAAAACGATCCACTTGGTGCCCCAACGCCTATTAACCCACCAAAAAAAGTATCCACAGCCCAGTTTGAGAACAGAGCTAAAGATCCACTTATAAAC…				CFV97608_0493		34	1	57.6271	0	25	74.359										12S0284230_01552			12S022253_01563		12S042171_01956		12S022633_01052		CF782_01563										04554_01162	NC147_00198	B0167_00196	B0168_00196	B0047_00569	B0151_00196	B0152_00197	B0042_01763
OG001685	methyltransferase	ATGGCATACATAGCAATTTATAATAAAACAGAAGCTAGTCCTTTTTGGTTAAAAATAAAAAAATTTTATAATAGTACGAATATAATTATGAAATTCCTTATGGTAAGCGCTTATACGATATTTTTAACATTTGAAGATATCAGAAAAGGACGCGGACTAAATATGAAAGACAAAAGCAGAGGAATGCATAAAATTACAGATGTTATCGACTGGTTGGGCGGATATCCTTATGAGCCCGCAACTGCTAATGAAATTAATGATTTTTGGGGTAAACTAGGTTTTGAATGCACAAAATTTGCTCCTACAAAATACCGTGAGCCGATCTATCCAAAAAGCTTTTTTTATAAATATTTTGTGTATCTAAAACAAGTAGGAACCGGCTGCAATGAGTTTGTATTT…				CFV97608_1738		34	0	57.6271	0	30	71.7949				D6783_00667				D6690_01198									12S022633_01263		CF782_01613	11S025572_01389		11S051681_01694					B0129_01439	NC101_01243	04554_01671	NC147_00802	B0167_01141	B0168_01058		B0151_01647	B0152_01400	B0042_00932
OG001686	archaeal ATPase family protein	ATGTTTATTAACATAATGAAAGATAACATAATGTTTATTAACCGTATCAATGAATTACAAGCTTTAAATGACGAATACGCCAAAGACGGCGCTAGATTTGCAGTGATATATGGCAGAAGAAGAGTCGGTAAAACCGCACTTATAAGCGAGTTTATGAAAGGAAAAATCGGCGTATATCACTATGCCACCACTAGTCCCAACTCTGCAAATGAGCTTGGTAGGAGTCTGGCTGCAGCATTAAATATCCCATTATCCCATAAGTTGAAATTTGAAAATTTCACCGAAGTATTTGAGTTGCTTATAGAATGTATGCCAAAAGAAAATGCGAATAATACGCCGCAAAAACTCATCATAGCCATAGACGAATTTCAGAATTTAGCTATTGCAGATAGGAATTTC…	CFT03427_0489	CFTSP3_0490	CFF8240_0485			34	0	57.6271	0	85	43.5897				D6783_01838	D6683_01758	03427_00489	D6659_01766	D6690_01747	D6856_01724	12S0284230_01764	12S028471_01773		12S022253_01835			12S028551_01718	12S022633_01856	D4335_01765	CF782_01805	11S025572_01779	13S0038815_01813	11S051681_01796	SP3_00498	98v445_01945	B0066_01799	B0130_01768	B0129_01772	NC101_01765
OG001635	hypothetical protein	ATGGCTAAAAGGCTTAAAGATATAGCTATAACGCATATTTCTTTAGTAAAAGAAGGTGCAAATGGCAAGAGTGTAATTTATAAGAGCAAAGACGCGCTAGAAGACTATTTTAGAAGCGTAAAAATAGCTAAAAACGATACAGAAAAAGGTATTGTTTATGGCATTGTCTATAGCCCAGACGAGATCGACACGCAAGGAGACGCAGCTAGTGCAGCGGAGATAGAAAAAGCAGCATTTTCTTTTATGAAGGGGTTAAATATAAAAAATGTAGACAGAGACCACAACTTTAAACCAGAGGGCGCCTACATTTGTGAAAGCTGGATAGTTAAAAGCGGTGATCCGCTATTTCCAAACGAAAAAGAAGGAAGCTGGGCGGTGGGCATAAAGCTAGAAAGCGAC…			CFF8240_0651	CFV97608_1319		33	7	55.9322	0	5	82.0513				D6783_00447																				98v445_01602 98v445_01601	B0066_01765	B0130_00602 B0130_00603	B0129_00009 B0129_00008	NC101_00603 NC101_00604	04554_01151	NC147_00209	B0167_00207	B0168_00207	B0047_00558	B0151_00207	B0152_00208	B0042_01774
OG001617	surface array protein A	ATGTTAAACAAAACAGATGTTTCAATGCTTTATATCACTATTATGGGTATGGCAAGTGAGGGTGATGGTAATAAGTATTGGTTAGATTATGCCAATAGTAATAGTTTAGGAGTTTCAAGTTTAGCTAATATTATGCTTGATAGTCCAGGGGCGGCTAAATTCTTTGGTGATTCTCTTTTAGCTGGTAATGAGAAAGAGTTTGTTACTAAGATATATAGTATAGCTTTAGGTAGTACTAGTGATGTTGATGGTATTAATTATTGGACTAAGGCTATAACTGGTGGTGGAGAATTTACTGATAGTAAGGGTAATGTTATTAATGTTGCTAGTTTAAGCAAGGGTGATTTAATAGGTGCTATGATTGACTCTATGGTTAATGGTGGTAGTGCTGAGTCTAAG…	CFT03427_0470		CFF8240_0490	CFV97608_0507		33	10	55.9322	0	30	69.2308						03427_00470					12S028471_01768		12S022253_01828 12S022253_01827					D4335_01747 D4335_01748	CF782_01824	11S025572_01780					B0066_01804	B0130_01764	B0129_01769 B0129_01768	NC101_01756	04554_00469	NC147_01856	B0167_01861 B0167_01863	B0168_01861	B0047_01854 B0047_01853	B0151_01848	B0152_01860	B0042_01863 B0042_01867
OG001695	methyltransferase	ATGAAAAAAACGTTTTCATTTGGAAAAAACTGGCTTAGATATGTAAAATATATATTAAATGAGGATATTATCCAAAACGCATCAAATTCACTAACTAAATTTATTTCTAATAGCGAATTTAAAAATAAAATTTTTATAGATATCGGATGCGGAAGCGGTCTGTTTTCACTTTGCGCATTAAGGTTAGGGGCAAAAAAAGTTATAAGTTTTGACATGGACCTTAACTCAGTACAAGCGGCAAATTTATGTAAGCAAAAATTTGCTCCCGATAGCACAAATTGGGATATTTTACAAGGCTCCATTTTGGATTTAAATTTTTTAAAAAATTTAGAATTAGCATTAAAAAATGAACAAATTATAGTATATTCATGGGGAGTTTTACATCATACCGATGATCTA…			CFF8240_1609			33	0	55.9322	0	30	69.2308				D6783_00668				D6690_01199									12S022633_01264		CF782_01614	11S025572_01388		11S051681_01693					B0129_01440	NC101_01244	04554_01670	NC147_00803	B0167_01140	B0168_01057		B0151_01646	B0152_01401	B0042_00931
OG001666	putative cytoplasmic protein	ATGGCTAATTTTAAAACGCAGCTTATAGTAGCAACAGATTTAAGCGGCTATTTTATCACGCAAAAAGAATTAAAATATATAGATAATAGGTTAATTATTAAAATCCCTAAAGGTTTTAAATTCAACGGTGCAACAGTACCAAAGTGGCTAAATTTATTAATACCTAAATTTGGCTACAAATATGATAGGAGCGTTTGCCTGCACGACTATTTATATTTTAGTAAACAGCTAAGCAAAAAAGAGAGCGACAAGATTTTTTATCAAGCGATGCGAACTGAAAAAGTAAATAGAAATCTAGCTTTTATAATCTATCTAGCCGTTAGGGTTTTTGGCAGAAAGAGTTGGGAAAAATAA		CFTSP3_0691		CFV97608_1334		33	2	55.9322	0	35	66.6667										12S0284230_01519			12S022253_01530		12S042171_01791		12S022633_01794		CF782_01595		13S0038815_00505		SP3_00699						04554_01130	NC147_00230	B0167_00228	B0168_00228	B0047_00537	B0151_00228	B0152_00229	B0042_00432
OG001684	hypothetical protein	ATGCAAAGATATTGTAGATTTAAAGACGGTAAATTCCTAAAATACACAGTGGCGCTGCCTTTTTCCGACGAATTGCACAGTTTTAGTGAGTTTACAGATTTTAGCGCACTAAAAGAAGCAGGATACTATAAGTTTAAAGAAGTAAAACCGACTTACGACCCTTATACACAAAAAGAAGCTAGCGTTGAAATAATTAAGCTAAATGAGGATGAATGCACCTTACAATACACTTACGCCCCGCTTAGCGAAGCTGAGCAGATAGCTAAATTTGGGCAAGTTGTAGATCTAAACTTCTTAAAAGAAGTAAAGATAAAAGCGTTAAATGAATCCATGGACGCAGTTTATAAAGCGTATTTAAAAAAATATCCTGAAATAGAGCAACAAAGCTTTACTCAAAAA…		CFTSP3_0690		CFV97608_1333		33	1	55.9322	0	35	66.6667										12S0284230_01520			12S022253_01531		12S042171_01792		12S022633_01793		CF782_01594		13S0038815_00506		SP3_00698						04554_01131	NC147_00229	B0167_00227	B0168_00227	B0047_00538	B0151_00227	B0152_00228	B0042_00433
OG001694	carboxymuconolactone decarboxylase	TTGAGCGATAGCTCAAATAAAAATTATAATAAATTCTTCGGAAGTACTAATCCGTTTTCAAAAACAGACTCTGAGTTTATAGAAAATCATCTAAATTTTGCATTCGGAGATATATTTTTGTATTTAAAAATAGACGATAAAACTATAATTATGTTTTGGCTTGGCTGTTTGATAGCAAGCGGCGGACTTAGAGAGTACAAAAGAGTTGTTAATGTGGCTTTGAAAACGGCGTATCGCCAAATGAGATAA						32	0	54.2373	0	0	82.0513																													04554_01853	NC147_01609	B0167_01603	B0168_01509	B0047_01511	B0151_00938	B0152_00948	B0042_01480
OG001592	Terminase-like family protein	GTGACATATACAAAAGAGTTTAAAGAAGAGTGCGTAAATTTGCTAAAAAGCGGAGTAAGCGCATTAGCACTAACAAGGCAAACAGGAGTAAGCAGACCAACGCTTGCAAAGTGGCTAAAGACTTATGAAAAAGAGAATTTTAGCATAGATAACGCAATAAACTTTACCAAGAAAAAGATAGAAGAGCTTAGCAAAAATGACCAAACCCCACAAGGAGTGGTTATGCTAAGTGAGCTTGTATCTGCGCTAGCCAAGCTTGAAAACGGCGTAAAAAAAGTAAAAAGCATAAAAGATAAATCCCGTCCTATTATAAATATGGATAGCCCTACTGCTAATGAGCTTAAAAAGCGTATTTTAGAACATGGGAATTTATACGCCTACCAAAAGGAATTTTTACAA…			CFF8240_0649	CFV97608_0486		32	10	54.2373	0	10	76.9231				D6783_00449											12S042171_01893									98v445_01599	B0066_01762	B0130_00606	B0129_00005	NC101_00607	04554_01153	NC147_00207	B0167_00205	B0168_00205	B0047_00560	B0151_00205	B0152_00206	B0042_01772
OG001692	hypothetical protein	ATGTGTTATATGATGGAAAGAGAGATAAAAAAAGAAAGACAATCAAAAAATATGTCAAATTTAGCTTTGATCTTAAATGATCTTGATGAGATGATAGAAGAACTTAGTGAAGCTATCAGCGTTGATGATGAACAAGAGATATATGAGAATGCTAAAGCTCTTGTGGAGTATTACTATAAAACTAAGAAAAGTTTGAAATTAGACTAA				CFV97608_0494		32	0	54.2373	0	10	76.9231				D6783_00456																	13S0038815_01866								04554_01163	NC147_00197	B0167_00195	B0168_00195	B0047_00570	B0151_00195	B0152_00196	B0042_01762
OG001674	hypothetical protein	ATGATAGATGAAAAACTAAGCGATAACGACGCATTTAACGAACGAACTGGAAATAAACTAAAAAGAGTAAATTTAGAGCATTTAGATAGGCTAGAAGGGCTTATAAAAGCTCATAGCCCCTTTAATGCTAGTTATGACGTTAATAGAACGCAGGGGCTGGATTTTTCTGAGCTTAGCTATACAGAAATATTTAAAAACGCTATTTACCTAACCCCGCAAAGTACAGAAATAGCCTACAAGATGGCATTTCTAGCAAAGGTTAGCTACAAAGGAGACATGCAAAAAGACAGGCAAAATCTGCTTAATAAAATAGAATTTAAAGACAAATATGAAAGCGCAGAGCTTTTTGAAAATAAAATAAGTAGTGTCTGCTTTTTAAGCGGAAGCAACACTCTAAAA…		CFTSP3_0689		CFV97608_1332		32	2	54.2373	0	30	66.6667										12S0284230_01521			12S022253_01532		12S042171_01793		12S022633_01792		CF782_01593				SP3_00697						04554_01133	NC147_00227	B0167_00225	B0168_00225	B0047_00540	B0151_00225	B0152_00226	B0042_00435
OG001700	hypothetical protein	ATGAAGAAAATAATATTTTGTCTGCTTAGCGTGATTTCTTTTGCTTTCGCAGATATTTATAATGAGATTGAAAGCAAGGTTTTGGAATTTGCCAAAAACAATGAATCTCTTTATAAAGATGATCATGAAGTTGCTAGATTTAAAATAGAAAATTATGTAGATAATGAATTTAAGCCTCATAGTGATATTTTAAATTTAAAACTATCAATAATAAATAAAAAAATGAATAAGACTAATCCGAAGTCTATTGCACTTGATGAGCTAAGATTAAATAAATTGGAATTGCAAAATGAAATTAATAAGTTAGAAAAAAAACGAGCAAAACTAAAAGAAGATGCTATTAGAGAGTATAACATAGAAAGATTCCGCAGGTCTAGCAGGGCATTTGCAGATGCTATA…	CFT03427_1387		CFF8240_1422	CFV97608_1562		32	0	54.2373	0	40	61.5385				D6783_00949	D6683_01182	03427_01397	D6659_00995	D6690_01155	D6856_01476								12S022633_01427					11S051681_00084
OG001702	hypothetical protein	TTGGCGCTTAGGTTTCCAACTGATATAGCACTAACACCATTTGCATTTATAGATATAGCTCCTTTATTAGCTGTTATAACGCCGGTTGTTAATCCGTTTGCATTATTTGCATTTATACTAAAATCACCTTCTAAAGCAGAAGAAGCATTAGATATAGTCACGTCTCCAGTGTTTTCTATAGATAAACTAGTAGTGGCTCCATTAAAAGAAGCTATAGTTGAAGCACCTTTTATGTTTGTAAGAGATACAGTAGTAGACGCTGCAGCTTTTAAAGCTTGTGTTTCAAATTTGCCTTCTACGCCATTTACGCTTATACTTAGATTATCTGTAATTGAATTAGCAGCGCCTAGTTTTGCGTCTCCGCTCATAGCGTTTAGGTTGATATTTATAGAGCCTTTA…						32	0	54.2373	0	60	51.2821				D6783_01827			D6659_01759	D6690_01738		12S0284230_01772	12S028471_01769	85387_01722				12S028551_01722	12S022633_01858		CF782_01832	11S025572_01775	13S0038815_01845	11S051681_01784			B0066_01801		B0129_01773			NC147_01870	B0167_01867		B0047_01856	B0151_01858	B0152_01864	B0042_01870
OG001699	hypothetical protein	ATGCATTACTTTGTCTATCCAAATGGCGGACACTCGCATATACTAGCTTATAATCTAAACTTACTAGGTCATACATGCTCGTTTTTAGACGATTTTAAAACCGGTGCTAAGCTAGAAGAAAACTTAGAAAAAATAGTAGGGGGGGGGTACGGCGGTTCTTTTAGCCACGGATACTTGCACTTATAA		CFTSP3_1006	CFF8240_0963			32	0	54.2373	0	65	48.7179				D6783_01501	D6683_00290		D6659_00029	D6690_01112	D6856_00149				12S022253_01647	12S004163_00289				D4335_00291	CF782_00024	11S025572_00789	13S0038815_00938	11S051681_00422	SP3_01018			B0130_00316	B0129_00296	NC101_00316		NC147_00379	B0167_00377	B0168_00377	B0047_00387		B0152_00378	B0042_00281
OG001701	hypothetical protein	ATGAATAATAGAAGAGATTTTATCAAATTTATGCTTTTAATTATTGATATGCCAAATAAAATATTCGCAAGTAGTGGTTCAAAAACCCTTGTAGTCTATTATTTACACACTTTAAATACACATATTTTAGCCTCATATATCCAACATATTGTTGGTGCAGATATGCTGAAGCTAGAAACTTTCGATACTTATCTAATCAATTATGACCAAATGGTCTCATTAGCCGCCAAAAAACAGAGTTTAAAGAAAAAACCAAAAGAGATTTGTTCTTTAATACAGAGCAAATCGCATCTAACTTGTCTATTTCAAATTTACAAAATATATCAAATATAA				CFV97608_1960		31	0	52.5424	0	0	79.4872																								98v445_00062	B0066_00858	B0130_00704	B0129_00705	NC101_01057
OG001706	surface array protein	ATGTTAAACAAAACAGATGTTTCAATGCTTTATATCACTATTATGGGTATGGCAAGTGAGGGTGATGGTAATAAGTATTGGTTAGATTATGCCAATAATAATAGTTTAGGAGTTTCAAGTTTAGCTAATATTATGCTTGATAGTCCAGGGGCGGCTAAATTCTTTGGTGATTCTCTTTTAGCAGGTAATGAAAAAGATTTTGTTACTAAGATATATAGTATAGCTTTAGGTAATACTAGTGATGTTGATGGCATTAATTATTGGACTAAGGCAATAACTGGCGGTGGAGAATTTACTGATAGTAAGGGTAATGTTATTAGTGTTGCTAGTTTAAGCAAGGGTGATTTAATAGGTGCTATGATTAACTCTATGGTTAATGGCGGTAGTGCTGAGTCTAAG…			CFF8240_0456	CFV97608_0456		31	0	52.5424	0	0	79.4872																													04554_00463	NC147_01099	B0167_01178	B0168_01094	B0047_01095	B0151_01353	B0152_01363	B0042_00969
OG001678	hypothetical protein	ATGCTAGCATATTTTTTAAATGGAAACGACAAAGATTTTGTTAGCAGTATAATTAGCGCTAAAGAAGCTAAAGAGCTTATAGACAATGCTATAAAGCTCCTACAAAACGCCCCTTTAGACGAACATACTAAAGAGAGATTAACGCAGCTAGAAGCGGCTAAAGAGCAGTTAAGCCTAAAGATACAAGAGCTAGAAACATCAGCGCAGCAATTAGTAGCCAAAGATGGGGAATTAAGCGCTAAGATAGATAACTTAGAAGCTAATTCTATAAATCAAGAATCTATTAATGTAAAAATAGGTGAGTTAAAAACGGAGTTAGAACCTAAGATAAATACTGTTCGAGCTGATTTGATAACTAATATTACTACTAATTCAGAGCAGATAAACTTACTAAGTACA…		CFTSP3_0692		CFV97608_1335		31	2	52.5424	0	25	66.6667										12S0284230_01518			12S022253_01529				12S022633_01795		CF782_01596				SP3_00700						04554_01129	NC147_00231	B0167_00229	B0168_00229	B0047_00536	B0151_00229	B0152_00230	B0042_00431
OG001693	surface array protein	GTGGATATACAAGGAAGTGATGCAGCTGAGACTATTACTGCGAATTCTACGAGCGCTACTTTAACAGCTATAACACTAAGCGGTGACTTAGGCGGCGGTGCAAACACAGTTACCGTTGCTCCGGACGCTGCAGCAGTGGCCATAACTACCATAGACTTGAGTGGCTTGAGCGCAACAGGAGGAACTTTAAGTGGTACTATCACACACAATGCAGCGCAAACAGCTCTTACAACAATCAAAGGTAGTGCCGGAAATGACACTATAACTATCGGTATAGCAAATGCTGATTTAACCGTAACAGGTGGAGCAGGAAATGACGTATTTAACGTTACTGCTGCTAAAATAGTGACTGCAAATACACCAGAACATGCTACTATCACTGATTTTAGTGCCGGAGAT…						31	2	52.5424	0	45	56.4103										12S0284230_01765	12S028471_00771		12S022253_01834		12S042171_00920 12S042171_01931	12S028551_01736		D4335_01764	CF782_01781	11S025572_01778	13S0038815_01738 13S0038815_01814			98v445_01966	B0066_01798		B0129_01771	NC101_01766			B0167_01862	B0168_01865
OG001713	addiction module antitoxin (RHH domain)	ATGCAAGTTTCATTTAGATTAGATGATGATTTAGCAGATAGATTGGATAACCTTGCTAAGGAGACTAAAAGAAGCAAATCATTCTATTTCAAAGAAGCTATATCGAATTTGCTTGATGATTTTGATGATTACAAAGATGCTATTAAATCGATAAAAGATAGTGAAAACCAGAGGACTTACACTATAGATGATATGGCTAAAAAATATGGAATTTTGCTTTGA	CFT03427_0493	CFTSP3_0494				31	0	52.5424	0	90	33.3333				D6783_01811	D6683_01741	03427_00493	D6659_01745	D6690_01734	D6856_01660	12S0284230_01788	12S028471_01794	85387_01732	12S022253_01840			12S028551_01743	12S022633_01850	D4335_01752	CF782_01809	11S025572_01764	13S0038815_01788	11S051681_01765	SP3_00502	98v445_01969	B0066_01805	B0130_01770	B0129_01777	NC101_01769	04554_00487	NC147_01857	B0167_01865	B0168_01869	B0047_01858	B0151_01857	B0152_01861	B0042_01864
OG001690	peptidoglycan domain protein	ATGGCGAATTTTAGAAAAAGTATGGAAATTTTGTTGAAATTAGAATTTAATAACCCACATGACGCTTTACACAAAAATAAGACAGAAAACGGCTTTACTTTTATGGGAATTTACCAGGGAGCACACGCTAGCTGGAGCGGCTGGGATATCGTAAAAAACGTCCTTTCTACAAACGCAGATATAAAAATAGCATCTAAAATTTTATATGAAAACAAGATTTTAAAAAAAATGGTTTTTGATTTTTACGAGCGTGAGTTTTGGGATAAAATGAGGCTAAATGGCGTAGAAAGCCAGATCATAGCCGACGAGATATTCTGCTTTGGGGTAAATGCAGGGGTAAAGACAGCAGCTAAGTTAGCACAAAAGCTAGCTGGAGTCCAGCCCGATGGTATTATAGGT…				CFV97608_1339		30	2	50.8475	0	0	76.9231																									B0066_01522				04554_01124	NC147_00236	B0167_00234	B0168_00234	B0047_00531	B0151_00234	B0152_00235	B0042_00426
OG001710	cell division protein Fic	ATGGATGGCGGTGTAAATTTAGGCAATTTCTTAAAAAACAACAACGAGCGAGACTATTGGCTAGATGTATGTGTTCGTATGGCTCATCATAGCACAGCAATCGAGGGCAATACTTTAAGTCAGGATGAGACTGCTTCAATCTTGCTTGATGGCTATATAGCAAAAGCAACTAGCGAGCGTGAATTTTATGAAGTAAAAAACTATCGCCAAATTTTGCCAAAAATGTTTTCATCTTTACAAGAAAAAGCCAAGATAGACGAGAAGCTAATAAAAGATTTTCATAGGCTAATAATGAATAATTTAATAGACAACAACGGCAAATTTAAAACTATCGAAAATTTAGTTGTAGGCGCAAATTTCGAACCTACAAAGCCGTATCTAGTGCCAGTAGCAATTAAA…				CFV97608_1349		30	0	50.8475	0	0	76.9231																								98v445_00117					04554_00651	NC147_00710	B0167_00708	B0168_00708	B0047_00057	B0151_00704	B0152_00707	B0042_00496
OG001707	hypothetical protein	ATGCTAGTAAAAATAGGAAAAAATGAGACAAAAATACACGATAAAAGCTTAGAAAACGCAGTCGATGAGTTTGCTTATCTAAAACGCAAGATAGATAGCCTAAATGATGAGCTTAAAGCGTATAAGGATGTCATTGCAAATAAGGCAAATGAGCTTTTAGGTGATAGTGACGCTCTTAGCATAGGCTTTGAAAGCATTAGTGGAAACAGACTTAAAGTAAGTCTAGGCTGGGACGTAAAAGTAAAAGACGCTGATACTTTAGCCCTGCTTTTAGGAGATAAGTTTTCTTTGCTTATAAAAGAAGAGAAAATTTATAAGCCTGAAAAACGGCTAAAAGAGTTAGCCCTTAATGATGATGGCTTAAAAGAGTGCCTAGAGATAAAGGAAAAAGCAGCGAGT…				CFV97608_0760		29	1	49.1525	0	0	74.359																									B0066_01689				04554_01164	NC147_00196	B0167_00194	B0168_00194	B0047_00571	B0151_00194	B0152_00195	B0042_01761
OG001716	Fic protein	ATGCAAGAACAATATACGGAAATCAAAGATAGCAATATTATTAATAAACAAAACATAGATATTGCAGTAGGGCTTGGGCTTGTAGATGATCTGAAGCCTTCTGAGTATTTTTATAAGGCTGTTGAAAAATCGCGAACATACAACGAACTTGAAGACAATGTAAAGAAATATTATGATGGCAAAAAGCTAGATAAAAAAGAGGTCGGCGAAAAAGAGTGCGATATAGTTTCAGTAAATATCGCCAAGTATTTAGAAAAAAGTGGCTTTACGCTATCTCCTGTTACATTGAAGACTATACATAAAAATTTATTTTGGGATGCCTTTCCACAAGGGCTTGAAAAATATGTTGGAGTTTTTAGGGATGTAAATATTTCAAAAAAAGAAGAAGTCTTGGGTGGC…				CFV97608_1348		29	0	49.1525	0	0	74.359																								98v445_00120					04554_00675	NC147_00687	B0167_00685	B0168_00685	B0047_00080	B0151_00683	B0152_00684	B0042_00473
OG001683	hypothetical protein	ATGGGACTTAGCAAGCAAAACGCTAAGTCATTAAAAGCAGCATTAGATGAGCTATTTCTAATGATTTATGATAACTATGATAATGCAAACTTAAAAATCTTAGTAGAAAACAAGATAAACGCACTAGAGATAAGCGTCCCGAATATAAACTTCGAGACGATATACGAGAGCTTAGCTAGTAGTGCTGGGGCTAAATTTGCGTTTGATGAAATAGATATAAAATCGCTAGAGACGATGCGAAAAAACTTCTACTGGATGAAAAATGATTACAACGAAAAAATAAGTAATGATCTAAAAGCTATCACGGCCAAAGTCTTTAATGGCGAGATAACAAGAGCAAACATGGCAGAGACCTTAAAAGAGAAGTTTAAAGGCGTACTAAGTGCAAATACTAGCTAT…				CFV97608_0490		29	3	49.1525	0	10	69.2308				D6783_00452																	13S0038815_01837				B0066_01683				04554_01159	NC147_00201	B0167_00199	B0168_00199	B0047_00566	B0151_00199	B0152_00200	B0042_01766
OG001698	hypothetical protein	ATGAAAACAATATTTGTAGCAAACCATAAACCGCCAGTAGAGTTGGGAGACGTGATAATACCAAAAAATATACTACTTTGGGGACAAATACCGCAAGAAAACGTTGTAAAACACCTAGAGCCGTTAACAGCGGAACTAGAAAAATTATGCGAAACAAATGAAAAAGTGAATTTAGTAATAGCAGGAGAGCCTAGAGCTACTTGCTTTTTAGTTAAAAGATTTGAAAATAAAGAAAATATAACTTGTTGTACAACTTTTTCTGTTAGAAAAAGCGTAGACGAGACAATGCCAGATGGCACTACAAAAAAGACAGCTATATTTGAGTTTGCGGGACTTGTACCCTTTGTATAA				CFV97608_1342		29	2	49.1525	0	15	66.6667				D6783_01253 D6783_01688										12S004163_01104	12S042171_01969														04554_01120	NC147_00240	B0167_00238	B0168_00238	B0047_00527	B0151_00238	B0152_00239	B0042_00422
OG001703	hypothetical protein	ATGGTAGGGTTAAAAGACCTTTTATTAGCTATGGCAAATGATAGCTGGATGACTAGCGCAAATACTAGTTGGAGTACAAGTTGGAGTACAAGTTATTTAACAAACCTTTACACGTCTTATAACGTTAGTAGAGGAACAATTAAAGTCACAAGGCGAGAGACGTACGAAGCAGCCTGGACAGCAATAGCTGGAAATACGCAGTGGTGGACGTGGACCAGAGGAAGCGATGGAAGTATCTCAAACCACCATTTAACTACTGCAGGCGGAACATTTCCTGATGGAGAAAGCTCTGCAAATGGTAGATATACAACCATCAAAAAATGGTGGATTAACTTTAACACTTATTATATAACAAGCTATTACAGCACAGTTAAAGTTGGCAGCAGATACACAAGCCAC…		CFTSP3_0688		CFV97608_1331		29	1	49.1525	0	25	61.5385										12S0284230_01522			12S022253_01533		12S042171_01794		12S022633_01791						SP3_00696						04554_01134	NC147_00226	B0167_00224	B0168_00224	B0047_00541	B0151_00224	B0152_00225	B0042_00436
OG001712	surface layer protein SapA12	GTGGTATCTGCAAATAAAGCAATAGCTATAGATTTAGGAAAAGATACTGCGATAGATAAGGTAGATGTAAGCTCAACTAAAATATCAGATAAGTCAAACGATGCCTCTATAAAAGCTGATTTAGTAAGTATAACTAACGCTTTATCCGGAGATCAAATAGTACTAAAAGGTGCTACTAGCATAAAAGATAGAGGAGATTTATCTGGCGAAGCTAATTTGTTAGCTGCATTAGGAAAATTAGGCGAAAGCAAAGATGGAACTTTAGCTGATACTACTGCTGAAGTATTTACTTATAAAGGAAATACTTATGTAGTCGATGCTGCAGGAGATGCTGCATTTGCCAATAATGACATATTAATAGAATTAACAGGTATCGTTACATTTAATGACACTGTTGAT…						29	1	49.1525	0	40	53.8462				D6783_01781	D6683_01711		D6659_01714	D6690_01748	D6856_01652				12S022253_01807	12S004163_01799			12S022633_01832							98v445_01965		B0130_01234				NC147_01848						B0042_01833
OG001634	hypothetical protein	ATGACTATAATAGAAGCATTTAGCAAAACAAAAACATTGCAAAATCAAAATCGCAACGCAGTAGTTAAAATAGTGAAAAAAAATTATAGTGGATATGATGTTCAAATAGAGCCAGTAGAGCTTACTGTTATTAAAAACTCTTTAGAAATGATATCTCAAAATGCAAATAGCTTTATGGCGAATGTGAATGCAAAATATGGAAAATAA			CFF8240_0673	CFV97608_1315		28	13	47.4576	0	5	69.2308																					13S0038815_01840			98v445_01935	B0066_01759 B0066_01803	B0130_00608	B0129_00003	NC101_00609
OG001676	hypothetical protein	ATGGAAACTTTAAGCCAAAACGCTAAAGAGCAACTAGCTATAAAAATTTTAGAAGAATTTGGATGCTTTAACGAAGCAATCCAAATATCCTCTAAAAAATCATTAGAGCCACACTCACTGCCTCAAGATAGTGTAGAATATATCACAAATAGGTATATTACAGCACTCGAGATGATTGACGAAGTTTGCGAATCTCGCTAG				CFV97608_0765		28	7	47.4576	0	5	69.2308				D6783_00466																					B0066_01695				04554_01170	NC147_00190	B0167_00188	B0168_00188	B0047_00577	B0151_00188	B0152_00189	B0042_01755
OG001711	hypothetical protein	ATGAGTAAGTTAAAAGAGCTAGAAGTGGGGCAGCGTCAAGAAAGAGACGCTTTAATAGCTAAGATGTTTTTAGAAGAAGATGCTACAGAGGTGTTTAAGAGAGAAAAGAGACAACTACAAGGGTACGATTTGACCCCTGTAGTTGTGATTTTGTCTAGCGAGATTCGCAAACTTCGTCAATCATCTCGAGTGCTGTAA				CFV97608_0765		28	1	47.4576	0	5	69.2308				D6783_00467																					B0066_01696				04554_01171	NC147_00189	B0167_00187	B0168_00187	B0047_00578	B0151_00187	B0152_00188	B0042_01754
OG001691	hypothetical protein	ATGGGAGAATTTTTAGAGAGATTGTTGGACAATTTGGGAGTGTATAAATACGTTTTTATTATAGGGATAATCGGCGGAGTTCTAAGCGTTTTTCAAAAAAAGAAGCTAGATCACTGCTCTGGGAGTAAAAAATGTATTTTTTTAGGGCTTATTTTAAATACCACAACAGCTCTGTTTGTTGGGTATATAGGATTCGAAATCGCGTTTTATTTCCTTGGAAAGCAAGGTATAAGCGTAGGTCTTGCAGGGCTTAGTGCGTGGGCTGGAACGGACGCTATTGTTGCTTGGGAGAAGAAGTTAATAGCGCTTTTAACTAATAATAAATTTGGAGGTAGGGATGGCGAATTTTAG				CFV97608_1338		28	2	47.4576	0	10	66.6667				D6783_01248											12S042171_01786										B0066_01523				04554_01126	NC147_00234	B0167_00232	B0168_00232	B0047_00533	B0151_00232	B0152_00233	B0042_00428
OG001709	hypothetical protein	ATGAAAATAGTAGAAATATACGGCAGAAAAATGGTAGAAATACCTAAAATAGACCTGGAAAATTTAAATAGTATTTTAATGAAGATAGAGCTAGAAGATTACGAATATGGCGGGACATACAGTTGTTTTCCAGATGTTTGGAATCACATAAGTTTTAGCTATGAAAGTTACGCAAAAGATGACGAAAGTCTAGAAGAATATGTAAAACGCGCGTGCGATGACATATTTGAAGGATACGAAGTAGGAGATAAAGGAAGCATAGCAGATAGCAAAGGAGACTTTGTAGTGGAATTTGAAATAACAGATAATAGCAGTATGTTTGAAGAGTGTGATGACATAAAAAGAGTAGACGGGATAATATTAAAAGCACTTGTGAATTTAGACTTAATAGAACAATGC…				CFV97608_1345		28	1	47.4576	0	10	66.6667														12S004163_01103							13S0038815_01584								04554_01119	NC147_00241	B0167_00239	B0168_00239	B0047_00526	B0151_00239	B0152_00240	B0042_00421
OG001715	restriction endonuclease	ATGGAATTAAAGCTAAATGATACGGCAGATATAAAAACCGGATTAGTTCTCAATAGAAAAAAAGCCAGTATGAGTGAAATATCGAAGTTTTATTATGATGTTGTTTCCTTAAAATCATTTAATGAAAATGGTATATATGAACATATTTTTGCAGATAAATTTATCTCAAATGAACAAATCAAAGAGGATTATTTAGTGAAACAAGGAGATATTCTCTTAAGGCTTAGAGAGCCAAATTTTGCAATATATATAGATAAAGAATACAAAAATCTTATATATTCTTCTTTAGTTGTTCGCATAAAACTTTATGATAACAGACTCGATGCAAATTTTTTAACTTATTATTTAAATAGTAATATAGTTAAAAAAGCACTTCATTGTGAAGTATCGGGTACAACT…			CFF8240_0991	CFV97608_1049		28	0	47.4576	0	10	66.6667														12S004163_00316	12S042171_01496
OG001723	type I restriction-modification protein subunit M	ATGCAAAATGCAGTCACTTTAGAAAAAACAACCAAAAAAACGATAGAAAACATCATCTGGAAAGCTTGTGATACTTTTCGCGGTACGATGGACGGAAGCAATTATAAAGATTATATCCTTACTATGCTTTTTGTCAAGTATCTATCTGACTTTTACAAAGAAAAACTAGAACTTCTAAAAGCCGAGTATGGCGATAAACTTGAACGTATAGAAGCCAAGCTTAAAAAAGAGAAATTTAGACTTGATGAGTCTTGCACGTTTGATTATTTTATAGCCAACAAAGAAGCATCAAACCTTGGAGAAATCATAAATAAAGCTCTTGAAAAGATAGAAGAAGACAACAGACAAAAGTTAAATGGGATATTTCGCAATATAGATTTTAATAGTACCGCTATCCTT…			CFF8240_0990	CFV97608_1048		28	0	47.4576	0	10	66.6667														12S004163_00315	12S042171_01497
OG001733	addiction module toxin, RelE/StbE family	TTGAAAGTTTTATTCAACAAAAGCGCAAGTAAGGAATTTTCGAAGCTTGATGGTAGCATTAAAACCGTGATTTTAAAAAAATTAAAAGTCATTGAGAGCTTGGAAAATCCACGTTGTGAAGGCAAAGCGCTAGTTGGAAATATGCTTGGTTTATGGAGATATAGAATCGGGGATTACCGTGTTATAGCTCAAATTCAAGACGATAAACTTGTAATTCTTGTAGTAAAAATTTCTCATAGAAAAGATGTTTATGAGTGA	CFT03427_0492	CFTSP3_0493				28	0	47.4576	0	75	33.3333				D6783_01812	D6683_01742	03427_00492	D6659_01744	D6690_01735	D6856_01659	12S0284230_01787			12S022253_01839				12S022633_01849	D4335_01751	CF782_01808	11S025572_01763	13S0038815_01787	11S051681_01764	SP3_00501	98v445_01970	B0066_01806	B0130_01771	B0129_01776	NC101_01768	04554_00486	NC147_01858	B0167_01866	B0168_01868	B0047_01857	B0151_01856	B0152_01862	B0042_01865
OG001731	CRISPR-associated endoribonuclease Cas6	GTGAAAATATATCAGCTGAAAGTATTTTTAAAGTTAAATCAAAATGTAGATTTTATAAATAGCCCTGAGTTTTTAAGCACAAATTTACATAAAGCTATGTTGGGGGATGAAGCTCTACGATCTATTCATATGCAAAGATATTTAAAGCCTTATAGCATCGGTTTTTTATACAGTATGAAAGGCAAAAAAGATACTTTTGTGAGTGGTGAAGATATGTATTTTTACGTAAGAAGTATTGATGAGAGTTTTATATCTAAGTTAAGAATTTGTTTAGAAAATTCTAAAAATCTTGGGTTTAATGTATATTTATCTAAATTTGAAAATTTGGATATAAAGCAAATCGATCGTTTATATACTATGAGTCCGGCAACTATCGTGCTTAAAGAAGGCGATAAAACT…	CFT03427_0656	CFTSP3_0713	CFF8240_0659			28	0	47.4576	0	100	20.5128				D6783_01668	D6683_01725	03427_00653	D6659_01722	D6690_01616	D6856_01533	12S0284230_01715	12S028471_01732	85387_01670	12S022253_01800	12S004163_01783	12S042171_01833	12S028551_01636	12S022633_01813	D4335_01724	CF782_01763	11S025572_01667	13S0038815_01758	11S051681_01714	SP3_00722	98v445_01886	B0066_01777	B0130_01727	B0129_01742	NC101_01742
OG001732	hypothetical protein	ATGCTGTTTGAATTGCTTGATGAGTTTAAAAAACAGCTTGAAAAAAATAAGCACATAGTCACACAAAATCACATTTTAAAAGACGGAGTTTATGCGAGAATTTCCGATGAAAAATGTGAGATTTTTTACGTAAAAACTATCACAGAAAAAATAGGTAAAACTGCGCAGAAAAGAACGATTTTATACAAACAAAACGGAGATATCGCGTTAAATGACGATATGCAGTGGTTTGAGCAAGCTGATTATTTAAGTTTCTTATGGGATATGAATAAAGCTGTTTTGCCTAATAAAAAATTTCACAGCATTAACTTTTTGTCTCTATTTTTTAAGCTTGAAGAGTCTGAGTATGTTAAGGAAAATTTGGAAGAGTATTTTGATATTTTTAGAGATTATAGTGCA…	CFT03427_0657	CFTSP3_0714	CFF8240_0660			28	0	47.4576	0	100	20.5128				D6783_01669	D6683_01726	03427_00654	D6659_01721	D6690_01615	D6856_01534	12S0284230_01716	12S028471_01733	85387_01669	12S022253_01801	12S004163_01782	12S042171_01832	12S028551_01635	12S022633_01814	D4335_01725	CF782_01764	11S025572_01668	13S0038815_01757	11S051681_01713	SP3_00723	98v445_01887	B0066_01778	B0130_01728	B0129_01741	NC101_01743
OG001729	CRISPR-associated protein	ATGAAATTAGCGAATAGAATTTATGGAATAATCGGTATAAAATCAACTATGGCCAACTGGAATGCAGATTTTAGCGGCAGACCAAAAAGCACAGGAAACGGAGATATCTTTGCTAGTGATAAAGCTTTAAAATATCCTATGAAAAAGATGTGGGAAAGCTATGGAAAAAATATTCTTTTTGTAAAATCTCTAAAACAAGGCAAGAGTAAGGATGGCAATGACAAGCTCGTGCCAAATACTCTAGGAGAAAGATATGGTTTGCTTTTTGGCGATATCAAAAAAGCAAAATCCACAAAAGAGGTTTTGAGTAACCTTTTTAACTGCATTGATGTTAAAAATTTCGGTGCTACATTCCCTGAAGATGGTTATAACTTATCAATAACTGGTGCAGTTCAGATA…	CFT03427_0658	CFTSP3_0715	CFF8240_0661			28	0	47.4576	0	100	20.5128				D6783_01670	D6683_01727	03427_00655	D6659_01720	D6690_01614	D6856_01535	12S0284230_01717	12S028471_01734	85387_01668	12S022253_01802	12S004163_01781	12S042171_01831	12S028551_01634	12S022633_01815	D4335_01726	CF782_01765	11S025572_01669	13S0038815_01756	11S051681_01712	SP3_00724	98v445_01923	B0066_01779	B0130_01729	B0129_01740	NC101_01744
OG001730	type I-B CRISPR-associated protein Cas5	ATGATGAAAGCCATAAGTTTTAAGCTTAGCGGAAAGTTTGCACATTTCAAAAAACCAGATGTAAATGAATATGTGTATTTTACTTATAATAATATCCCAAAACCAACTCTATTAGGGCTTTTGGGGGCCATTATAGGGCTTAAAGGATACGCGCAAAAAACTTATAATAATAAAAAAGATAAAAAATCACTTTTAAACAATGAAAACAGAAGTAACGAGCCGGAATTTTATGAGCGTTTAAAACATCTTAAAATTTGTATTATTCCTCTTGTTAAATATGGTAAATTTTCTAAAAAAATTCAAGTTTTCAATAATTCAGTAGGATACGCAAGCACCGAAGAAGGTGGAAATTTAATAGTTAGAGAGCAATGGCTTGAAAATCCTTCTTGGCAGATACTT…	CFT03427_0659	CFTSP3_0716	CFF8240_0662			28	0	47.4576	0	100	20.5128				D6783_01671	D6683_01728	03427_00656	D6659_01719	D6690_01613	D6856_01536	12S0284230_01718	12S028471_01735	85387_01667	12S022253_01803	12S004163_01780	12S042171_01830	12S028551_01633	12S022633_01816	D4335_01727	CF782_01766	11S025572_01670	13S0038815_01755	11S051681_01711	SP3_00725	98v445_01924	B0066_01780	B0130_01730	B0129_01739	NC101_01745
OG001724	ferrous iron transporter B	ATGGAAAATACGTATCTAGGAATGTTTGGTAAAACTATAGAGCCTATATTTGCACCACTTGGATTTAACTGGAAAATGTCTGTTGCCACAGTAAGCGGGCTTGCGGCAAAAGAAGTTATAGTTTCTACTTTAGGAGTTTTATACTCTTTAGGCGGGGAGGTTAGCGAAAGTAACATTACTTTGCAGCAAACTTTAGCTAAAAATATATCGTTTGCCTCGGCTATGGCATTTATCGTATTTGTTATGGTATATCTGCCCTGTCTCGCAGCAACTGCCGTATTTTCAAAAGAAGCAGAAAGTAAAAAATATACGTTTTATCTAGTTATATTTACTTTTAGTGCTGCTTGGATACTCGCGTTTATTACATATAAAGTTATCACTTTTTTAAATATAGCGTGA			CFF8240_1298			27	0	45.7627	0	0	69.2308																								98v445_01475	B0066_01595	B0130_01626	B0129_01728	NC101_01720	04554_01369	NC147_01832	B0167_01509	B0168_01842	B0047_01836	B0151_01822	B0152_01838	B0042_01826
OG001679	Integrase core domain protein	GTGATAGGAGCAGATATTAGGGAAAATAGAGCTAATAAGGCAAATTTGGTGATAGATAAATGGGGGAAGAGTGATGGCAAAAATAGTATTAGTGGCAATTTTTGCAATATTCATAATATGGGCGGTTTTGCTGTGGATATCGATAATAGTGGCGTTTGTGTGGGCGTCACAAGTGATAATAGAAGAGAGATTTCAAAGGACATTAATGATAAAGAAAATAAAGCAAATTTACAAGAGATACGAAACCCACATATATCTAGCGGCAAACGTGATAATGCTGATAATAGCGTGGATGAGTTTCAAAGCTATGCTATAGAGCAAAAAAATAGCTTAGCAGAGCTTTTTGATGATATGAATATAAATGATGATAAAAAAGCAGATGCATTTTTAAAAGCCAAA…				CFV97608_0763		27	6	45.7627	0	5	66.6667				D6783_00464																					B0066_01693				04554_01168	NC147_00192	B0167_00190	B0168_00190	B0047_00575	B0151_00190	B0152_00191	B0042_01757
OG001697	hypothetical protein	ATGACTGCAGTAGAACAAGTTGATTTCACCCTAGTAGAAACAAACGCTATAGATGAGAGCTATCCAAATTACTCCGTAGGTCTAAACGTTAAAAAAGATGAGTTTATTATATTTAATAATAAGCTTTATAAAGCCGTTGCAGATACCACTACAACAGCAAAAACGCCTGATATTGATATCGTAAATTTTAGCGAGTTTGGGTATACAAATAGCCGTAGATTCTGTGATGAGATTATAAATACTACTACAGACCATAAGAGCGGTGATTTGATAATGACTATAAAACCTAATGAGCGTATAGATATTATAAGTTTTTTAAATACTAGTGCGAGAAGCGTCTTTATAGATGATGGCGAGTTTAAAAGTGAGTATAGACAAAGCACTAGCTGGTGGGAGTAT…				CFV97608_1328		27	2	45.7627	0	5	66.6667															12S042171_01796														04554_01137	NC147_00223	B0167_00221	B0168_00221	B0047_00544	B0151_00221	B0152_00222	B0042_00439
OG001705	hypothetical protein	ATGAGTAAATTTGAAGATATTAGGAATGAGCTTAGTTCATATCTAACAGATAAAGAGGTAAGCGCTTCAGCTCTTGCAAGAAGTATCGGAGTAAGTCCTGGGGCTATAAGTCAGTTTAAAAAAGGCGAGTATAAAGGCGATAATGAAGGACTTGCTAAAAAGATAAAAGCCTATCTAAATAGCCAAAACGCTAAGAAAAATGCCCCAGTTCAAACAGTAGAGTTTAGAGAAGATGTCTTTAAAGGCTTAGATTATCAAATGAGTAATTTTGCGATAAACGAAGCTGCAAATGAGCGTGAAATAGCGCTGATTTATGGGGCAGCTGGGACTGGCAAAACTACAATCTTAAAAGAGTATGTAAAAGCTAATCCAAATGCAGTATTTGTCGAAGCTACGCCA…				CFV97608_0762		27	2	45.7627	0	5	66.6667				D6783_00463																					B0066_01692				04554_01165	NC147_00195	B0167_00193	B0168_00193	B0047_00572	B0151_00193	B0152_00194	B0042_01760
OG001722	transcriptional regulator	ATGATATGCCCATTCTGCAGTAATGTCAAAACCAGCGTAGTAGCGACTATAAAAGGGCTTGAAAATCGCCGTTTTAGGCGGTGTAACAAGTGTAATAAGACATTTGAAACAAGCGAAAAAGTACTGATAAAACCGCTTGATTTTGACTATCTAAATAATGAATATAAAGAGTTTGTAGAAGAGGAAAAGGATAAAAATGATATATGA				CFV97608_0491		27	0	45.7627	0	5	66.6667															12S042171_01954														04554_01160	NC147_00200	B0167_00198	B0168_00198	B0047_00567	B0151_00198	B0152_00199	B0042_01765
OG001671	surface layer protein SapA12	ATGTTAAACAAAACAGATGTTTCAATGCTTTATATCACTATTATGGGTATGGCAAGTGAGGGTGATGGTAATAAGTATTGGTTAGATTATGCCAATAATAATAGTTTAGGAGTTTCAAGTTTAGCTAATATTATGCTTGATAGTCCAGGGGCGGCTAAATTCTTTGGTGATTCTCTTTTAGCAGGTAATGAAAAAGATTTTGTTACTAAGATATATAGTATAGCTTTAGGTAATACTAGTGATGTTGATGGCATTAATTATTGGACTAAGGCAATAACTGGCGGTGGAGAATTTACTGATAGTAAGGGTAATGTTATTAGTGTTGCTAGTTTAAGCAAGGGTGATTTAATAGGTGCTATGATTAACTCTATGGTTAATGGCGGTAGTGCTGAGTCTAAG…	CFT03427_0490	CFTSP3_0465	CFF8240_0486	CFV97608_0514		27	7	45.7627	0	30	53.8462						03427_00485 03427_00465 03427_00490				12S0284230_00416		85387_00310			12S042171_01825				CF782_01806				SP3_00499 SP3_00492 SP3_00472		B0066_00950	B0130_01767	B0129_01712	NC101_01767	04554_00485 04554_00489	NC147_01811	B0167_01802	B0168_01822	B0047_01792	B0151_01801	B0152_01793	B0042_01862
OG001708	hypothetical protein	GTGGAATATTGGTTTAACAATAAAAATTTAAATAAAGGAGTAAAAGTGGGTAAAAGAGTAACGCCTATAGCAAAGTCTGTAAAGCAAAAAACTAAATATGATTTAAAAGATTATTGCCAGATGCGTGGTCTGTCTCTTAGTAGCTTGTATAAGGGCTATATAAGCAAAAAAGCGGCAAAAATCTTAAAAAAAGATGGGATAAAAGTAGCGTAA				CFV97608_0764		26	4	44.0678	0	0	66.6667																									B0066_01694				04554_01169	NC147_00191	B0167_00189	B0168_00189	B0047_00576	B0151_00189	B0152_00190	B0042_01756
OG001726	hypothetical protein	TTGAAATTTATAAAAATATACCCAGTGTATAGCGAGTATGTGGCAAGTTATTTTGCCGTTTGTGTTGTAACTTTTTCTATGTCATTTTTGACACATACAAATTCAATTGTAGAAACAAGTCTAATCGGAAAGATAATTATTGTCTTATTTCTTTTTTATATTTTCCATATTAATAATATTGGGTATTTAAATCCATTTTTATATCTTATTGGAAAACGAGTTTATAAAGTTGAATCTGAAAATTCAAATTTCATAATAATTGCAGATAAAATTAATGAACTCAAAAATACAATGAAAATAGATAGCTTGATTAAAATAGATGAAAATACATTTTATAAAATAAAGGAAAATTAA			CFF8240_0987	CFV97608_1045		26	0	44.0678	0	0	66.6667
OG001728	ligand-gated channel protein	ATGGCAAATAAATTTCAAATTACAGACTATGCTAAATTTTTAGTAGGCGGTAGAATGAGTTACTGGAAATATAGCATTGAAGGCGGAAATGCAAATAGAAATTTTACAAGAGAAATAACTCCGTACATAGGAATAGTATATGATTTAAACGAAAATTATTCTCTTTATGCTAGTTATACAAGTATATTTAAACCGCAAAATAAAAAAGATATAAATGGAAAATATCTTGATCCCATAGAAGGTAAAGACTATGAAGTCGGTATCAAAGCAGAGTACTTTGGAGGAGCTCTTCAAACTTCATTTGGTCTATTTAAAATAGAACAAGATAAGCTTGCAACGGCTTATGAACCAGATATAAAGATACCTGGTACGTCACAATCTGCTTATATCGCTTCAAAA…						26	0	44.0678	0	0	66.6667																								98v445_01015	B0066_00197	B0130_00399	B0129_00212	NC101_00400
OG001720	hypothetical protein	ATGACCGAGAAACAAACGCTTTTAAGAAGACAACTATTAAGTAAAATCCACACTACAAAACGCTATAAAGAGCTAAAAGAAAATGATGCTTGGGAGACATTTTTGGACTGTTATTTTGGGGCTACAAGCTCAGCAGTTTTAAGTATCAAAGAGCTTGAAAATTGTCTTGATTTGTTGTATGGTAAAAGTACCACCATAAATGACATAGACCTAAAAGGCAGAGAGCTAATCGCAAGAGCTAAAAAAGAGCTTAGCAGCCCAAGTCAAGCAAATAGGCTAAAAAACGCTATGGTTCGCCTTGGCTGGAGTGAAGAAATGCTTAAAAGTTTTGTGGTTAAAAAGCTAAAAATCATCGCAGATCCATTCAAAATGAATGTAAAGAATACTAGCAAACTAATT…				CFV97608_0492		26	1	44.0678	0	5	64.1026															12S042171_01955														04554_01161	NC147_00199	B0167_00197	B0168_00197	B0047_00568	B0151_00197	B0152_00198	B0042_01764
OG001687	hypothetical protein	GTGAGAAGTATAAGTATAGATGATTTGGACAATATAAATAACGCTAGGGATTTTTTAATGATGCTAAACGCTATTTTACTAGGTTGGCATAAAGGCGCCGACGAAATAGATATAGAAATGATCAAAGCTGCTTGCGGTGAACTATACTTTAAGAGCTTTGACCATATTAGCAATTTAAAAAATATAGGATAA						25	7	42.3729	0	0	64.1026																								98v445_01849	B0066_01774	B0130_01725	B0129_01744	NC101_01740	04554_01155	NC147_00205	B0167_00203	B0168_00203	B0047_00562	B0151_00203	B0152_00204	B0042_01770
OG001721	hypothetical protein	ATGCAAAAAATAACTTTATTACCACAGCCGCCAAACTCTAAAGACACTGCTAATTTTGATAATAGAGCAGATGATTTTGTTGGGGCTTTACCATCTCTTTGCGCGGAGATAAACACTCTTAGCACAGAATTTGAAGTCTCAAACGCTTTAGTAGCTTCAACGGCTACTAATGTTGCGGCGCAGCTTGAAATAGCCAAAAATTATAGTGATTTGGCCCAACTTGCTAAACAAGGGATTGATGATATTTTAGCTGCATTAAGGGATGAAACATTAGGCGATAACCCTGAAAATAGATACGCGGCGTACATTATCGCAAATCATCCGGAGCTAATAAGGGATTTAGAGCAGCTAAAGACTACTTTTATAGACGCTATAAACGCAAGTGGCTTAAGCCAGTAC…				CFV97608_1329		25	2	42.3729	0	0	64.1026																													04554_01136	NC147_00224	B0167_00222	B0168_00222	B0047_00543	B0151_00222	B0152_00223	B0042_00438
OG001725	hypothetical protein	ATGGGCGGCGGTTTAAAAAAAACAGTTGAGCTTATAGAAAAAACATTTGCTGGTGTGAAATTTATAAGCGCTAATGGGTATATAAATCAAGCTGGTTTATATTTAAGCTTTAATGGTCTAACTCCGCTAAATGCGCTATGCGATAGTGCACACTTTAGTATATATTTTTGCGCAAACAGTCTAGAAAATGATAACTTTGCAGCGCTTACCCAGATAGATGAGCTTAGAGAAAAGGTGTTCAAGCTTGGAGCTAATTTAGGCGAGAACCTCTTTAAAAATTGTGAGCTTATAGCAAATAAAGACTCAAGCCTTTATACGTACGCTATAAACTTTACCATAAATTTAAATGGAGAAAAAAATGAGTAA				CFV97608_1322		25	2	42.3729	0	5	61.5385				D6783_00444																					B0066_01768				04554_01148	NC147_00212	B0167_00210	B0168_00210	B0047_00555	B0151_00210	B0152_00211	B0042_01777
OG001744	C4-dicarboxylate transporter	TTGAATTCCACTGTTTCTAAAAACAAACAGTCAATTTTTGTAAGAACAGTTACAAACCTTGCTTTTTGGGTTGTTATAGGTATAGTTTTGGGTATTGCTACTGGTGTTATATCACCAGAACTAGGTGAGGCTTCAAAACCAGGAATCGACTGGTTCATCAAAATTTTAAAATGGATGATCGGTCCTATTATATTTTTAACTATAGTATCTGGAATTATAGGTCTTGATAGTTTAAAAGAAGTAGGTAGTATAGGTTTTAAAGGTTTTGTGTATTTTGAAGTAGTTAGTACGATAGCACTTGCTGTTGGTATCGGTTCTGCTCTATTTTTCCAACCAGGAGTTGGAATGAATCTTGATATAAACGCTCTTGATCCATCTAGTGTTGAAAAATACGTAAAA…	CFT03427_0436	CFTSP3_0436	CFF8240_0427			25	0	42.3729	0	90	17.9487				D6783_00301	D6683_01487	03427_00436	D6659_00346	D6690_00596		12S0284230_00387	12S028471_00742	85387_00340	12S022253_00880	12S004163_00345	12S042171_00891	12S028551_00766		D4335_00349	CF782_00343	11S025572_00361	13S0038815_00622	11S051681_00930	SP3_00443		B0066_00979	B0130_01205	B0129_00996	NC101_00851
OG001738	hypothetical protein	ATGAAAAAAATAGTATTTAGTGCTTTATTGATTTATAATTATTTGTTTGCGGCTCAGTATGAGGCAAATTTGGCAGGGCAAATGGCGATAGACTCAAAAAGCTTTATCGAAATTCCAAAAGACGCTCCCGAATTTTTTCAAAGTTACGGTAAATTTTCAAATTTTATTATAGAAGAAAAAGTTGAAACATATAGATCTAAAGGCGCGAGAGATACGGATTATTATCTACCTTTTGAAAATCACCCTATACAAGGTTATAGAGGGATTAAATATATCCCGGGAGACGCAACGTACCGAGTTTTACCGATAGCGGTTTAG						24	0	40.678	0	0	61.5385
OG001739	hypothetical protein	ATGAATCTTTCCAAAAAAGATATAGCCGCAAGTACGATGTATAGCGAAGTCATAGACGCGGCGATCCCAGGTCTTGAAGACAGAATTTCTCAAATCATAAAATTTACAAAAGATTTGCTTGAAGAAATTTTACGCGATTTGGTTTATAAATTTGAGCTAAGCCAAACGACGAAAATAAAATTATATATATCGATAGGTGGATACGATGAGCAATAG			CFF8240_0989	CFV97608_1047		24	0	40.678	0	0	61.5385
OG001742	hypothetical protein	ATGGAAATTTTCAATATTTGCCTAGCACACGGCTGGGCGATTGAGAGCGTTAAAAATGGCAACTTTGGAGAAAATGCAAAATATGATCTTTTTGCTCAGTTCGATGTGTTTTACGGTCAGATTGCATGGATTTATGACATCTGCACACCAAGCGATGAGACAATAAAAGAGTGTGAAAAGATAGCTATTTTTAAGCAAATGTGCGAGTTTAATGTGTATATCTCTGATGATAATGATGAGGGCTGGACCAAAAAAGTTAACTTCACAGGTACTTTTATAGACGCTTTAGAATATATCAAAGCAAATTTCGGCAAGTAA				CFV97608_0691		24	0	40.678	0	0	61.5385																								98v445_01934	B0066_01758	B0130_00609	B0129_00002	NC101_00610
OG001737	nucleotidyltransferase	ATGCTTACAAAAGATGAAATCTTAGACTATTTAAAAGAGATTAAGCCAAAACTGCAAGAAGACGGTATCGTAAAACTCGGACTTTTTGGAAGCTTTGCAAAAGACACCGCCGATATCGCAAGCGACGTTGATATAACAATAGAAACCACTGGCGATTTTGTAAAAAAGCACTCATGGGGTGGAATAATTTATTTGGATAATCTAAGAGAGCGGTTTATGCGTAAATTTAAAAGACAAGTCGATCTATGCGATACGGCTTCGATGTCGAAGCAAAAACAACAAAATTTATTAACAGGAGTGATTTATGTCTGA				CFV97608_1351		24	1	40.678	0	10	56.4103															12S042171_01139					11S025572_00981				98v445_00115
OG001745	hemagglutinin/hemolysin-related protein	ATGAGATTAAGTACAAATAAATTATTTCGTTTATCGTTAAGTTTAACACTTATTAACGTGTTATTTCCTTGTTTGCTAGTTTCAGCGGATTTAAGACAAAGAAATATTATTATTTCAAAATCTAAAAATACGGCATTATCTAGCAATAATACCGATGTGATTAATATTAATAATCCGAGTCAAAATGGAATTTCGCATAATCAATTTGATGCCTTTGACATTCACAAAGGCGTTATTTTCAATAATAGTCTAGAAGACGGAATTTCAAAAATTGGCGGTGCGATTGAAAAAAATCCTAATTTAACAAAAAATGCTAGTGTTATAGTGAGCGAGATTACAAGTAAACAAGCTTCACAAATTAATGGAATTTTAGAAGTTTTTGGAAAAAAGCTAATTTAG						24	0	40.678	0	15	53.8462											12S028471_00209						12S022633_00173			11S025572_01523
OG001747	surface array protein	GTGAAAGGTACAAAAGGAAACGATATCATAACCTTAGGCGATAAAGCTTCAACTGCAAAAGGAGAAGGCATATCTATAGACGGCGGCGATGGAAACGATACTTTTGTATTTAAAGATGCAGCAAAAGTAACAGCGGTAACTGATGATAACAGTGTCGAATCATCTGTTATAAAGAATTTCGCAGTCGGAGATAAAATCAAATTTGATAGTTTTGATCAAGGCAAAACGTTTGTTCTAGCTACAGAAGTTCTTAATAACGCTTCTGCAACTGAATTAAAAACTAAATTTGTAGATGCTGCTATTACGGCAGTAAATGGACTAAGCACAGTTGCCGATGGAGATATATTTGCTTATGTAAACGGCACTGATACATACGTGGTTTATAACAAAGCAGGCGGC…						24	0	40.678	0	20	51.2821											12S028471_01767								CF782_01823	11S025572_01782	13S0038815_01851			98v445_01967	B0066_01791	B0130_01769		NC101_01757	04554_00488	NC147_01855		B0168_01866		B0151_01847	B0152_01866
OG001758	CRISPR-associated endonuclease Cas2	ATGACAAATTACAATTATGCTTACGTTTTTTACGATATTAGCGATAAAGAGAGTGAAGCTGGCAAACGACGTGTAGCAAAAGTTTTTAAGCTGTGCAAGAAGTATTTTTTGCATCATCAAAAGTCTGTTTTTAAAGGAGAGATAACTCCTTCAAATTTTATTAAATTTAAATCCGCAGTAGAAAAGCTGATTGATAAAAATATCGATGTTATCACCATTTTAAGGCTAATAAGAAAAGATGATATAGATGAGATGACTTTAGGCGGTCTAGATTTTGTTAAAAATGAAATGTTTTTATAA	CFT03427_0663	CFTSP3_0720	CFF8240_0666			24	0	40.678	0	80	20.5128					D6683_01732	03427_00660	D6659_01715	D6690_01609	D6856_01540	12S0284230_01722	12S028471_01739	85387_01663		12S004163_01776	12S042171_01826	12S028551_01629	12S022633_01820	D4335_01731	CF782_01770			11S051681_01707	SP3_00729	98v445_01823	B0066_01784	B0130_01734	B0129_01735	NC101_01749
OG001746	AIPR protein	ATGAGTCATATTCTATTGGGGGAAATTAAGCAGTCTAAAATTATTTTAAACAATCAAAAATTAGCAGACGATAGAGCTTTTAGCCATGTATTATTAAAATATTTCTTTGATGTGGAGTATGTAGATCAAGAAGATTTTATAACGGATGGTGCAAATGATGGCGGAATAGATTTTGCCTATTTTGATGAAGAAGAGTTAAAAGTTGTTGTATGCCAATCTAAGTTTACTGATAATTTGTCATATGCTGACATTATTGCTGAATTAGATAAGATGTATAGTACAATTCATAATTTTACAGTTGGCAATACTGGTATATATAATGATAGAGTCAAAAGAACAATACAAAATTTCATTGATAGATTGCCAGATGAAGGATCCACAAATATTGAATATCATTTA…			CFF8240_1808	CFV97608_1971		23	0	38.9831	0	0	58.9744
OG001753	hypothetical protein	ATGGAAAATCGCAAATTTACTATAGGTTATGGTGGCATAGAATGGGATATATGCGAAAAAAATTGGGAATATCACGACAAAAAAAGCGATAACAACCTAAATAATCTTAACCGAGTAGATGATAATGGGGTTATAAGTTATATTTTTGGGATACTTCCTGTTTTAGATGAAGACCCAAAATATAAAAAACTAGGCGAGATTTGCGACTTTGAAGTATTATCAAATGGGCATAAATTCACAGGCACTTTTATAGATGCATTAGAATACATAAGAGTAAATTTTGGGTCACACAGCCAAATTTACACTGAATTTAGTTCGCTAAGTCAAAAACGATAA				CFV97608_0488		23	0	38.9831	0	0	58.9744																													04554_01158	NC147_00202	B0167_00200	B0168_00200	B0047_00565	B0151_00200	B0152_00201	B0042_01767
OG001755	serine protease	ATGAGTAACACGGCTCAAATAGTTAACGGACATCATCAATTTAATCAAAACAGTATGCTTTTTGCGTTAAATCCTACTTCTCAAGGTTTAAGTTTAGCTCGTAATTTTGAAACCGAACCGATTTTGTTAGCCTCTTTAGCCTCGGATATAGCTATTGATCTTGGCATAAATTCATATGATGAAAAGCGCTATATTTGGTATATGAGTCCTAGTTATAAGAAGATTAACGGAGATAATTATAGCGGTAAATCATATGGTCTTAACTTTACTATAGGGGCAAAACCAAGCGATAATTCGCAGTTAACTTTTAATACTAGTTATTTGGAATCTAAGTTAAATTTTGAAGATTCGAATTCTAAGAGCAAATATGTTAATTTCGGCTCAAATTATATTTTGGAT…						23	0	38.9831	0	5	56.4103							D6659_01112																	98v445_00657
OG001743	hypothetical protein	ATGCATTATTTCATATATCCAAACGGCGGGCATTCGCTTATGCTCGCCCATAATTTAGAAATTTTAGGTCATACGTACGAATTCTTAGATGACTTCAAAGCAGGACTTAAAATAGAAGAAAACTCAGACAAAATAAATACCATAGGGGGGGGGGTTGGCATTAATAGCTTGTGA			CFF8240_1739			23	0	38.9831	0	35	41.0256								D6690_01520		12S0284230_01180			12S022253_01244	12S004163_01685	12S042171_01675			D4335_01602				11S051681_01249		98v445_00005			B0129_00648					B0168_01457		B0151_00991	B0152_01001
OG001764	hypothetical protein	TTGGATATTGAAAAAGAGTTATCAAATGAGTTAAATTTACCACAAATGCAGATTAGAGCTAGTTTGCAGTATCTTTGGGATAATCACGCAAATGATGGAATGTTTAAAAACAAAAGAGATATTTACAATACTATCAAAATGCTTATAGGTTATCAAGATTATGCTGGAAATAGTTTCAAAAACCCAAATATGGCGTATATCGCTACTAAAACAAATGATAAAAGAATGTCTGATATGGTAATTAGTAGGGATAGTGCTGGAGTAACACATTTAAACAAAGATAAAAAAATGAGTGAAACTGATAAAAATATTTTTGATAGTAAGTCGGTGGTTGAGACACCCAAATCTCAACGTAAGCAACAAGTGCTCGGGGTGCAAATGAATACCAGCAAAGAGCAT…	CFT03427_0650	CFTSP3_0708				23	0	38.9831	0	85	15.3846				D6783_01830	D6683_01736	03427_00648	D6659_01735	D6690_01691	D6856_01638	12S0284230_01745	12S028471_01759	85387_01696	12S022253_01823	12S004163_01787		12S028551_01690	12S022633_01840	D4335_01749		11S025572_01761		11S051681_01746	SP3_00717	98v445_00619	B0066_00303	B0130_00293	B0129_00319	NC101_00293	04554_01005
OG001754	hypothetical protein	ATGTCTGATGATGTCAAACGACTTGGCGATATTTCAAAGCGAATAAATAGCATCAATAAAATATGTGAAAAATACGGCGGAATTTATGAGGCACTTGAAAATTTTGAAGAAGCACAGCCTGCGATTATGATGCATTTAATCGTATGTAACGAAAATATAGACAAGTTAATGTATAGCGATGAAATCGATATAAAATCAATTCTTAGTCAAAAAGAGTTGCGAGGCATAAAGGCTATAAGAAATATCGCCGCACACGATTATGAAGGGCTTGATTTCTCAATTATTCACGATGTTGTAAAGTATTACTTACCAAGCATAAAAACAAATATAGATAGATTTTTGGTATCTCAAAAAGAAATTGGTGGCAGTAGTGGCTCAAATGTCCACAAAGTATCAAAT…				CFV97608_1350		22	1	37.2881	0	0	56.4103																								98v445_00116
OG001762	hypothetical protein	ATGAATTCAAAATTGATGTCTAGGGTTGGAAATGATTTTTTTAGTGTATTTAGTGAGCAATCTCAAGAGAATGAGATTATTGAAAACAATGAATTGTTTTTCTCAAGCACCACGGTATCCAATGAACATAGTTATATCAGTAATCCGCAAAGAGGAAATCTTGAGCAAGATGAATGGTTTTATATGGATTTTAGCAGTATAATCTTTGGCAAAGATTTGTTAAATATGTTTGATATTTTTGATAATACGGGCAGATATTCAAATTTAAATTCAAATAATATAAAAGATGTAAATTTGTTGTTTTATGCAAAAGAGATTGATGATGATAAATATATAAATTTACAAGTTATTAGAGAAAAAAATTATATAAAACCTGGTCGAATAATTCAATATATCAAT…			CFF8240_0986	CFV97608_1044		22	0	37.2881	0	0	56.4103
OG001748	hypothetical protein	ATGAAAAAGCCAACTATAGCTAAGCTTGTAAAAAGCAAGACTAAGTATGACTTAAAAGGCTATTGTGAGATGCGTGGGCTCTCGCATCTAAGTCTATATAAGGGATATGTGGCAAAAAAAGCTCGCAAGGTGCTTGAGCGTGACGGGATAAAAGTAGCGTAA				CFV97608_0504		22	2	37.2881	0	10	51.2821				D6783_00465											12S042171_01870
OG001727	hypothetical protein	ATGGCTAATAAACAAAGAACCCTGCGACTTGTGTATGTGGCGTCTCCATACGCCTCGATAAGCGCTGCAAGAGATGAAAACCAAAGAAGATTTTACGCTAAAAAAATAGCAACAAGTGCATGTAAAAAGGTGATGGAAGCGGGATATTGGCCTATAAGCCCAGTTCTTGCATTTTGCGATATATATGATGAAAAAACAGAAAGAGAAGAGGTGATTAAAGCTTGTTTAGAACTGCTATCTGATTGCTCTTATATATATTTTGCAAATAGCGTATATAGCAAAAACTCCGCTGGCATGAAAATAGAAAAAAGATATGCTAGGGAGCTTGGCATTGTTGAGCTTGAGTTTTAA				CFV97608_1307		22	5	37.2881	0	15	48.7179				D6783_00462											12S042171_01873						13S0038815_01873
OG001785	hypothetical protein	ATGAATAGAGATGATTTTAAAGAATTACTCGCACTTGCAGAGATTAATAAAAAAGAGTTAGCAGAGCTTTTAAATTTGCCATACGGCACGGTAAATAACTGGGGCAGTTCAAATCCCTATCCTGAGTGGCTTAAAAGCTGGATAGAAAACTATATCAAAGCAAAAAGCTATGAAGATATAAAAAATAGGGTTTTAGAGATAGAAAAAATAAAAGGATAA						22	0	37.2881	0	15	48.7179														12S004163_01102	12S042171_01937					11S025572_01646				98v445_00855	B0066_01703	B0130_01259	B0129_01260	NC101_01512	04554_01520	NC147_00953	B0167_00992	B0168_00907	B0047_00909	B0151_01499	B0152_01550	B0042_00780
OG001741	hypothetical protein	ATGAACATAAAAAATCTATTATTAGCTATGGCAAATGATAGCTGGTTGACCAGTGCAAATACCAGCTATACAACTAGTTGGAGCACTAGGTATCTAACTAATTTGTATACGTCTTATAGCGTTAGTAGGAATACGCAAAGCTATACAACTGCTTATACAAATATAAGTAAGTCCTGGATAACTAAGTGGGCTATTGGTAAATTTACATGGATAGCAGGGGGCTTCCCGACGTACTACGTCTACACGTGCGATAGAGATAGCCAGGGAAACTGGATAGTAGATAGCTCTAAGCCACAAAACGAGTGGAACGCTTGGACTTCTAGGATTACAAGCACTAGCAAGAACAGTTCATATCAAAGGCTTACTAGCTACGTAACTAGATATTACTCTTATAAGAGT…		CFTSP3_0687		CFV97608_1330		22	1	37.2881	0	25	43.5897										12S0284230_01523			12S022253_01534				12S022633_01877		CF782_01592				SP3_00695
OG001757	hypothetical protein	GTGTCAGCAGTGCTTCCTTTGATAACTAGCTCGTCATTTCCAGCGCCACCATCAATTGCTACGTTTACTGCAACATCTTTTATAGTTATCTTATCATTACCATTTCCACCTTTAATACTAGTAACACTAGCTGATGTGCTTAAATCTGCATCCAAAGCTCCACCGAAGCTAGAAGCATCTAAAGTAGTAGTTTTTGCTCCTGTTGCTAAAGATAGATTTGCGTTTCCTTTTACAGATATACTTGCCACATCAGCACTTACAAAGCTTTGGCTTCCTGTAGTATTTAAATTTAGAGTTTCTATCTTATCGGCAGTTATTGCTACGCTAGCACCTTTAGCACCAACACCATTTACTTTTAAATTTTGCACATCAGCTGAACCATCAAGCACTTTATCCGCA…						22	1	37.2881	0	45	33.3333				D6783_01844	D6683_01761		D6659_01769		D6856_01736		12S028471_01788		12S022253_01850		12S042171_01988					11S025572_01789 11S025572_01788		11S051681_01805		98v445_01925
OG001735	hypothetical protein	ATGACATATCCAGAAGTACATAGCCTAGAAGAGAGTTTAGCAATACTTAAAAAATACAAAGATGATTTAACTAAAGAGCAATACGATGGAATTAAATCTATAATTTGCGGACACGCTATTGAAGATATGTTTGCAAATGAAAGAGACATTATTGATATGATAAAAATTGCAAAAAATGAAGCAAATGCCGATGAAATAATCGCCGAATATAAAAAAGAGTGGGGAGTAAATGATTGA				CFV97608_b0016		21	4	35.5932	0	0	53.8462																								98v445_01248					04554_01906
OG001750	cell filamentation protein Fic	ATGATTGATAAAGTTTTGAAATTTTTAGATGATGGTATTCCTAAAAATGATTTTGACAGACAACTTTTAGCTTCTAATTTAGTAGGCGCAACAAATTTAATAGAGTTAAATAAACGAGAAAGAGAAATTACATTAAAAAAACAATTAAAACTACAACTTAATCCAATTAAAGGCAATTTTGACTACCAACATTTAAAAGATATACATAAAGCACTTTTTAAAGATGTTTATACTTGGGCTGGAAAAGATAGAATGGAAGTAGGTTTGCATGGAAATTTTGGAAAATATGCACCAAATGGAACAATTACTAATTTTGTTCCTGGAAAAGATTTAAATGCAACCGCTCAACAAATTTTTACTTGGCTTAAAGAAGACAATTACTTAACAAATTCAAAAGAT…				CFV97608_b0017		21	3	35.5932	0	0	53.8462																								98v445_01247					04554_01907
OG001760	DNA-binding protein	ATGAAAAAAGTTTTTTTAGACACAAACATTTTGATTGATTTCTTCGAAGAAACAAGATACAATAACTTACAAGCTAAACAATTAATCTATTTTTTGCTTTCAAATGATATAAAAATAATTTTTTCTGAAGATATGATTTCTACGATTGCCTATATTCTTAAAAAAGAAAATTTAGATAAATTTACTTATTTTTTAAAAAGTATTGCACTAGAAAAAGAATTTGAAATCGTTTCTTTTGGTGTAAGTGTTATAAATATGGCTTGTGATTATTATAATAACAACAAAGGAGACTTTGAAGATTATTTGCAGTATTTTACTGCCGAAAAAGAAAATTGTATAGCTATTTACACAATGGATAAAGAATTTCCACAGCTTAAGATTCCGGTAAAAAGGTATGGT…				CFV97608_b0031		21	1	35.5932	0	0	53.8462																								98v445_01355					04554_01885
OG001763	chromosome partitioning protein ParA	ATGATTATTTCAATAATCAATGAAAAAGGTGGAAGTGGAAAAACTACTCTAGCAGTAAATTTAGCTGCTAGGCTTGCTGAAGATGGTGATAATACTCTCTTAATCGACGCAGATCCGCAACGCTCTACTGAGGTGTTTTCAGATATGAGAAGTCAATCAGGACTAATTCCACTTTTTTCTAACGTATCAAAAACAGGTATAAGCTTAGGTGATGAGATCAAAAGAATGCGGAATAATTTTGATAGCATTATCATTGATACAGGTGGTCGAGATTCTAAAGAAATGCGTAAAGCTATATTATCATCTGATATTATAATAATTCCAACGATTCCTAGTCAGTATGATGTAAATGTATTAGACCACATGCTAGATATTTATAGTGAAGTTAAAGATCTAAAT…				CFV97608_b0022		21	1	35.5932	0	0	53.8462																								98v445_01244					04554_01910
OG001767	hypothetical protein	ATGGGATTTAAAAAAATGAGAACAAAAGAAGATGAATTTGTTAATTCTGCTCGAGGTGAAACAAGTGCGCAAAATGAAGAAATTAATACTAAACGAAATAAACAATTTATAGTTTATTTTACTGATGAAGAATTGAAAAATTTAAAGAATACTGCAAAGTCTATAGGAATGCCAACAAGCACATATATTAGATTTAAATTGTTTTCATAA				CFV97608_b0023		21	1	35.5932	0	0	53.8462																								98v445_01243					04554_01911
OG001769	hemerythrin	ATGATACCGGTATGGGACGATAAATATAGTGTAGGAAATAATGGTATAGATAAACAGCACAAAAAGCTATTTGAACTTGCAAAAAAATCATATATTTATGCTAATAAAAATATCTCAAGAGAAGATATTAGAAATATAATAACTGAATTTTTTGAGTATATGAAGGAGCATTTTAGAGATGAAGAGATCTATATGGAGCTTATAGAATATCCATATTTAGAATAG						21	0	35.5932	0	0	53.8462
OG001775	serine protease	ATGAAAAGGTGTATATGTATAGTTGCAGCATCTGTGTTGCAAGTTTGTGCCGTAAGCGATCTTGAGCTTATAAATGCACAAAGCGCTTATGATGACGGGATTACTGGTAGCGGTATAAAAGTAGGCATTATAGATGGCGCTGTTAGAAGCGATCACCCTAGCTTATCTGGTAAGTTGATTGAACAAATTTACTCAAAAGATAAGTATGGAGCTTATACGCCTGATTTTACTATCGATACTCACGGTAGTCACGTGGCTGGAATTATGGCAGGAAAGTATATAAATGCTTCAAATCCTTACGGAGTAGCCTATGATGCTAGTATTTATGCTGCGCAGATAACGGGTCATAATAACATAGGTACTCTAACTCCTCCAAATATATATGACTTTTTTGTCGAT…						21	0	35.5932	0	0	53.8462
OG001776	type I restriction-modification system, S subunit	ATGAGCAATAGCTACAAACAAACAGCCGTGGGACGCATCCCGAAAGAGTGGGAAGTTGTTAGGTTGGGAGATGTTTTTCAGCGAGTTACTAGAAAAAATACCGTCAATAGCGATAATGTTCTTACAATATCGGCTCAAAACGGTCTGATAAAACAAGAAAATTTTTTTACAAAAAGTGTTGCAAGTAAAGATTTGAGTAATTATATCTTGTTAGAAAAAGGAGAATTTGCCTATAATAAAAGCTACTCTAGCGGATATCCAATGGGGGCAACGAAGCGTTTAAACTTCTATAATTATGGCGTGTTATCAAATTTATACATATATTTTAAAATCAAAAATGGAAATAGCGATTTTTACGAGCAGTATTTTGAAGCCGGACTCTTAAACAAAGAAATACAT…			CFF8240_0988	CFV97608_1046		21	0	35.5932	0	0	53.8462
OG001790	aminoacyl-histidine dipeptidase	GTGCGGAGTTTTACTATCAAAGCGAGCGGTTTAGAAGCTTGTTCGATTGGTCCAAATATTTATTCGCCTCATAGTATCAATGAGTGTTGTGAGATAAATTCAGTGGATTTGATAAGTAGAGTTGTAAAAAATATAGTAAGAAAATATCAAAATTAA				CFV97608_1127		21	0	35.5932	0	0	53.8462
OG001734	conjugal transfer protein TraL	ATGACTAATATTCATTTTATACTTAACGGAAAAGGCGGAATAGGAAAAAGTTTCATTTCATCATTAATTTGCCAGTATTTGTTATTTAAATCCCAAACAATTACTGCAATAGATACAGATCCAAATAATACAACTTTGTTTAATATAAAAGCTATAAAAGCTAAATTTTTACAATTAATAGATGAAGATGGCAAATTTGATAATAGAGCATTTGACAAAATTATAGAACTAGCAGCAGATAAAAAAACGAATAACTATATAGTAGATAGTGGTGCGACTACTTTTATTCCGTTAATTGATTATCTAAAAGAAAATGAAGCAATTGAAATTTTAAAAGCAAATGAAATTGATGTATATATGCACATTCCTATTGTTGGTGGTCAATCAAAAGATGATACC…						21	5	35.5932	0	5	51.2821																					13S0038815_01822			98v445_01249 98v445_01584					04554_01905
OG001759	portal protein	ATGAATAGATTTTTTATAGAAAAAGACGCAAAACAAAGTTTGCAAATAGGAGAAGAGACTACCTCCACAAGCGGGATTATAGAGCCATTTTTTAGTTTTAACCAACTTTTAGAAGCATATTACGCAAATGTTTATCACAGGCGTGCTATAAAGATAAAAGCAGGTCTTTTAAGCCAAATAGAAACAGAAGAAAGCGACTTAGAAAAGTTCTTACCTGCAGGTGTAAGCCCTAAAAACTTCCTAAACACATTTGCTTTTAACTTAGAACTCTATGGAAACGCCGCCATAGAAAAAGCAGGCGGGAGTACCAGCTACCTTTTTTACAATCTCCCAGCAAACCAAATGCGGCTTAAAAAAGATAGGCGCCTATTTCAAAAAGTGAATGAAAAGATTGTGGAA…			CFF8240_0650	CFV97608_0485		21	1	35.5932	0	5	51.2821				D6783_00448																				98v445_01600	B0066_01800				04554_01152	NC147_00208	B0167_00206	B0168_00206	B0047_00559	B0151_00206	B0152_00207	B0042_01773
OG001771	MCP-domain signal transduction protein	ATGTTAAAAGATAACCTAAAACAAGCAGATATCCTACAAGCAAAAGCAAATAACTTACAAGATTTTGTAATTATGTTAAATGAGAGCTCAAAAAGTCAAGCTAGCTCACTAGGAGAAAGTGCAGCTGCGATTGAAGAGATGAGTAATTCTATGACTTCGATTAACGAACGCACTATGGAAGTTATAAAACAATCAGAAGATATAAAAAGTATTATAACAATAATTAGAGATATAGCAGATCAAACAAACTTGCTAGCATTAAATGCGGCAATAGAAGCAGCGCGCGCAGGAGATCACGGCAGAGGATTTGCGGTTGTTGCGGACGAGGTACGAAAACTTGCCGAAAGAACAGGGAAATCGCTAGGAGAGATTGAGGCAAACGTAAATATACTTAGTCAA…				CFV97608_1772		21	0	35.5932	0	5	51.2821													12S022253_00056
OG001772	hypothetical protein	ATGATTACAACTCAGACTAGGTATTTACTCGGACAAAATGATAAAAATTTTGTGTATGGCGATAATGGAAATTGTACGCGATTAAGTTCAATTGCCAAAAAAATAGTTAATGAAAGCTATAGACTTGAGAAGTTAAAATATTCCAGATATGATACAACAAATTTTTCTTTTAATAACTTATATGATCCACAAACCAGGCAGTATTCTTGGAGAGGCGAAGACTCTTACCAAAATCAACAATACGATAGGTTTATAAATTTATACAACGATTATATGAGCGAACTTAAAAACAGAGATAACTATATGGCAGGTCTAAGCGACGAAGAAAAATATCAAAACATAAAATCAAGCGTTATGATAGCCGTAGAAAGAGACTTCACATCTGCGACTGGTCTAACA…			CFF8240_1703	CFV97608_1829		21	1	35.5932	0	5	51.2821														12S004163_01762 12S004163_01473												B0130_00611		NC101_01150	04554_01767		B0167_01516			B0151_01027	B0152_01037
OG001774	hypothetical protein	ATGTTAGTAAAAATCGGCAAAACCGAAACAAAAATCCATGATAAAAGCTTGGAAAATGCAGTAAATGAGTTCGCTTATCTAAAACAAAAAATAGATAGTTTAAATGATGAGCTAAAAGCGTTCAAAGAGATAATCATAAATAAAGCTAGCGAGCAATTATTAGGCAGTGACAGCCTTAGCGTGAGTTTTGAGAGTATGAATGAAAACAAGGTCAAAGTGAGCTTTGGTTGGGATGTGAAAGTAAGCAACCCAGATACCTTGGCCGTACTTTTGGGCGATAAATTTGATCTACTTGTCAAGTCTGAGATGACTTACAAAGCAGAAAAAAGGCTAAAAGAACTAGCGTTAAATGATGATGGGCTAAAAGAGTGCTTAGAGATAAAAGAAAAAGCACCAAGT…				CFV97608_0495		21	0	35.5932	0	5	51.2821																					13S0038815_01865
OG001794	proline:sodium symporter	ATGAGTTTGGGAGCATATATCGCTATCGCTTTGTATTTTGGCGTGCTTTTAGCTATAGGAAAATTATCTTACAATAAAAGATCAAATTTAAATGAGTATTTGCTAGATAATAGAAGTCTTGGACCGTTTATAACAGCTCTTAGCGCCGGAGCTAGCGATATGAGCGGTTGGATGTTATTAGGTCTTCCCGGTGCGCTTTATTTAAGCGGTATTTCAAATATGTGGATTGCTATAGGACTTAGTATAGGAGCTTGGGCGAATTATAAATATTTGGCAAAACGTCTTAGGGTTTATACGGAAGTTGCAGGAGATAGTATTACGATTCCAGATTATCTAGAAAATAGATTCAAAGACAAAACAAAGGTTTTACGTATAATTTCCGGCATTTTCATTTTGGTA…						20	0	33.8983	0	0	51.2821
OG001816	hypothetical protein	ATGATAGCCGTTTTAATAGACTTATTTAACTTATTCTATTCGGTTTTTAATCTTGTTGTAATACTATTCCCGTTTTTAGTATTTGGGTGGCTTGTAAGCTGGATAGTGTTTAGATAG						20	0	33.8983	0	0	51.2821																									B0066_00945	B0130_00616	B0129_00616	NC101_01145	04554_01772	NC147_01692		B0168_01426	B0047_01428	B0151_01022	B0152_01032	B0042_01563
OG001827	conjugal transfer protein TraM	ATGAAAAAAGATGAGATGATAAAAATCATTGCAGATAAGCATAAACTTATCCTTGACGAGAATGATCCTATATTTGCAGTTATAACTGCTAACGAGCTATTATTTGATGACTTTATATCAAAGATAGATAGATATTTTATTAAACAAAAGGCTGATTTAGAAACCTATAAAACAAATATCTTAGCAGAGTTAAGAGAATATGCACAAACAACCAAAGACAGCTTAAAAGATATAACTATACAAGAAATTACAACTGAGCATAAAGAGATTATTGTAGATAAAAATCAGCTATCAAATAGTAAAATATTTCTTATTGTAGCAGTTCAAATTATATTCCTTTTAGTCGGACTTATTATAGGAATTAGTATCTAA				CFV97608_b0021		20	0	33.8983	0	0	51.2821																								98v445_01245					04554_01909
OG001736	hypothetical protein	GTGATATGTGAAGATGAAAAACTAACAATAGTCTTTAGCCACAATATGGCAAAATTTGAGTTTGAGCAAAGCAAAGAACAGTTTTTGGAGTCCGCAAGAGCTTATTACAAGACACACGCCAAAGAGTTTTTACATTTAAACTTTGTACCAAAACGCATAGAATCAAAAGTGGATTATGAGAAAGATGAACCTTCTAAATACGATCCGTTTGCTATCCCAACTCCGCTAAATCCGCCCACAAAAAAGGCAACGCCTGAATTTTTAAACAGAGCAACAAATCCAGCAGTGCATGCAGGATTTGAGCGCATAAGAGAGATAATCAAAAATCGACAAGGAGGATAA				CFV97608_1310		20	3	33.8983	0	5	48.7179				D6783_00455																					B0066_01686
OG001796	hypothetical protein	ATGAAAAAAGGTGAAGCTAAAATTGAATTTTTTTCAAATTTAGAATATTTAAAAAAAGAATTTAAATCAGGTTTGGTAGTTTCAAAATTTCTCTATAATAAAGCAAAAACTAGTAAAAATCTAAAAATGTCCTATAAACAATTCAATAAATATTTTAACGAAACATTTAAAGACACTCATAATCAATCAAAAATAGCTCTAAAAAGCAAAAACAATTTAAAAGAATACCAAAGTAGCACCAAAGATAAAAAACTTAAAAATGAGCCTTTAAAATTAAAAATTCAAACAAATTCTAAAAATGTCTTTAATGCTAAATTTGGAAAAAAGTTTAATGATGATGATATTTTATAA				CFV97608_b0028		20	1	33.8983	0	5	48.7179																					13S0038815_01835								04554_01883
OG001740	DNA primase TraC	GTGAGCTTTATTAATGAATTAAATATTGAAAAAAATCAAATTAAAAATGTAGAAAAACAAATTGAAATAAACACGGATTTGGAGGTAAATATGGCTACTAAAAAAACATATTTATATGTTCCTTTTACGCAAAAAGATGAAGCTAAAAAGGTTGGTGCAAAATGGGATAAAGAATCTAAAATGTGGTATGCTCCAAAAGGCGTAGATTTAAATAAATTTAAAAAATGGCAAACATCTCAAGAACAAACTACTGATAATATAAATGTTATGGATGAATTTAAAACAGCATTAACTAATGCTGGATTAAATATTGATGGCGATCCTATAATGGACGGCAAATTACACAGAGTAAGCGTATATGGAGACAGAGGAAATGAGAAAAGTGGAGCTTATGTAGGA…						20	5	33.8983	0	10	46.1538											12S028471_01513											11S051681_01771		98v445_01251 98v445_01586					04554_01903
OG001792	DNA methyltransferase	ATGCAAAGAACTACGCTTAAAGCGCCGTTGTCCAGCTACGCAGAGCTACGCCCTAGAACTACACGCTTACGCGCTCCGTTTGGTTGGGTTGGCGGAAAAGCCTTGTTAGCTAAAGAGATTATACCTCTTATGCCAGAACATTCAAGATATGTTGAAGTTTTTGGAGGGGCACTCTCAGTCTTTTACCAAAAAGAGCCTTCAAAGATTGAAGTCGTCAATGACATCAACTCAGATCTCATCAATCTACACAGGATAATCAGAAATCGTCCAGTAAGCTTGCAGGCTGAAATGAACTCACTATTTAGAAGTCGTGAGATATTTGATGATATCAAAAATGGCAGACTGAGGCCAAAGAATGATATCCAAAAAGCTGCATTTTACTTCTATCTTCTTACTACT…				CFV97608_0463		20	0	33.8983	0	10	46.1538															12S042171_01784						13S0038815_01848
OG001788	MCP-domain signal transduction protein	ATGAAGTCGATAAATACCAAAGTTATAGCGATTATAGCTATTTTAATGGCAATGCTTATTGCCCTATTTGTTACTGTAGAAATTTTTATTTCTAAAGTCAATTTATCTTTTAAAGAAATTAATAGTATAGCGGATAGACAAGAGTTGCTATATAAAAATATTATTAATGGCGAAAGAGCCGGTTTGACCGTAAGGCAACTGTATATAGACATAAACGATAAAGGTGCTTTAGATATTTTAGAAACTACAATGAAAGATTTTGAAGCTGTAAGAAATGAGTATAGAGATCTATCTGGAGGTCTTGCTAACGCTGCTGGTCAATCAGATAAATTATTGTCTATACAAAACGACATATTACAAGGAGCTAAAAGAGGCGAAAAAGTTACTACCTCGGATTTA…	CFT03427_0195	CFTSP3_0193	CFF8240_0185	CFV97608_0188		20	0	33.8983	0	15	43.5897						03427_00193										12S028551_01737							SP3_00194	98v445_00497	B0066_01653		B0129_01775	NC101_01694	04554_00188
OG001770	DNA topoisomerase I	ATGGGTAGATTATTTATAGCCGAAAAGCCTGAACTCGCACGTGCAATCGCAAAAGGTTTAAATGGCAATGAGACTAAAAGCAATGGCTTTATTAAAAAAGGTGATGACACTATAACTTGGGCTTTTGGACATATTTTAGAGCTTTATAAACCTGATGACTATGCAGAAAAATATAAAAAATGGGATTTAGCAGATCTTCCATTTGAGATAGAAAAATTCAAATATAAGCCGATCGAAAAAAGCAAAGAGCAACTTAATATAATTTTAAATTTGCTGAAAAATAAAGGCATAAATGAAGTCGTCCACTGCGGCGATGCAGATGATGAGGGGCAAATTTTAGTTGACGAAATTTTACAATACGCAAACAATAAATTGCCAGTCAAAAGACTTCTTATAAAC…				CFV97608_1360		20	1	33.8983	0	20	41.0256											12S028471_01550			12S004163_01601	12S042171_01887							11S051681_01769		98v445_00106
OG001795	Chromatin associated protein KTI12	ATGAATAAATTGGTAATAAATATTTATGGTAGTCCAGGAGCTGGCAAAAGTACGCTAGCTAAAAATTTAAAAAAATACATGAGAGAAAAAAGAATAGATGTTGGCTTAATTTCGGAATTTGCAACGGAACTCATAGAAAACAATCAAAAAGAAAAACTGAAAGACCAGCCATACGTCACCAAAGGACAAATGCTAAACATTACAAGAGTGCTTAAAAAACACGACATAGCAATCAGCGATAGCCCTATAGAGCTTGGGAAATTCTATTGTGACCCAAGAGATGAACAAAGAACAAATGAACTCATAAAAAAATGCAAAAACATGTATAAGAGTATTAACTTCTTTTTAAAGCTTGACGAACAAGCCAAACAAGATTATACAATGGAGAGAAGAGTTCAC…				CFV97608_1903		20	0	33.8983	0	20	41.0256											12S028471_01531			12S004163_01598	12S042171_01914							11S051681_01791							04554_01899
OG001798	hypothetical protein	ATGAAAATTATAAAAGCCGGTTATCCGAGTTTAGATAAAAATATAGATAAATACATACACAAACAAAATCCAAAATATATACTAATATCATTTTTTCAAAGCAATGCAGTAGCCAAAGATACTATAAAGTTAGTTAAATTCTTGATCAAGAACAGATATATGATCATTATAAGACTAAAACCGGGAGAAAATGACTTTAAATGTTATAGTGAGCTTGATAATAAAAGCATAATATACGATGACGGCTCAGATGACGTAATTCATTCATTTGAAAACTCTTTTACTCTTATAACAGATTATTCTAGTATAGCTCACACCTACCCTTTAACTACGCTTAGAAAAGCTATTTTATTTATGCCTAACAGTATTTTAGATAAAGAAATTTATGGTAAAACATTT…				CFV97608_1741		20	0	33.8983	0	20	41.0256					D6683_01707			D6690_01108									12S022633_01882	D4335_00744						98v445_01321	B0066_01250	B0130_01434		NC101_01239		NC147_00796
OG001828	S-layer protein	ATGATTTCAAAATCAGAAGTTTCAGAGCTATTTATAGTTCTTTTTGGAAGACCTACAGAGGGTGAAGGTAATACTTATTGGGTAAATGAGAGTAGTGCTAATGGATGGGGTATGATTGAGACATCTAATGCTATACTTAATTTAGATATTACTAAGAGTTTTCTTGGCGAGACTTTAAATAATAATGAGTCGTTTGTAAAGCATTTATTTAAGAATGCTGTTAATTTAACTGAGTTTGTTAGTGATGAGCAAAAAGCTGGTCTTAAGTATTGGGTTGATCTTTTAGATAATGGTACAGTAAGTAAGGCTGATTTAGTAGGACACTTCGTGAATGCTGCTAAAGATCCTAGTAATGCTGGGGCTAATCAAGATCTATTTAATAATAAGGTAATTGTTAGT…		CFTSP3_0486				20	0	33.8983	0	35	33.3333													12S022253_01837					D4335_01763	CF782_01822	11S025572_01772	13S0038815_01811	11S051681_01767	SP3_00494	98v445_01859	B0066_01794	B0130_01760	B0129_01761	NC101_01759	04554_00494	NC147_01868	B0167_01859	B0168_01857	B0047_01852	B0151_01853	B0152_01859	B0042_01860
OG001844	hypothetical protein	TTGAACGTAGAAAAAACTTATATAAACAAAGCTGTAGAGCATATATCAAATTTGATAACCGCTAGTCAAAGTAACGCCTATAAAGCCGTAAATCAAGAAGTTATCAAAGCTTACTGGGAGATCGGTAAATACCTCCAAATAGAAATTTTAGATAGTGACAAAAGCGCTACACTCAATTCATTGCTAACTGAAATTTCAAACAATTTAAAAACTAAATTCGGCAGAGGTTTTGACAAATCTCAAATTTCAAGAATGATAAAATTTTATAATTGTTTTAGTGATTTTAGCTTTGTTGCGACAGTGTCGCAACGACTCGGATGGTCTCATTTCGTCGAAATACTTCCAATGGAACATGTGCAAAGAGAGTTTTACATTACCATGTGTGCAAATGAAGGCTGG…		CFTSP3_0485				20	0	33.8983	0	35	33.3333													12S022253_01836					D4335_01762	CF782_01821	11S025572_01771	13S0038815_01812	11S051681_01768	SP3_00493	98v445_01860	B0066_01793	B0130_01759	B0129_01762	NC101_01758	04554_00493	NC147_01867	B0167_01860	B0168_01858	B0047_01851	B0151_01854	B0152_01858	B0042_01861
OG001842	protein, possible acetyltransferase	ATGCAGTTAAAAAAACTTATATCAAATACAATAAACGATATTTTAAGTATAGTTGAACATTTGCCAAGTATCGACTATGATTTTATAATATCTCAGTCAGAAGATGATTTAAAGGCATTCGCACAAAAAGATCCAAGTAGCAATAAAGATGAAATATATATTTTAAAAAGCTATTTAACTTATTTTGCAACTATAAGTTATAGAGTAGCAAATTATCTACATTTAAAAAATGAGAAAATAAATGCTAGAAAAATTTCTGAAAATGCAAAGAATAACTTTGTGTAA	CFT03427_0054					20	0	33.8983	0	100	0				D6783_01601	D6683_00679	03427_00054	D6659_00965	D6690_00978	D6856_01063	12S0284230_00818	12S028471_00364	85387_00922	12S022253_01432	12S004163_00933	12S042171_00680	12S028551_01301	12S022633_00618	D4335_01232	CF782_00888	11S025572_00229	13S0038815_00270	11S051681_01575	SP3_00055
OG001836	NnrS protein	ATGATTAATGATTTTTTTACTCATCCTATGAGAATATTTTTTCTATTTTTACCTCTATTTTGCGTACTTAGCTCTTTTATATTTTTTACAAATTTAGATTTTATAACTATCCACAAAACGCTATTTATAGGCGTGATTCCTTGTGCAGCATACTGCGGATTTTTGCTTACTGCGTTTCTTGATTGGACTAAATTTAATAAAAACTTAAAACCGCACGCTGTAATTTTATTTTGCATTCTAAATTTAGCTTTTTTATCCGCTTTCTTTAATATATTTTTGGCAAATTTATTTGTTGCTTTTACTTGGACTTATATTTTTATCTTATCGACTTTTATGGCGATACAAGGTAAAAACTCAGATCAACTATCTATACATTTACTACTTTTTTTGTTTGCTGTT…	CFT03427_0162	CFTSP3_0160				20	0	33.8983	0	100	0				D6783_01667	D6683_01425	03427_00160	D6659_01635	D6690_01339	D6856_01680	12S0284230_01479	12S028471_01718	85387_01553	12S022253_01759	12S004163_01656	12S042171_01651	12S028551_01316	12S022633_01688	D4335_01684	CF782_01723	11S025572_01753	13S0038815_01810	11S051681_01553	SP3_00161
OG001830	ABC transporter ATP-binding protein	ATGCTGAGTATCAAGAATTTAGAGTTTGAAATTTTAAGACAAAAGATAGTTATGGATTTTAGTTTAAATTTAAATTATGGTGAAGTTATAACTCTTTTTGGAGCTTCTGGATGTGGAAAAACTACTATTTTAAGGCTTATTAGTTCGCTTGAAACGCCAAAAAACGGCTCTATCGTAAATAAATTTAGAAAAACAGCCTATTTATTTCAAGAAAATAGACTTCTAAACAATCTAACCGCACTCAAAAACGTCCTAATTTGTATGGAAAAACCTGATGAAAAAACAGTTTTAGAACATTTTGCGCTAATAGGGCTAAGTCATAAAGACGCTCAAAAATACCCTTATGAACTAAGCGGTGGAATGGCAAAAAGAGTAGCTTTTATGAGAGCTTTTTTGAGC…	CFT03427_0163	CFTSP3_0161				20	0	33.8983	0	100	0				D6783_01666	D6683_01426	03427_00161	D6659_01634	D6690_01338	D6856_01679	12S0284230_01478	12S028471_01717	85387_01554	12S022253_01758	12S004163_01655	12S042171_01650	12S028551_01317	12S022633_01689	D4335_01683	CF782_01722	11S025572_01754	13S0038815_01809	11S051681_01552	SP3_00162
OG001835	ABC transporter permease	ATGATAAAAACGGACGGTATCGTTAAAAGAAACTCTATTTTTAAGATGATAGATTATCTTTGGGGCGGATTTGCTACTTTGAGCGTGATATTTCTTATGCTTGGAGCGTGGGAATTTGGTTCAAAAATGCTAGGCGAGTTTATTTTGCCCTCGCCTCTTGTAGTTTTACAAAAAGTTTATGAGATTTTGAAAGATTACGCAAAACACGATATATTAATCACGATAGAACGGATGATAATCGGCATAGGAGTGTCGAGTTTAGTAGGAATTTTTCTAGGGCTGATCGCAGGATCGTCTAAAACGATGAGGGTTTTACTAAAGCCATTCATCACATTTTTACTTACTATGCCACCTATCATCTGGGTAGTTTTAGCATTTATCTGGTTTGGATTTGGTGAT…	CFT03427_0164	CFTSP3_0162				20	0	33.8983	0	100	0				D6783_01665	D6683_01427	03427_00162	D6659_01633	D6690_01337	D6856_01678	12S0284230_01477	12S028471_01716	85387_01555	12S022253_01757	12S004163_01654	12S042171_01649	12S028551_01318	12S022633_01690	D4335_01682	CF782_01721	11S025572_01755	13S0038815_01808	11S051681_01551	SP3_00163
OG001834	nitrate/sulfonate/bicarbonate ABC transporter substrate-binding protein	ATGAAAAGAAGAGATTTTTTAGGTTTTAGTGCGGCTTTGGGAGTTAGTGCGTATGCGCCGAGTTTATTTGCAAAAGAGAATCTTACGATTTATGGAGCTCCAGCGATGCCTAGTGTAATGATCGCTGTTGCGCTGATAAATGGGAAACTTAAAAATCAAATGGATTTAAATTTGCAAATTTGGAATAATCCAGATATTTTAAGAGCTGGAGTCGCAAGTGGAGCTTACAAAGTTATGATGAGCCCATCAAACGTAGGAGTAAATTTAAAAAATCAAGGTCAAAACATAGCTCAGCTAAACATTCTAACAAACGGGCTTCAAAACTTACTTACAAAAGATAAAAGCATAAAAGAACTCGGAGAGTTAGAAGGTAAAAAACTTATAATGCCGTTTAAAAAC…	CFT03427_0165	CFTSP3_0163				20	0	33.8983	0	100	0				D6783_01664	D6683_01428	03427_00163	D6659_01632	D6690_01336	D6856_01677	12S0284230_01476	12S028471_01715	85387_01556	12S022253_01756	12S004163_01653	12S042171_01648	12S028551_01319	12S022633_01691	D4335_01681	CF782_01720	11S025572_01756	13S0038815_01807	11S051681_01550	SP3_00164
OG001832	Inner membrane protein YkgB	ATGAAAAACTTGTTAGAAAAGATTTCTAATGCGCAAAACATTGGAATTTATCTTATGCACGTTGCGATTTTTGTTATTTTTATATGGATCGGCGGACTTAAATTTGTAAATTACGAAGCAGAGGGCATCACGCCTTTTATTGCAAATTCTCCAGTCGGCTCTTGGCTTTACAATGATCCAAGTCAATACAAACAAAACAAAGCCCCTGAGGGCAAAACCACGCTAGAACAAGAGCAATGGCACGAAAAAAACAACACTTATGGTGCATCGAAATTTATAGGAATTTTGATTATGCTTTATGGAACTCTTGTGTTGGCTGGAATTTATAAACCGATTTTGGGCGTGATAGGCGGACTTTTGGTAGCAGCGATGACTTTTATCACGCTATCATTTTTACTC…	CFT03427_0320	CFTSP3_0317				20	0	33.8983	0	100	0				D6783_00419	D6683_00422	03427_00318	D6659_00464	D6690_00398	D6856_00498	12S0284230_00264	12S028471_01122	85387_00462	12S022253_01000	12S004163_00470	12S042171_00442	12S028551_00482	12S022633_00846	D4335_00473	CF782_00467	11S025572_00485	13S0038815_00833	11S051681_00725	SP3_00321
OG001751	putative helicase (AAA domain)	ATGAGTTTTGAGGAGGCTAAAGCTGAATTTAAAATAGCTTTAAACAAAGTTTTAGATATAAAACAAAATATAAAATTCAAAAAACAAATTTTAGATGATTATCCAAATCGTATAAAAGAGATTGACAATGAATTATCAAAATTAAGCCAAAAATACAATGGCGAGTTAAATTTTGATTTGTTAATTAATAAAAATAATCAAAAAATAGATAGATTGCAAAATCAAATAGATAATTTAAAAATTATACAAAATTCTCTAATTGATGATAAAAAATTTTATATTAATTCAAAACCGTTTTTATACTTTGTACATAAATTTTTTAATACACAAATGTATAAAAAGTTTATAAAACAATATGAAATTTTAAATGAAAAAATAAACGGTATTTGTACCGAAATT…	CFT03427_0335	CFTSP3_0331				20	5	33.8983	0	100	0				D6783_00404	D6683_00407	03427_00333	D6659_00449	D6690_00413	D6856_00483	12S0284230_00279	12S028471_01137 12S028471_01138	85387_00448	12S022253_00985	12S004163_00455 12S004163_00454	12S042171_00428	12S028551_00496	12S022633_00864 12S022633_00863	D4335_00457 D4335_00458	CF782_00452	11S025572_00470	13S0038815_00848	11S051681_00741 11S051681_00742	SP3_00335
OG001840	hypothetical protein	ATGAAAAGTTACTGCTTGAAGTTAGATGATGACACATTTGCACAATTAAATCAAATCGTAAAAAATAGCAAAACAACTATGGCTGAATTTATCAGAAATGCATTAGAGCAAAAATTAAAAGAAACCAAAGGTTCGCTATCATACAGGCTAACTACGCTTAGTTACTGCGATAAAAAAGAGAGCGACGAGATACTAGATAGTCTAAAACATCTGAACGACGACGAGTTAAAGATAGCCAAAAAAGAAACCATAAACTTATGA	CFT03427_0647	CFTSP3_0705				20	0	33.8983	0	100	0				D6783_01823	D6683_01733	03427_00645	D6659_01738	D6690_01694	D6856_01641	12S0284230_01748	12S028471_01756	85387_01699	12S022253_01826	12S004163_01829	12S042171_01946	12S028551_01693	12S022633_01837	D4335_01768	CF782_01818	11S025572_01758	13S0038815_01794	11S051681_01748	SP3_00714
OG001831	hypothetical protein	ATGAAGCTAGAAATCAACTATACCAAAGTTTCTATAAAGTTTTTTGACAAACACAAGGATATCAAAGATAAATTTATAACAAATATAGGTAAATTTATAAGTGGCGAGAGTGTAGATATCAAAGCCTTAAAAGGTATAGAAGAACCAAAACTCTACCGTATGCGTGTAGGTAAATTTAGAGTGGTATTTTGGATAAATGATAAAGGCGAACTAGTGATTATAAACGTTATAAATGCAGATAGCAGAGGTGGCATATATAAAGGGGTTTAG	CFT03427_0648	CFTSP3_0706				20	0	33.8983	0	100	0				D6783_01824	D6683_01734	03427_00646	D6659_01737	D6690_01693	D6856_01640	12S0284230_01747	12S028471_01757	85387_01698	12S022253_01825	12S004163_01828	12S042171_01947	12S028551_01692	12S022633_01838	D4335_01767	CF782_01817	11S025572_01759	13S0038815_01795	11S051681_01747	SP3_00715
OG001841	trimethylamine-N-oxide reductase c-type cytochrome TorC	ATGAGAAAGATTATACTATTAAGCGGAGTTTTGTCCGGAATTTTAATGGCAGAACCAAAATATATCTATAATGAAAAAGTAGATATGCTAGATGCAAACTCAAAGGTTATAGGAACTATATTTGAAGGTGTTGAAGTAAATATGATAAAAGTATCTGGCGATAAAACTTTAGTAAGCATAAAAGGTGAAAATATAGACGGAAACAAAACTGCTCTTGGATACTCAAAAAATGGACTTGTACCATATTTAGAATTAAAAAATGATACTCCAAAAAACGGTATGGAATTTTGGGTAAAAAACTCAGATTTAACATCAAATTTGATTGAAGCATGGGATGAAGCTGAGCTGAATTACTACGATACTTGTAGCTCTTGTCATGCAGCACATAAGCCAAAAGAG…	CFT03427_0793	CFTSP3_0848				20	0	33.8983	0	100	0				D6783_00145	D6683_00130	03427_00791	D6659_00188	D6690_00901	D6856_01364	12S0284230_00217	12S028471_00151	85387_00130	12S022253_00720	12S004163_00130	12S042171_00164	12S028551_00087	12S022633_00114	D4335_00132	CF782_00182	11S025572_00631	13S0038815_01080	11S051681_00260	SP3_00861
OG001839	hypothetical protein	ATGAAGAAGTTTGCGAAAATATTTATTTTATTATTCTCCTGTTACGCCTTTGGTGGCGGTTATCCCGCACCAAAACAAGGCTGTCTCGCCTGTCACGACGGGATCGAGCCATTTAAACCACACGATAGTGAAATGTCAAAACAAATTTACGCTATGAGTGATAGTTTGGGCGATCCAAACGGCTGTGTATTGTGTCACGGAGGCAATCCAAAAGAGACAAAAGACAAGCTAAAAGCTCATAAAGGTGCTCCAGAAGGTAGCCAATTAAAGGAATTTACCGCAGTTCCTGGTGCTTTAAATTTAAACGCCAACACCTGTGGGCTTTGTCACGCTAATCAAGTTAGCTCAATGCCAAAATCGCTTATGAACACAGATGCTGGTAAAATAAAAGTTATCACC…	CFT03427_1036	CFTSP3_1097				20	0	33.8983	0	100	0				D6783_01255	D6683_00808	03427_01041	D6659_00744	D6690_00061	D6856_00193	12S0284230_00753	12S028471_00849	85387_00759	12S022253_00070	12S004163_01275	12S042171_00617	12S028551_00680	12S022633_00316	D4335_00870	CF782_01203	11S025572_01148	13S0038815_00107	11S051681_00520	SP3_01112
OG001833	hypothetical protein	GTGAAAAAGGTATTTTTAGTACTGATAAGTTTATTATCAATAGGTGCGATATTTGCTAACGCATATGACCATAACCATAGAAACAATGATAACTATCAAAGACAGTACAACAACTTTCAAGATAATGTTAGCAAAATAAACCGTCAAATAGAAAGCGTGGGAACTGATGATTTTTACAAAAATTCTTTACCACCAACTCTGCAATACTGA	CFT03427_1756	CFTSP3_1821				20	0	33.8983	0	100	0				D6783_00803	D6683_00619	03427_01769	D6659_00905	D6690_01388	D6856_01675	12S0284230_00758	12S028471_00305	85387_01546	12S022253_01162	12S004163_00873	12S042171_00739	12S028551_01529	12S022633_01192	D4335_01361	CF782_00828	11S025572_00168	13S0038815_01508	11S051681_01329	SP3_01843
OG001801	DNA transfer protein	ATGAATAAAACAAAACAAATTAATATTAGATTATCTCAAAGTGAATATGAATATATAATGCAAAAAGCCAAAGGGCATGGGTTAACAATTTCAAGATATCTTAGAGATTTGGCGATGAATTATCCTATTACTTGCATAATTGATCAAAAAGCTGCTATTGATATGCTAAAAATTGCTGGAGATCTAGGAAGACTTGGAGGACTTTTTAAACATTGGTTGGTTGGCAATGAAGAAAGTAAGCCAAATTTTTCAGGCAAACGAACTTATAAAGATATTGATGAAATAGTTGATGAAATTTTAAATTTACAAATACTTTTAAAAGAACAAGCTAAAAAGTTGATGAATGATAATAAAGAAGATAATATTTAA				CFV97608_b0025		19	1	32.2034	0	0	48.7179																								98v445_01949					04554_01913
OG001817	hypothetical protein	ATGAGCCGTAAATTAAAGTCATATTTAGACGATGATAATTTTCTAAAAGCCAAGAAAGTTTGGAGTGAGTTCGAGCGAAAACAAGGTAAATATTTTAACTCACCACAAAGTTTTAAAGATAAAATATGGAACAATTATATTTCAAGCAAAGGCTTTATAACTCAAAAATTTAATAAAGCCCAAAGAGATTATACCACAAAACTGCTTACTAAAAAAAATGGATACAATTCACAAGTTTTGATAAAAATCACTGGCTCGGACAAGAATTTTAATCAATTAAAAAATCATATAAAATATATCAGTCGCGATGAATTGTTGGATGTTTTTATTAATGATCCAAGTAGTGGTGGAGATATTTTTTGTTCTAAAAATTTAGACGAGACTGCTGCTTTCTTTCAA…				CFV97608_1346		19	0	32.2034	0	0	48.7179																								98v445_00122
OG001820	hypothetical protein	ATGGCAACAATAGAAGTAGACATAGATATTTATGAACATATGGACATTGATGATGTACTCTGCTATCTTGAAGAAAATGAGATATTAATTGATGATAGAAAAAAAATACTAAAGATTTTAAATTCAACTGCAGTAAATGCACCTGAAAATATGATAAAAGATTATTGCTATAAGATGAGCTTTGAAGAAGCTATGAGCTATGTTAGATGGCTAAGTCATTATCATGGTAACAAAATTTTAATACAGGAGATAACAGATGGCAAGTTTGCATAA				CFV97608_0497		19	0	32.2034	0	0	48.7179
OG001823	hypothetical protein	ATGGAAATTGTAAACTTGACTGATATTGAAAAAACATCTCAAAAACTTTATAATAAAGTTGAAGAAAAGGTAGACAATGTTACAGGTGAAGTTATCACTACTGTTAATTCTTTTTTGCAAAAAGTAAATACTAAGGATGATTTCATAAAACTTTTCACTGAAAATATATCTTTTTTAGTTTCAGACTTATCGGGATCTGCCTTAAAAGTCTTGTTACTTATTATGCGTAATATCAACTATCAAAATATATTTCAATATAATAGCGAATTTGTTAATTATTTTGAAAGTAAAAAAATTCTTGGAAAATCTAGTGTTTATAATGCAATGAATGAACTTGAAAAGAAAAATGTTATTTTGAAAATCACAAAAGAACAAAGAGAAGAATTTGGAGTATTAGGA…				CFV97608_b0030		19	0	32.2034	0	0	48.7179																								98v445_01356					04554_01884
OG001819	putative HTH-type transcriptional regulator	ATGGATTTCGATATATTAGCTCAAAATATTAGGTTTTTATTAAAGAAACATAAGTGGAGCGAAGATGAATTAGTTAAAAGATCTGGAGTGGGAAAATCTACAATACAATTATATAAAAGTAAAAAAAGTAAAAACCCAACTGTTGATAAATTAACAAAAATAGCAAATGCTTTTAAAGTTAGTTCCGACGATTTAAAAAATAAAAATTTGTCCATAAGTATGTCCATAAGTCAAAAAGAAAATATTTCCCAAAATGTCCATAAGTTTCCAAAAATGTCCATAAGTAAGTCAAATCTGTCCAGCAATGAGCCTTTAAACACTCCAAACCTTAAAAAGTCACAAAATGAAATTCATATAAATATCAAAGAAGACACGGTCTATGTTCCGTTCTTTAAAGAC…				CFV97608_0506		19	0	32.2034	0	10	43.5897				D6783_00470											12S042171_01867
OG001818	hypothetical protein	ATGGAAAAAGAGGTTTTATTTGCTAAGTTTGAAAAAGATATGCAAAAAAGAACTAGATTTATGCGGTTTTTACTAGCACTAGACCAGATGGCTAACGTGATTTTTTGGAATGGAAGCCAAGATGAAACAGTATCTAGTCATATTGGAAGGCGTATAAAAAACGGGAAAAGCACGTGGTTTGATAAAAAACTATGTTGCTTTTTAAAAAAACTTGAGAAAAACCACTGTGATAACAGTTTAGGAGAATAA						19	0	32.2034	0	20	38.4615				D6783_01833										12S004163_01113	12S042171_01761						13S0038815_01862				B0066_01526
OG001867	acyltransferase	GTGCTTTTAGAATGTTTTAAACTTAAAGGTAGTTTTTTGTTTGGGTATATACGATTTGTTTTGGCATATTTTGTTGTTTTATCCCATATGAATTACACTTTTTTTGGTAAAAATATTGGAGTTTTTGCAGTTGTAATATTCTATATAATTGCTGGATTAGTAACATCTAAAATTATAATTAAAATATCTCCATATAATATTAAATACTTTGCTATCGATAGGTTTTTACGTATTTATCCAGCTTTTTTTACTGTTTCTTCATTGGCTCTTATTTTTTTGATGCTTACAAATTATTCTGAATTTGAGTTTAATTTATTTCATATTTTATTGAATTTTTTATTGATTCCTCTTAATTATTTTTATTTTATTGATCTGTCCGTTATTAATGCTCCTGTTGGG…						19	0	32.2034	0	30	33.3333										12S0284230_00488	12S028471_01215	85387_01116		12S004163_01405	12S042171_01372	12S028551_01559								98v445_00537	B0066_00667	B0130_00895	B0129_00896	NC101_01607	04554_00523	NC147_01707	B0167_00836	B0168_01707	B0047_01767	B0151_01700	B0152_01768	B0042_00624
OG001863	hypothetical protein	ATGAAAAAATTAACAGATAAAGAGTTGTGTAAAATAACTAAAATTCCATATGGCACTATAGCGAGTTGGAAAAGATCTGGTGGCTACACAAAAGATATATATCTTTTTTTTTTAAAAATTTAG	CFT03427_1417					19	0	32.2034	0	60	17.9487				D6783_00979	D6683_01212	03427_01427	D6659_01025	D6690_01185	D6856_00718					12S004163_00711	12S042171_00268			D4335_00588	CF782_00712	11S025572_00953	13S0038815_00642				B0066_01519
OG001870	transporter (EamA domain)	ATGCATAATTTAAGACAAAATCAGACTAAATTTATAGCTTTGATGCTTTTAGCTATCTCATTTTTGGCTTTTGGCGGTATTTTTGTTAAACTTAGTGAGTTGCCACCTATCAATACTGGATTTTATAGGATACTTTTTGCTGTGCCATTTTTATTCCCCTTTGTCTATAAAGATCTAAAAAAATTAAGCAAAAAAGAAGTAGGCTTACTGCTGCTTTCTGGAGTATTTTTAGCGTTTGATCTGATACTTTGGCATATATCTTTTAGTTATACAACTGTCGCAAATGCAAATTTGCTAGCAAATTTAGTCCCATTTACGATTATTCCAGTTTCGTATTTTTTATTCAAAGAAAAGATAAATTTATACTTTTTTATCGGTTTAGTTGTTACTTTAGTTGGG…	CFT03427_0055	CFTSP3_0055				19	0	32.2034	0	95	0				D6783_01600	D6683_00680	03427_00055	D6659_00966	D6690_00977	D6856_01062		12S028471_00365	85387_00921	12S022253_01431	12S004163_00934	12S042171_00679	12S028551_01302	12S022633_00617	D4335_01233	CF782_00889	11S025572_00230	13S0038815_00269	11S051681_01574	SP3_00056
OG001866	TonB-dependent receptor	ATGAAATATTCACTATACTTTCTTAGCGTATGTTCGCTCTTTGGAGCAAATATCGCAAATCCGTCTCAATTCGAGCCTTTGAAAGATTTTAAACCTCCAAAGCTCATCACTCCAGAAAATTCGCAAAACTACGGCGTTGAAAATCAATTTGATAACGCTTCAAGAGATTACTATTTTCTCACGGACAAAATAGATAATAGCATTGATCCGTGGCATTTATCATCGCTGATTTACGGTAAAAATTTTTACAATTCGGCACTTTTTAAATTTAGAGAAGCGAATTATTACACCATTTTCAATGCAAATCATACAAAAGCAAACGGCTATAAAGACGGCAGTGGAAATGAGGTGAATTTTGGCTATGAAAGACTAAATCAATCTGCGATTTTAGGATACGTT…	CFT03427_0166	CFTSP3_0164				19	0	32.2034	0	95	0				D6783_01663	D6683_01429	03427_00164	D6659_01631	D6690_01335		12S0284230_01475	12S028471_01714	85387_01557	12S022253_01755	12S004163_01652	12S042171_01647	12S028551_01320	12S022633_01692	D4335_01680	CF782_01719	11S025572_01757	13S0038815_01572	11S051681_01549	SP3_00165
OG001865	hypothetical protein	ATGGTAAATCCTACTCTAACCTTTGGAGTTGATCTATCAGCACTTGGTAGTGCACTCAAAGAGATAGATAAACGCACCGACAAACTAAGCCAAAACCTAAATCAAGGGCTAAAGGACGCACAAAAAAGTTATAATAACCTACAATACATCAAAAACCCACTAAAAATAGAAGAAACCATAGCTAAACTCAACAAACTAAAAGCAGATATCAAAAAAGCCACAATAGCAAAATTTGATCTCAAAATAGATAATGCCAAAAAAGCTAGACGGGCTTAA	CFT03427_0649	CFTSP3_0707				19	0	32.2034	0	95	0				D6783_01825	D6683_01735	03427_00647	D6659_01736	D6690_01692	D6856_01639	12S0284230_01746	12S028471_01758	85387_01697	12S022253_01824	12S004163_01827	12S042171_01948	12S028551_01691	12S022633_01839	D4335_01766	CF782_01816	11S025572_01760	13S0038815_01796		SP3_00716
OG001837	hypothetical protein	ATGGCTGACTTCTTTATGAGCTTACTAAACTTATATGGTGCGTTTATGGATACTCTTATGATACTTGCGCCGTTTATATTATTTGGGTGGCTTGTAAGCTGGATAGTGTTTAGATGA						19	1	32.2034	0	95	0				D6783_01707	D6683_01604	03427_01204	D6659_01654		D6856_01612	12S0284230_01796	12S028471_01802	85387_01519	12S022253_01189	12S004163_00845	12S042171_00767	12S028551_01724 12S028551_01732	12S022633_01219	D4335_01389	CF782_00802	11S025572_00142	13S0038815_01220	11S051681_01819	SP3_01274
OG001689	transposase	ATGCAAAAAATAAAATATAAATCTAATCATAATATAGTCTATTCTTGTAAATATCACATTATTTGGTGTCCTAAATATAGGCGTAAAGTATTAGTTGGTGAAGTTGAGAAAAGACTAAAAGAGATAATTATACAAGTTGCAAATGAGTTAAATGTTGAAATTATAGAGATGGAAACAGATAAAGACCATATTCACATTTTAGCTGATATTGATCCTGGTTTTGGAGTGATGAAATTTATAAAAACAGCAAAAGGCAGAAGTAGCAGAATTTTAAGAGATGAGTTTGCTTTTTTAAAGTCAAGATTGCCTACTTTATGGACTAATTCTTGTTTTATATCATCAGTTGGTGGAGCACCACTTGAAGTTATTAAGCAATACATTGAAAATCAACAAATTAGC…				CFV97608_b0033		18	4	30.5085	0	0	46.1538
OG001802	hypothetical protein	TTGCAAAATTTAATGGGTAGAAATAAAGAACTTCGCCAGCTTTACAGTCGTATCGGCTCAAAATGGATAATGAAAGGTCTTAGTAAAGATGAGTGTAAAAACTATTTTTCATCGCTAAAGCCGTCTGCTGACAAGTCAGCATTCAGCAGCGGTTTTACTAAAGGTACGTCCGACTATGCGGACTGTGGTGAGCTGATATTTGAGTGGTGCGCGGGCAACTTTAGAAGCAGTGCAAAGCTCTATAAAAAGGCTTTGAAACTAAGTGAATACTACCAAGTTCCACTCGATAAACAAGTCATTGCAAAAGCTAGCGAAATGGTGGTTTTAGCATGA				CFV97608_0762		18	2	30.5085	0	0	46.1538
OG001829	hypothetical protein	ATGCTAACTAAAAAAGTCTATAAAAAAGGAATCATGCATGATAATGCCTACTACATCTGCGCTAAGAGCTTTGAATATGATGAAGTTAAGATAGTTCCAAATATAAACAATGTAGATGAAGTATATATCTGGAGCACCATTGGCGAGTTCATCGGTGTGGGAACTAGGCTAAATAATACAGAGGGAGTAAGTGCAGAGATAGCTAAAGAAGCAAGGGCTTTTACTAAAAAGAAAATTGATAAGGTAAGAAAAGCAGCAAACGCAGCAGCTGCCATAAATCAAGATAGTTTTATAGAGCACGTGGAATATGTAAAAAATGCAAGGGCTTTGGAGGTAGGAAGTGCGGCACTTGAGTATGAAGATGAGCTAGGTAAAAAGATAGAGACTGAGCATAAAAGA…						18	2	30.5085	0	0	46.1538																													04554_01166	NC147_00194	B0167_00192	B0168_00192	B0047_00573	B0151_00192	B0152_00193	B0042_01759
OG001843	GTP pyrophosphokinase	TTGGCAGATGAGCAAAATGAAGTTCAAAAAGAAGAGATAGTAATACTAGAAAAAGATGATGGGGATATAACTCCGCTTGAAGATCTAGATAAAAAAGAGGAGCAGGTAGAAACTCCGAAACTGCAAAAAAACCTAAAAAAATATTTTTATAATAGCAGCCGCAAGCGGTGCAATAGCTTTGATTTTGTTGATTGCGATTATTTTATTACTAAAAAAAGATGA						18	0	30.5085	0	0	46.1538																								98v445_01144					04554_01406
OG001860	hypothetical protein	ATGCCTGCTTTGAACTATTATCAAGCTGCTCATATATACTATGCAAAAAGCGTCTATAGTAAAGATAGCGCCGGAATGAATGCTGAGAAAAGATATGCCAGGGAGCTTGGTATCACTGAGCTTGAATTTGAATAA				CFV97608_0761		18	0	30.5085	0	0	46.1538																									B0066_01690
OG001749	lytic transglycosylase	ATGAGTTTATATAAAAAAGCCACAGGTCACCTTATCATAAACCCTGCAAAAGCAGGGCTAGGCTTAGTAAGCCTTGACAGCAAAGATACAAATGAGTATAATTGCAACAACGATAGGGTGAGTAACTATCATTTAAAAGCTCCTTTTTGGAGTTTAAATTTAGCCACAGGGGTTGAGCCTGTGGCTAGAACCCCGCGAAATTATATCCAAAAATTCTTTTTCTACTCTACTTTGTTTTTTATTTCAAATATTTTTGGCAATGAAATAGATTTATCATTAATAGAGCAATGCAAAAATCCAAATGTTGATACTGAAATAATTAAACAAATCATCAAAGTTGAAAGCAACTATAAACAATTTGCTATCAATGTTAATAAGGTAGGTTCTTTTAACTTAAAG…				CFV97608_b0009		18	6	30.5085	0	5	43.5897									D6856_01735															98v445_01254 98v445_01589					04554_01900
OG001756	Conjugal transfer protein TrbH	ATGAGATTATTATTTTTTACAATTCTAACTTTTATTTTTATTGGTTGTACGCCAAAAGCTGGACCAAATTATTTTCATTCAATAAATAATGTACCAAAAGATATTCAAATCACAAATTTAAATATTATTGCAGATGATATGATTGACTTTATTAGCCATCATAAAACACCAAACAATACTACTTTCTATCTTTATACAGAGGATAAAGATAGAAGCTTTTTTGATTATCTAAGTAATAAATTTCGCCAAAAAGGTTATGCAATTACAGAAAATCATGATTTAAAAAATCTAACTTTTCTAAGCTACACAATACAAAAAACAGGCAACTTTTTACTAGTCACATATAATTTTAATGAGAGTAAGATTAATAGAATTTACACTATTGAAAATAATAAAATT…				CFV97608_b0007		18	5	30.5085	0	5	43.5897																					13S0038815_01853			98v445_01256					04554_01897
OG001826	single-stranded DNA-binding protein	ATGAATAAAATTGATTTATGTGGATATCTCGGCAGAGATTTTGAATTAAGATACAGTAACACTGGAAACGCAATAGCAAGTAATTCGCTAGCAATCACTAAAAAATGGACAGACGGCAACGGAAACAAGGCGGAGCATACGGACTGGATACCCATTAAGCTATTTGGTAAAACGGCTGAAGTAGCAAATCAATATTTTAAGCAAGGCTCTCAGTTTTTATGCTCGGGGGAGCTGGCAACGGACGAATACGTAGATAACAACGGAAACACGAGATACGTTTGGGAAGTTAGAGTAAAAGAATTCTTTTGGCTAAATAAAAAAGGGAATGAAAAAGATGTCTGCGATCCTCAAGAAGAGATTAATTTTTAA				CFV97608_1884		18	1	30.5085	0	5	43.5897				D6783_01678																				98v445_01876
OG001846	hypothetical protein	ATGAAAATTTACAATCTACAAACAAAACAAATAGAAGATAAAGAGGTCCTAATAGATACTAGCGGTACGTTTTTTATAGCAAATCTACAAAAAGAAAAACTCAAAGAGCTTGGATACTTAAAAGTAGTAGAAGAGCCATTTGACCAAGAGATTGAAACTCTAGAATATAAAGAGATAGATGGAGTTTATAAAGGCGTTAAAGTAGAGTTAAAAAACAAAGCAGAGATTTTAAAACTTAAGGAATATGAATTATGGAAAGCAAGCAGGGCAAGCGCTGTAGAAAGCATAGAAGTTACGCTAGATAACTGCAAGCCATATGGAGAAACCAGCATTGATAATGGAGTAATTTTCCAAGGCGATGAAACTAGTCAAAACCGTATCGCAAGAGCACTAAGCGTG…						18	0	30.5085	0	15	38.4615				D6783_01834										12S004163_01114	12S042171_01760										B0066_01527
OG001848	hypothetical protein	ATGCAAGTTTTAACCGCACTCCCAGAGCCGCCAAGTAGTAAAAACACAAGCCAATTTGACGCTAAAGCAGACGCGTTTGTAAATGCCTTGCCGATTTTTACGCAGCAGATAAATACACTAAGTGCGCAAATGCAAGAGGAGTTCCAAACCGTTGCAAATAACGCTACTGCAGTAGCCGCGCAGCTTAAAAGTGTAAAAGACTACGCAGATATGTCCGCTGCAAATTTAGCCCAAAGCATAGATATAAGAGACTCTTTTAACTTAAGCCTAGAAGAGTTAAAAAATATAGATATGTCTTGTAAAGATATAAAACAAGATTTAGAGGCAAAAAAGAAGGAGTATGAGCTTTTTTTACAAGGTAAAGATAGCTATATGACAGATTTAGAGACTCTAAAAACC…						18	0	30.5085	0	15	38.4615				D6783_01784											12S042171_01795						13S0038815_01832				B0066_01531
OG001856	hypothetical protein	ATGAAATTTCAAGACGCTTTACTATCAGATAAAATATTTAATTTTATAGATATCCCAGCTAATAAATATAAAGGCGTAAATGGTATAGGTAGCTTAGTCCCGCAGTACGTAAGAAGTATAGGAGATAGCGCATTTGAAGACAATAAAGGGATTGGCGAGGCTGCTTTTTTATACTGTAAAAGTATAGGGAAAAGAGCCTTTTACCGCTCTAATTATACTACCCCTCCAAATCTAAGATTTGGCGATGTGGATATTATAAAAGAGTATGCTTTTTACGTAGATGGCTATAACTTGACTTGGGGAAACTGCAATTTAAGTTTTGGAAACGTCGGGACCATAGAAAAATATGCTTTTAGTATGGCTTATCTAAGCGTTATGACCAATACAACTTTTTGCGAT…						18	0	30.5085	0	15	38.4615				D6783_01835										12S004163_01115	12S042171_01759										B0066_01528
OG001864	hypothetical protein	ATGCTAGTACTTCCTGCTGTAATATTAGCTCCGTTTTCTATATTGATATCGATATCGCCTTTTGCGGCTATAGTTGCAGCTAATTTAAGATCTCCGCTTAAATTAGAATTTATTTCTAAAGAAGAAAGTGTTGAACTACCTATACTTGTAACTGTAGTAGATAAATCAGCAGAAACTCCGTTTAAGCTTAAGTTATTTAAGTTTTTCAAGCTTGTAGCAGTAGCTATGCTAAATGCTCCTTCGGTATTTACGCTAAGATTTTTTACCGAATCAAGATCTGTAGCATTTGCGCCTGTTAATGCAAACGCACCTTTATTATTTACGGTTAAATCAGTTAATTTAGCTACACCGCCAAGAGTTAAACCAACAGTATCTTTAGCTGCGTTTATATCTATTTTT…						18	0	30.5085	0	20	35.8974											12S028471_01786	85387_01729								11S025572_01783		11S051681_01804		98v445_01926
OG001893	putative S-adenosylmethionine-dependent methyltransferase/MSMEI_2290	GTGAGTGATTTTTATAAATATTTAGAAGATAATTTACGCGGAAGTAGTGAAAATATACAAAATAGGCTTAATTTTTATATTCCATTTTTAAAAGCCATAAAACAAGATAATGAACTAGAAGTCATAGATATAGGTTGTGGACGAGGAGAATTTATAGAGCTTTTAATTATGAACAATATAAAAGCGACAGGATATGATATCGATGAACAGATGATAAAAGGCGCTAAAGAAAAAGGCTTAAATGTTATGCTAAAAGATGCTTTAACCGCATTAAAAGAGCATAAAAATAACTCAGTAGATGCCATAACAGGATTTCAAATAGCAGAACATTTAGAATTTGGTTTATTAGAAAATATTATAAAAGAGAGCTTAAGAATATTAAAAGATAACGGAATTTTG…						18	0	30.5085	0	30	30.7692										12S0284230_01622	12S028471_01705	85387_01642		12S004163_01764	12S042171_01697	12S028551_01592									B0066_01739	B0130_01709	B0129_01700	NC101_01710	04554_00496	NC147_01813	B0167_01800	B0168_01809	B0047_01790	B0151_01803	B0152_01791	B0042_01811
OG001871	methyltransferase	ATGAAAAAAACGTTTTCATTTGGAAAAAACTGGCTTAGATATGTAAAATATATATTAAATGAAGATATTATACAAAATGCATCAAATTCATTGACTAAATTTATTTCCAATAGCGAATTTAAAAATAAAATTTTTATAGATATCGGCTGCGGAAGCGGTCTATTTTCACTTTGTGCATTAAGGCTAGGAGCAAAAAAAGTTATAAGTTTCGACATAGACCTTAACTCAGTACAAGCAACAAATTTATGTAAGCAAAAATTTGCTCCTGATAGCACAAATTGGGATATTTTACAAGGATCCATATTGGATTTGAACTTTTTAAAAAAATTAGAATTAATACTAAAAAATGAACAAATTATAATATATTCATGGGGAGTTTTGCATCATACAAATGATCTA…	CFT03427_1562	CFTSP3_1626				18	0	30.5085	0	35	28.2051					D6683_01423	03427_01575	D6659_01304		D6856_01621				12S022253_01710					D4335_00739					SP3_01646	98v445_01490	B0066_01255	B0130_01439							B0047_01059
OG001825	hypothetical protein	ATGACAACTAAAGAGATGATTGAAGTTATGGAGGCTTATGAAAGAGGCGAAGAGATACAGTGTATAAGGAGTGATTATTGTGATAAAGATGATTACTGGTGGAAAGATCTTAAAGAGCCTACATGGGCTTTTGATGAATGTGATTATCGCATAAAACCAAAAAGACTAAGGCGAGGACCTAAATTCAAAGTTGGCGATAAGATAATAAATAAAAGTTACTGCGATGGTGGGACCTTGAGTACTGATGATATTCACACGGTTGTAGAGCTAAAAGATGATTATTATATAACTCTTTGCGATGCAAAGCTTAACTTTAAATTTGCAGATGAAAACTGCGTAAATATAAGCGATTGCTTATGGTTTTGGGAAGTACAAGAAAGAGAGAGTGATAAATGGTTT…		CFTSP3_0651				18	1	30.5085	0	40	25.641				D6783_00459						12S0284230_01559			12S022253_01570		12S042171_01876 12S042171_01569		12S022633_01058		CF782_01556		13S0038815_01573		SP3_00658
OG001891	membrane protein	ATGATACAAAATATTACTCTATTCTTCATTGCCGCATTTTTTGAGATACTTGGATGTTTTGCTTTTTGGCTCTATTTTAGAAATGATAAAACTCATTGGTGGCTTGGGCTAGGAGCTGTTTCGCTTCTAATTTTTGCTTATATTTTAACCAAAATAGACGTCTCTCACGCTGGAAGAATTTACGCTATTTATGGTGGAATTTATATCATAAGCTCTCTTGTTTGGTTAGCTTTGGTAGAAAAAGAGAGCTTTAATATATGGGATATCTTAGGTTCGTTTTTAGCACTTCTTGGGGCTTTTGTGATATTTTTTGGAAACTCAAAAATAGATTAA		CFTSP3_1322				18	0	30.5085	0	90	0				D6783_01443	D6683_01623	03427_01267	D6659_01664	D6690_01536	D6856_00639	12S0284230_01272	12S028471_01397	85387_01133	12S022253_00288			12S028551_01091	12S022633_01005	D4335_00946	CF782_01006	11S025572_01217	13S0038815_01005	11S051681_01087	SP3_01335
OG001761	conjugal transfer protein TraG	ATGAAAAAAGACACAAATCAGACTCTAGTCTATATACTTGCAATTAGCGGTATTGTTATTTCGTTTATAGTACTTAGCTCATTTGCCACACAATACTTAGCTAGGTCTTTTAATTATTCAAAAGATTTAGGAGAACCGCTATTTTATGGTCTATATAATCCTTTCAATTGGATTTTTTGGAGTTTGAACTATCAACCTTATTATCCTGATTTTTTTACCAAATTTCTTATGATAATGCAGATAGTTGTAGCAGCCCCATTTTTAGTATTTATTATAATCAAACTAGCATTTCTAAGAAAAGCAAAAGCAATAAAAGACTTGCATGGATCTGCTCATTGGGCAACTATAGAAGAAGTTAAAGAAAGTGGTGTATTTAATAAAGAAAAAGGAGTGTATATA…				CFV97608_b0014		17	5	28.8136	0	0	43.5897																								98v445_01250 98v445_01585
OG001765	conjugal transfer protein TrbI	ATGAGTGATAAAAATTTACTAGAAATTTGCACTTCTCCTGAAAAATTAAGTAACACCGGCAATAAAAGATTATCAAAAGTCCCTATATTAATAATTGCAATAATTGTTATTTTGGTGCTTTTTGCTGTATTTTATACTGCAAATGATAGAGCAAAAAAACAAGCTGCCAAACAAACTGGTGAGCAGCAAGAAGAAAAAGCAGTTTCAACAACTAATAAAGATATCAATAGCATGATCTCGTCTTTAGAGGCACAAGGAATTGATACAAAAACTCAAAAAAATATAGACTTACCTGTAAAGAATGTAGCACCTGAGTTGAAAAATGATAATATACAGCCTTTAGCAGAATATAAACCTATTCCTACATTAAATACGCAGCCTAAAACTGAAATAGATGAA…				CFV97608_b0008		17	5	28.8136	0	0	43.5897																								98v445_01255 98v445_01590					04554_01898
OG001766	conjugal transfer protein TrbF	ATGAGTTTCTTTAAGAAAAAAGAGCAAATCAATCAAAGCATTAATAACCCATATTTAAATGCTAAAACAGAATGGCTAGAGAGATATGGCGATTATATTTCACGTGCAAGGAATTGGCAAATAGTAGCCATACTAAGCATTATAGTTACGATAATTTCTGTTTTTTACATAGGTTATATAGGTTCACAAAACAAGCTAATACCTTATGTAATAGAAGTAGATAAACTTGGCAATACAGCAAATGTGGGTATGGTAAGAAACGTAGATATAAAAAATCCAAATGTAATTAAATATAGCCTAAATACTTTTATTTATTCTTGGCGTTCGATTTGGGGAAATCCAGAAATTCAAAGAAAATTCATCTTTGACGCATACAAATATATTGAACCAGGATCAAAA…				CFV97608_b0005		17	5	28.8136	0	0	43.5897																								98v445_01258 98v445_01346					04554_01895
OG001799	conjugal transfer protein TrbL	ATGAAACCGAACAAATCGATTGCACTAATGCAAATAGAGCACTATTTTTACGCAACGATCATATCGACAATCCATACGATACAAATAAAACTTGGTCGCCAACATTCTAATAATAAGATAAAAATATTATTTATCTTATTTATTTTATTTACACTCAATTCTGAAGCACTGGCTATAGATAGTAGCCAGTCAATTTTAAATACTCTTCACATTGGATTAAAAGGCTGGATTCCAACTATAAAATCAGCTTGTCTTTATGTCTTTTGGACTCTCGTCGCAATTGACTTAGTTTGGACTTTTGGAATACAAGCCTTGCGTGGCTTTGAAATAGGAGAATTTTTAGCAACACTGATTAAAAAAATTGTTTTTATTGGAGTTATAATATTTTTATTTCAAGTT…				CFV97608_b0004		17	3	28.8136	0	0	43.5897																								98v445_01347					04554_01894
OG001847	Bacterial mobilisation protein (MobC)	ATGAAAAAGACGAGACACCACATATATCTAACCGAAGCTGATGATAGAATCCTAAGAAAACTATCAGATAAACAAAATCAAAGCAGATCGGCAATTGTTAGAAAACTACTCCAAACACAAAAATACAAAGATAACTTAAAAGAAATAGAAACAAACAATAGAATAATTGGTGGTTATTTAAAAGAATTTAGCCATATCGGAACGAATATAAATCAAATAGCATACCATCTAAACGCAAATATAACAGACCATGAAGAAGCAAAAACAGACTTTGAGAAAAATATCGTAAAGCTAATGCAAATTATAAAAGAGTTAAATGAAAAAATTGACACGCTAAAAATCAAGATAAATGTACCACACATAAAAACTCCAAGCAATATAAAAGAACGAGATAGAATG…				CFV97608_1909		17	1	28.8136	0	0	43.5897																								98v445_01234
OG001849	hypothetical protein	ATGGAACAAGTAAGAAAAAGCTGGGAACAGATGGACAATGCCGAGAAAAAAGAGAGCTTTGATAAGTATATGAAATTTAAGCTTTTTGAAGCTCACAAAACCGGTAAAGCTGACTGGCAAAAAGATATGAGCAAGGAAGAAGTAGATAATACAATGCCATACAACGCTAAAACAGGCAATACGTACTCAAGAGAAACGAATATGCTCTTAAGAGCCGAAATGGCAATAAAAGGTTACGACAAAGCTCAGTTTGTAACGATGGAGCAAGGAAACGCTATGGGCGGAGTATTAAAGCTAAAACATGACGAGCAAACTGGCGAAGTAGTAAAGACCAAAAACGGCAAAGATGCAAGGGTTGATGGCGTTAAGATGCTCTATATCGCAGACCATGAGTTAAGA…				CFV97608_1906		17	1	28.8136	0	0	43.5897																								98v445_01238
OG001850	conjugal transfer protein TrbI	ATGAAAAAGGGGAATAAAAAACTATTTTTAAGCCTAGCGACAATCAGTATTCTATCTACTCCCCTTTTTGCTAACAATCAAGAAGCGGTTTTAAATTTAGATAATGGCAACAAAAGTAAGTTAGATAGGCAAATAAGAAATTTGCAAAATCAAGCTGATTTAAGTCATCTTTTTGAAAATTCTAAATTCCCAGTTGATGACTATATCTATAAAGCTGGAAAGCGAGAGCCAAATCAAGATCAGAATTTAACACAAATTCTAAAAGATTTTGAAAAGCTAGACCAAAAGCAAAAAGCTCAAGCAGCGGATAAAAATTTAATCCAACCAAGCCAATACGCAGAGCAAGAACAAGAAGAGATGACGCAACACATAAAGCAAAAGCAAGAAGAGCTCCAAGCA…				CFV97608_1914		17	1	28.8136	0	0	43.5897																								98v445_01231
OG001851	conjugal transfer protein TraG	ATGGATGATACGCAGAAATTTAGCACCAAAAAATGGATAATTATATTTATATCATCGTTAATAATGGGCGTATTAGCGTACTTGGCAATGGTAAAGGTTATTTTTAATCCGGATCTAGTAAATGTCCCAGCAGTAGCCATTAAAATTCTAAATAACATCGGCTCTCCGATGTTAAAATTAAAAGCTTATGTCGCACTTTTTGCACTGGTTGCTCCGTTTTTAGTAGTCGTTGCGTGGTGGTTAATGCCATATTTTAGCGATAATGAAAATTACGGCTCGGCTAGATTTGCCACACCAGATGACTTTAAAAAAATGAGCATTAACTACAAAAATGGGCTAGTGCTAGGCTGTCTAAATATTGATAGCGAAAATCCTAAATTTTTAAGAGCTACTCGACCA…				CFV97608_1908		17	1	28.8136	0	0	43.5897																								98v445_01235
OG001852	VirB8 protein	ATGCCATACGAAGATAAAAAGTTTGATCCAAATTTTATTTTTAAGACGGAGCGAAACATTAAAGCATATATGCTGTATGTAATACTAGCACTTGCACTAGTAAGCATAAGCCTATCAGTGGCTATAGCACTATTAACGCCACTTAAAGAGACAAAGCCAGTGTTGCTTAAATTTTCAGATGGCGACTCAAGGTTTGTAACCATAGATGATACAAATCTAAACGTTCGCAATAATGAAGAGCTACTAAAAAGTATATTAGCTGGATATGTAAAGAATAGGGAATTAATAAATCGCATTGATGATGCACAGCGATATAATGAGATAAGAACTCAAAGCAGCAGACAGGTATGGGAAGCTTTTCAAAATTTAGTAAGCGATCCAAATTCGATTTATACAACC…				CFV97608_1916		17	1	28.8136	0	0	43.5897																								98v445_01229
OG001853	DNA topoisomerase I	ATGCAAAACACAATCATAATCATAGAAAGCCCAAACAAGTGCGACAAGATAGAGCATATCACTGGTGCAAAGGTTTATGCCACAAAAGGGCATTTTAAAGAGCTAACCAACCAAATCGTAGCCGATTATCAAAGCTATGAGCCGATATTTGACTTTAAAGGCGAAAGCAAAAGCCGAATAAATGCAATGTTTAACGACTGCAAAGGCAAAGACGTCATCATAGCAACCGACCCAGACCGAGAAGGCTATGGTATAGGCTATATGGTTTATGATACGATTAAAAATATAGCAAAAAGCGTAAAAAGAGCAGAATTTCACGAAATCACAGAAAGCGGAATCAAAAAAGGACTTGAAAGTGCCGTGCCATTTGCAAGCTCAAATTTAAAAGAATTTGATAGC…				CFV97608_1902		17	1	28.8136	0	0	43.5897																								98v445_01866
OG001857	ATPase AAA	TTGGTAAGAGAAACAATTAATCAAAAAGCCTTATATTTTAGTCTCTTCCCAAGTCGTGGAAATTTAAATGCAAGAAAGAAGACTCTAAATATAAGCAATCTAGCCACAATAGCGAATTTTGAAAACGAAGTAACTGGGTTTAATAAGAATGACTGGGGCGATGAAGCAGTAACAACATTTAGACACCTTAATGGAACCCCATATCTTTTTAATTTTCATTGGCAACCTGATGGTGATCGCCCAGCTGGACACACGATGATTATGGGTGGAACTGGAAGCGGAAAGACAACTACAATCCAATTTTTAATGGCAAATTTATTTAAGTATAAAATAAACATATTCGCGCTTGACAAACTTCGTGGTATGTATAATTTTACAAACTACATGGATGGCGAATAC…						17	1	28.8136	0	0	43.5897																								98v445_01227
OG001858	TrbL/VirB6 plasmid conjugal transfer protein	ATGGCACAAACACAAGTGGCAAAAGATTTGCTAACTGACAGCAACTGGATAAATAAAACCCAAAACATTATACAAGAAAACGTAATGAGCCTATTTGAAAAATTTTATCAAGGAGCACATGATCTAGTCTATTCAACCGCCACGACAACCATCGTGATTTTGATAGTTTCATTATGGCTGTTAAATAGGTTAAAAAATGGGTATCCAACAAGAAATGAAATTTTTGTAGCTGTCAAATATATAATTCAGCTATGCTTTATTTTTGCCATTTTAAGCTCATTTGACGCATATCAAGGTGTTTTATATGCGTTAACCATCCCAGAGAATGTAATAATCACAATTTTAAGCTCAATTTTTGAAGGTAGGGATTTTGGTGCAATCGTAACAGAATCAGCAAAT…				CFV97608_1904		17	1	28.8136	0	0	43.5897																								98v445_01240
OG001859	hypothetical protein	ATGCAAGTTTTAATAAACATTGAAAATGCCAATAAAAATATAATAAATGCTTTAATAGCTGTTTTAAAAACTCAACCAGAATTAAAATTTGAAATAAAAGAAACAAAAAAAAGCTGGAGTGATGAGTGTAAAGAGCTTATAGAAGACTATAAAGCAAATAAAATAAAATCATACAAAGATCCTAAAAAAATGCACCAGGATATTTTAAATGGCTAA				CFV97608_b0026		17	1	28.8136	0	0	43.5897
OG001861	hypothetical protein	ATGAAAAAAATCTTAAAAAACTTCAAAAAACTTTACTGGCTCTTAGCATGTTCGCCAGTCTTTTTATTCGGAGCTGGTGGTCAAAATGTTTTAAAAACATTGGAGCAAAATGTCAATCAGCAAATCACTGAAGCTGGCGGAAGCTTTGCTAGTGTTTTAAATACTATTGTGTTAGTCATTGGTATCCTTTGGATAATAGTTTTAATGCTTGGTGCATTGTTTAACGTTGAAGCGATTAAAAATCATATTAAATTTGTAATCATCGCTTCAATTGTTCTAGGTGTAACATACGGACTTACTGCAGCCGCAATGTAA				CFV97608_1892		17	1	28.8136	0	0	43.5897																								98v445_01224
OG001873	tape measure domain-containing protein	TTGCAAAAAGAAAAAGAAAAAAGTAGCCTAGAAGCAACCATAAAAGGCTTTGAGGCTAGTAAGGCTATCTACCAAAAACTATCGAACATAGCCTCTGATCTTAAATTTAAAATTTATGATAAAGCAGAGATAAACGCGGTATATAGCAACTCTTTGGAAAAGGTAAAAAACGATCTAAAAAATGGAGAATATAACAGCGCAAACATAGATGATTTGCAAAAATCCGCATTAGCAAAAGCAGAAAGCCTAAAAAATAGCTCCACAAGCGCAGAGCAATACCGATTTGAAGTGCTAAAAATGGCGAACCAAATAGAAAATATAGCACCAAAAGACTTTAGGCAAAGCGTGGAAGACTCTTTAAATGCGGCAAATAAGCAGCTTAAAAAACTAGAAGACGCA…						17	1	28.8136	0	0	43.5897																													04554_01139	NC147_00221	B0167_00219	B0168_00219	B0047_00546	B0151_00219	B0152_00220	B0042_00441
OG001875	potassium/proton antiporter	ATGCAGATAAACTTTGAGATAATATTTGAAAATTTATTAATGATAATAGTGATTTTGGTCGATGTTATGGTGATCAAAATAGCTGTTGTATATGCACTTTTAGCAACTTATCTTAAAAAAAGAGTAGCCATAAAAACAGCTCTTAGTATATGTCAGATTGGCGAGTTCGCTTTAGCTATTTTTGCTCTTTTAAACGTAAATAATATGTTAAATTCAGAAACTTCTCAAATTTTAACCGCGGTTGTAATTATATCTATGGTAGCTACTCCGTTGATCTTAAAAAACATCGGACATTTAGCCGACAGACTAGAAGAAGAGAGCGAAATACCTGAGTTTGAAAAGCTAAAAGTACAAGATTTAAGCGATCATTTTATAGTTTGCGGCTATGGAAGACTCGGT…						17	0	28.8136	0	0	43.5897
OG001876	nucleotidyltransferase	ATGTCATCATCAGTTTTAGCACAAAAAGATATACTATCATATTTATCCGAACTCAAGCCAAGCCTTCAAAAAGACGGCATCAAAGAGATAGGCTTATTTGGAAGCTATGCCAAAGGTTATGCTGATGAAAATTCAGATATTGATATAGTCGTTTTGGCTGATAAAAAGAGTTTTTTAGATAGATTAAACGCATTTAAAGCACTTGAGTATTTAAGTGATCTAAAAGAGAAAATTACTAATAAATTTCATAAGTCAGTAGATATTTGCGATTTTTATTCGGAAGAAAAAATGAAAAATAATAAAATAGTAAAAGGGGCTATTTATGTCTAA				CFV97608_1889		17	0	28.8136	0	0	43.5897																								98v445_01955
OG001878	hypothetical protein	ATGTTGAATGAATTTTTAAATTTTTTAGGTTTTAATAAGGCTGTATGTAAAAAGCAACTACATACGGATAATACAGATATAAAAGAAAATGTTGAAATGCAAGAATATATAGTAGAAATGCAAAGTCCAGATTTTAAAGAAGAAACAACAACAGAAACAGTTATAAAAGACGGCAAGAAAATAGAAATTCAAAAGATAAAAACTACAGAACCGTTAAATAATGGTAAAACACTAATAACAACGAAAATATATAAAAAAGATATTACAAGAATGTAG				CFV97608_1905		17	0	28.8136	0	0	43.5897																								98v445_01239
OG001882	cpp18	ATGGCAAAAGAGTTAAAGGCTTTCAGAATTGATGGCGAAAATTTAGAGTATTTGCAAAGTCTAAAAGAAAAAATGCAAGTAAAATCACTCAATGAAACAGTCAATTTACTTTTGTTTTTTCTACAGCGAGATAAAAATTTTGCTGATACCATTAAAGAAAATTATCCTCTTTTGCAGATTAAAAATACAAATCTATATAAAGAAAACACCAAAGAAGTTAAAAACTTTTTTACCGATGATGAGTTTGAAATTTTAAAAAAACTCGGTAAAGAAAATGGATTTTCAAGCGTAAATAAATTTTCAAAATTTTTGGTATTAAGTCATATGTATGATGAGAAAATTTTGTAA				CFV97608_1298		17	0	28.8136	0	0	43.5897																								98v445_00123
OG001884	sodium/alanine symporter family protein	ATGAATTTTATAATCTCTTTACTAGATAACCTTAATGACTGGTTATATACATATTATCTTGTTGTCCTGCTTGTTTTTGTAGGTATTTTCCTAAGTTTTAAATTTGGATTTGTACAGATTGGGATGTTCATAGAAAGCCTTAAAGCAGTAACGGAAAAAGTAGATAGCGATGTCTTGCATCCTGAACATATAAGCCCTTTTCAAGCACTTATGATATCACCGCCAGTAGAGTCGGCATAG						17	0	28.8136	0	0	43.5897
OG001885	hypothetical protein	ATGACTTACCAAGAGAAGCTAGAGCAAGAAAAAGCATACAAAGAGTATGAAAAACACCTAGCAGAACAATTTGCCCAAAGCGAAGATGGAGAGTTTGAAATCAGTGACAGCGAGTGCAAAGGGCTTGAATATCTAAAGCAAGCGCACCAAGAAATTGGCTCAACTGATAAAAATTAG				CFV97608_1907		17	0	28.8136	0	0	43.5897																								98v445_01237
OG001786	NrdR family transcriptional regulator	ATGATATGCCCGTTTTGTGCCAACGATAAAACAAGAGTGGTAGCAACCATAAAAGGCTTGGAAAATAGACGCTTCCGCTATTGTTTTAAATGTAAAAAAACGTTTGAAACAAACGAAACCGTTCTTATAAAAGAGCGTGATTGGCAAGAGCTAAAGGAATATAAAGAGGAGATAAAAGATGTATGA				CFV97608_1312		17	4	28.8136	0	5	41.0256				D6783_00453																					B0066_01684
OG001883	chromosome partitioning protein ParA	ATGGTAATCGCAATCTGCAATGAAAAAGGCGGTAGCGGCAAAACAAATATCGCCATAAATTTAGCCATAAAGCTGGCACTCGTCGGCGATGATACGCTTTTAGTAGATGCCGATCCACAAAGAAGTATCGATGTATTTACGGACATTAGAGCAGATAGCTCGCTGCCGCTGCTATTTAATAGTGTCTCAAAGCTGGGCTCGTCAATGCTAAAAGAGATCCAAAGCTTAAAGCAAAAATATGATAGTGTCGTGATCGACACTGGCGGACGTGATAGCCAAGAAATGCGCCAAGCCTTAGCAGTTTGCGATATTGCCATTATCCCAGTTATCCCAAGCGATCTTGATATTGCGGTATTAAATAAGATGATTTTAGTTTTCAACCAAGCTAAAATTTATAAT…				CFV97608_1352		17	0	28.8136	0	5	41.0256															12S042171_01858									98v445_00114
OG001890	hypothetical protein	ATGAAAAAAATAATATTTTATCTGCTTAGCATGATTTCTTTTGCTTTCGCAGATATTTATAATGAGATCGAAAACAAGGTTTTGCAATTTGTCAAAAACGATGAATTTCTTTATAAAGATGAAGATGAATTTGGTTTTAAAATAGAAAATAAAGATGAAGTTGCTATATTTAAAATAGAAAATTATGTGGATAATGAATTCAAACCTCATAGTGATATTTTAAATTTAAAACTATCAATAATAAATAAAAAAAATAAACAAGATCAATCCGAAGTCTATCGCATTTGA						17	0	28.8136	0	5	41.0256																				11S025572_01791				98v445_00719	B0066_01489	B0130_01291	B0129_01292	NC101_01480	04554_01487	NC147_00986	B0167_00959	B0168_00874	B0047_00876	B0151_01466	B0152_01583	B0042_00747
OG001877	peptidoglycan domain protein	ATGGCGAACTTTAAAAAAAGTATGGGCGTTTTAATGAGACTTGAGTTTGGCTCTAGTAGTGATGTCTTGCATAAAAATAAAACAGAACAAGGGCTTACTTTTATGGGTATCTATCAAGGTGCACACCCTAGTTGGAGTGGCTGGAATATCGTAAAAAACGTCCTATCTGCCAATATTGATATAAAAAATGCATCTGAGGTTTTATATGCAAATACAACCCTAAAAGAGATGGTTTTTGATTTTTATGAGCGTGAATTTTGGAATAAAATGAGGCTAAACGCTGTAGAAAGTCAGATAATAGCAGACGAACTATTTTGTTTTGGTGTTAACGCAGGCATAAAGACAGCCGTTAAGTTAGCACAAAAGATAGTTGGAGCTGGGCTAGATGGCGTTGTTGGA…				CFV97608_0464		17	0	28.8136	0	10	38.4615				D6783_01249											12S042171_01785
OG001889	Hypothetical protein	ATGAATGAAGTAGTTTTATTTGAGAATAAAGATTTTGGAAATATAAGAGTTTTAGGTAATTATTTAAATCCTTTATTTTGCTTATCGGACATTTGTAAAATTTTAAATGTTAAAAGAGTAAATAGCATTAGAGATATGATAGATAGAGAATTTGACAAAGGGGGCGTTTTTGAATACACCCCCTTTCAAACTCGTGGTGGAAAGCAAAAATTTATTATGATAACTGAACCAGAGCTTTACTTTATTCTTATGCGTAGCGATAAACCTAAAGCTAGACCATTTAGACAATGGGTTATAAATGAAGTCCTACCAAAAATCAGACAACAAGGATATTACTCAAGCAATCAAAAAGTAACTTTGCAAGATAGAAGATTAGATCTTCCAGATACTCCATGCAGA…						17	1	28.8136	0	10	38.4615											12S028471_01536											11S051681_01794		98v445_01595					04554_01890
OG001918	cell division protein	ATGACAAATTTAAAAGACAAATATTCAATGAGTATTGAAGAAAATATATTTATTGCAAAAAGAAATATTGTTGATTATATTTGGAAATCTGCAAATTTGGAAGGCATTGCAGTTACTTATCCACAAACTCAAATAATTTTTGATGGTCTAAGTGTTGCTAATTTTAAAATCAATGATATAAATGCAATTGTTAATTTAAAAAATGCTTGGAAATTTGTTTTAGAAAACATAGATTATCCTTTGGATTTTAGATATTTATCTCAAATAAATAAATTGATTGGAGATTATGATATTGTATTATTTGCTGGAAAATTAAGAAATTCAGATGTAGCTATGGGCGGGACTAAATGGAAACCAGAACTACCAAATATCGAAAAAATAGAAGATAGCATAAAAGAA…						17	0	28.8136	0	10	38.4615											12S028471_01514											11S051681_01772							04554_00663	NC147_00698	B0167_00696	B0168_00696	B0047_00068	B0151_00694	B0152_00695	B0042_00484
OG001915	hypothetical protein	GTGAAAAGTATATTTGTTGGTTTGTATATATTTATTTTTACAGCTATATTTTTAAATGCTGAAGTTATAAATAAAGAAGCAAAATTAGAGCTTATTAGGCAAGAAAAAATGATTGTTTTGCTAGAGATGAAAAACATTGTTTCTATGGCAAATCCATATGCTGGTGATTTTTCACATCTAGTAGGAGAAAACTTTTCTAAAAGTTTTGGTACTTTAGCTAGTACTACAGAGACAGTAGGTAAAAGTATAAAAAATGCTAATGCAGCTAGGGAATTTGAAAACAGTAGAACTATACAATTAAGAAAATTAGAATTGAAACTTACTAAGCTAGAATTAGAAGAGAAAAATATCAGAAAGGAAATGGGAAAATGA	CFT03427_0312					17	0	28.8136	0	85	0				D6783_00427	D6683_00430	03427_00310	D6659_00472	D6690_00390	D6856_00506	12S0284230_00250			12S022253_01014	12S004163_00484	12S042171_00456	12S028551_00468	12S022633_00834	D4335_00487	CF782_00481	11S025572_00499	13S0038815_00819	11S051681_00713
OG001916	hypothetical protein	ATGAGATTTATATTGTTTGTGATAATTGTTGTAAATATATCCTTTGCACGGTATTGTTCTTCTCCGATTTATCCTACTTGTCTAAATGTACCATACGGAATGGTTGATAGCTATAGACAAGTATATGGATTGACTTGCAAGAACTCTTTGATGCATTATTTAGATGAACTTGAAAGGTATAATAAATGTCTTTCAGAAGATATAGCAGAGGCTTATAGTAATTCTATAAAAGTATATAATTGTATATATGCTGGACAGTGTGATTGA	CFT03427_0313					17	0	28.8136	0	85	0				D6783_00426	D6683_00429	03427_00311	D6659_00471	D6690_00391	D6856_00505	12S0284230_00257			12S022253_01007	12S004163_00477	12S042171_00449	12S028551_00475	12S022633_00839	D4335_00480	CF782_00474	11S025572_00492	13S0038815_00826	11S051681_00718
OG001913	Inner membrane protein YhaI	ATGTTGGAAATTTATCGTGGTTATTGGATGAATTTTTTTGAGTTCAACGGAGTTAGTAGTAGAAAAGAGTTTTGGATACCAGTCTTGATAAATGCTATTTTGCTTATTTTCTTATTTGCAATCCCTATTATTGGATTTTTAGCTATTGTTGTTAATCTAATAGGCTCTATTGCTATTAGCATAAGAAGATTAAGAGATGCAGGGTTTAATCCTTGGTGGTTTATTATAAGTCTTTTACCGTTTCTTGGATTGTTCTTAATTGTAATGTTTTGTTATCCAACTAAATAA	CFT03427_0314					17	0	28.8136	0	85	0				D6783_00425	D6683_00428	03427_00312	D6659_00470	D6690_00392	D6856_00504	12S0284230_00258			12S022253_01006	12S004163_00476	12S042171_00448	12S028551_00476	12S022633_00840	D4335_00479	CF782_00473	11S025572_00491	13S0038815_00827	11S051681_00719
OG001914	hypothetical protein	ATGGAAACAGTAGGATTTATTTTACTTGCGATATTTGTTGGGATACCTGTTGGTATATTTTTATTGAAAGCTATACTGATGACTTTTAGTTCGGCTGTGTATACTGCTGTAGCTGAAGATACTGAGGAGAAAGCACAGGGTATTCTTATAGCAATTTTTGGAATAATTTGCGTGGTAGGAGCTATAGCTATCTTGATGTTTATTTTTTAA	CFT03427_0315					17	0	28.8136	0	85	0				D6783_00424	D6683_00427	03427_00313	D6659_00469	D6690_00393	D6856_00503	12S0284230_00259			12S022253_01005	12S004163_00475	12S042171_00447	12S028551_00477	12S022633_00841	D4335_00478	CF782_00472	11S025572_00490	13S0038815_00828	11S051681_00720
OG001665	transposase	ATGTTGCTAACATACAAATATAAACTTTATAAGTCTAAAAAAACAAAACATATAGATGAACTTATAGATATAGCTTGTAGCATTTATAATCATTGTATAGCCCTACATAAAAGGCACTATAAACTTTATCATAAAAGCCTAAACAAAGTTAAGCTTCAAAAACACTTAACTAAATTAAAAAAGCTAAATAAATATAAAAAATGGAATAACTTAGGCTCACAAGCAATTCAACAAATAACCGAAAGAATAGATAATGCTTATAAAAAATTCTTTAAAAAACAAGGCGGACTACCTAGCTTTAAAAAGCGTATTAAATACAAATCTTTCACTTTAAAAGGAAGTGTGGGTTATAAACTAGAAGATAATGTTATCTCTCTTAATGGCTATGATTATAAATTT…				CFV97608_a0038		16	8	27.1186	0	0	41.0256
OG001879	conjugal transfer protein TrbJ	ATGAAAAAATCACTTATATCGGCAGTCGTAGCCTCGTCATTATTTTTAAGTAGCACAAATGCAAGCGGAATTCCAACGATAGACGTATCTGCAATCGCACAACAAGTAATGAGTTATCAGCAAACATTAAAAGATTACGCCGAGCAGATCAAACAATATGAGCAAATGGTTAAAGATACGATGAATATGGAAAAACAGATGAGAGAGCTAGGCGTAGATATGAATAGCGTATATGAAATTTTAGGCGATACTCAAAGCATGATTAATCAAATGCAAAACATATATGAAAATGTAAATAATATTCCAAATGATATAATGGGTGATATAGCACGAGTAAAAACCGCATGCTCATTTTTAGAGCAAAATAGCCAGTTTTTCAATCATTCGGTAAGAATATCT…				CFV97608_1883		16	1	27.1186	0	0	41.0256																								98v445_01875
OG001881	Conjugal transfer protein	ATGAAAAATTTAATAAAAATATCGTTGATAACACTAATTGCCTTAAATTTAAATGCCCAGCAAGCAGGACTCAGTGAAGCTCAGATGAATGAAGTGCGTGCAATTATGCGTCAAACACAAGAACTAGTCAATGAACGACAAGATCTGTCTATGGGCGAAAATATTTTTAATGACAAAAACAAGGATATAAATAACCAATTTCAATCAAATTTTAAAGTAAATCCACTTGGAATGTATGGACAAGGCGATCAAGTCCAAATGCCAAAATTTAACAACGGCAATCATCCAGCAATGCAAAATCAAAATATGATAACAATGGAGCAACCGCAAGAATTAAGCAAAGAAGAACTCGAGCTTATGCAAAATGCGATCCGCAACCAAGATTTAAAGGCATTGCAA…				CFV97608_1915		16	1	27.1186	0	0	41.0256																								98v445_01230
OG001894	AraC family transcriptional regulator	ATGGATATGAGTGGTTTTAGTAGGAAATTTAAAACACTGTTTAAAATCAGCCCAAAAGAGTGGATAGATAATAAAAGATTTGATCTAGCATTATATCTTATAAAAAACTCCGATAAAAATATAAATCAGATCTGCTTAGAGTGTGGATTTAGCTCACCTGCTTGGTTTATAGCTAGGTTTAAAAAGAAATTTAACTTAACTCCAAATGAACTTAAAAAGTCAAATAACTTATATAATCTACCATAA			CFF8240_1287			16	0	27.1186	0	0	41.0256																								98v445_01012	B0066_00592	B0130_00003	B0129_00609	NC101_00003	04554_01359	NC147_00004	B0167_00003	B0168_00003	B0047_00760	B0151_00003	B0152_00003	B0042_01570
OG001897	Toprim domain protein	ATGGATGAAAATATAAAAATCGCAAATGATATAAAAGATATTAAAAAATTACCACTTGATATAATTTTAATCAACAATGGATATTATTATGATAGAGAAAAATCATCTCAAAACTACAAAGTAGTTAAAAATGATAATGGCGATAAAGTGATTATATCTAGGGCTACGAGCGGTGATTATCTCTATTTCAATCCAAATAATGATAGCGATAAAGGCAATATTTATAGCTTTTGTAAAAATCGTGGCGTAAGTGTAAAAGATTTAATAGATGAAAATAAAATAAATGATATAAAAGAATTACAAAACAATACTAAAAAAATAATAAATCAAGATAAAAGTAATAATGAAATAGTAGAAAAGTTTAAAAAACTTGATAAAATAGATAAAAATTCGTTTTTG…				CFV97608_1886		16	0	27.1186	0	0	41.0256
OG001898	ribosome recycling factor	ATGACAAAGATTAAAATTTTAACAGCGGTAGCGATAGCCGGATTAATGTTAGGCGGTTGTGCTGAATTGAAATTACCTGAGTTGCCAAAAGTTCAAAAGCAAGAAAATGAAAAACACAAGTTAACAGATGAAGAGTGTAAGATAATTTTAGAAAAATTTAGAAAGGCAGAAGTCAGCACCTCTGATTCTTACAAAAGACTAGAGTATGATGCGCACGATTGTCAAATTAGATCAAACGGTGCTGATATAGATATTGAAAAAATAATGGAAATTAATAAATAA				CFV97608_1888		16	0	27.1186	0	0	41.0256
OG001899	hypothetical protein	ATGAAAAATTTAAGCAAAGTTGTACTTGGCGCGTTGGTGGCAGTGATATTTATTGGTTGTGGCGAAGAAGCTAAATTTGGAGATAAAGAATATACTCACGACTACTTAAACGATAAAGTAAATGCGAAAACATTAGTTGAACTGGTAGAGTTTTGTGAAGCAAATAAAAATGCAAATTTAAGCACAATTCAAATGAAAAACTGCGAGTTGGGAAGTTTTATCAAGCACAAAAAAAATCAAAGATGGAGTTTGCTTACTGGCGATAATGAACCAACTGAGTGGGAAAAATTAGTTCAGCAATACGGAAGTAAAAAATAA				CFV97608_1353		16	0	27.1186	0	0	41.0256																								98v445_00113
OG001903	TriB protein	ATGTTGGGGGGGGGCAGCCTAAATAGCAAAAATTCTGCTCTAAAAACTCTCACTCTTTTTGCTGCATTATTTGTAGCATTTCTTATATTCCCAACAGATTTACTTGCCGCAGGTGGCTTAGATAAAGCCAAAACTCTCTTAGATAAAGTCATCGAATGGCTCAACTATTTGTCAATTGGCGTTGTTACAATAGCTATTTTGGTTGTTGGTTACAAAGTCCTTTTTGGTGGTCAAACAATCAGAGAATGCACTCCGATTATTATCGGTGCGATCATTATCGCAAGTGCTGCGACTGTTGCAAATTTACTAATGAGCTAA				CFV97608_a0002		16	0	27.1186	0	0	41.0256
OG001904	hypothetical protein	ATGGTAGTAACTGACTGTTATATGGATTTAACCAAAAAAACCAAAATCATGGGATTAACCACGACAAGCCTTTTAATAATATTTGTAGTAGGTTTTGTTGCGTGGTTTATTTTGATTTTATATTCATTGGCAGTCGTTGCAGTTTTATATTGCTTCTTTTTTGTTTTAGAATTTTTCGATGAAGATATATATGAAATCATCGGATCGAAAATGAAAATTTCGCAAAATAAATTTTATGCATAA				CFV97608_1893		16	0	27.1186	0	0	41.0256																								98v445_01225
OG001906	DNA primase	ATGAACCTACATAGAGATGATACAAGGGCATTTTTGGAATATATTGGCTTTGACGTCGATAGCCACTATAAATTTAAGATGCGCCAAGACGAGCACACCGCCTCTGCCTCAATCGATCCTAAAAATGGCTATATAAAAGATTTTGGTAGCGGATTTAGAGGAGATGTAATAGCCTTTTACAAAGAAGTAAAAAGCTGCGATGATGTAACAGCCTTTGCAGAAGTCAAAGTAATACTTGATGATTTAAAAATTAGCAATGAAATCAATCGAGACTACCATACCGGTAGCACAAAACACAATGTAAATAGAAAACAAGAAACCATAGAACAAGAGATAATTAGAACACTGACCAATAAAAATTTAACAGCAGGTCAAGTGTTTGAAAGTCTTTGCAAAGAG…				CFV97608_1357		16	0	27.1186	0	0	41.0256																								98v445_00109
OG001907	transcriptional regulator	ATGTTGCCAAACACGCCGCAGGACTATCCTACTGGCTTTGCAGTGCCTATATGGTATGCACACCTTATAGAGCAAGTTGGCGAAGACGCCATTGAAAAACTTGGCTTTTACCCAAATGAAAGGCTGCTTGAGAGTGCAAAAAACCTAGTAGCCAAACAGGATCAAACACTAGCTAACTTTTTTAGCCAAAAGATTTTTTGGGGTATTTTCTACAAAAATCACGGCAGCGAGGAAGAAGCCTTAGCAGTAAATAACCGTAGGATTATTCCGCTCGTATGGCTTAGACAGATCGCCGATAGCAAATTTGCGAGCTCGCTTAAAGAGATCGCAAAGATTGCCAAAAATGATCTGGAACAGCTCATTTACGAAGCCATTTTGTATCAAGAGTTTTTTGAGTTA…				CFV97608_1354		16	0	27.1186	0	0	41.0256																								98v445_00112
OG001908	hypothetical protein	ATGAAGAAAATCCTGATTGTAACAATAATCGCAATGGTTTTTTTAAGCGGATGTGCTGATAAACCAAGCAAGATAGAAAAAGTAAGCCCTTGCGCTTGTTATGACTTTATACAAGTAGGATAA				CFV97608_1917		16	0	27.1186	0	0	41.0256
OG001909	Invasin	ATGATAATTAATCTTATTTTATTAGTTACGATTTTAGTTTCAACAATCAACGGATCAAATTTTATCATTTATGATGATCTAGGAAATAATATAGAAAATATTGAAAAAGAAATAGTTGATAACAAAAGAAATTTTTTTAGTTTTAATGATGATTTTATCATTTATGATGATCTAGGAAATAATATAGAAAATAATCCAAAAGAAGCTATTTACCAAAATAAAATAGAAAATCCAAAAAATCCAGTAGATAAAATAACCTCTTCTAAACCAGCAAAAGTTAAACCTAAGATTATTGAAAAAACAGAACCTGAGGTATTATCTACAAAACTTAGCGTAAATAAAATAGTCAAAATTCCAAGCTCTACTAAATCAATAAATTTAAATAAAACCAACACTCAA…				CFV97608_1901		16	0	27.1186	0	0	41.0256
OG001910	hypothetical protein	ATGTCTAATAAAATTATATATCGTTTAGAATTGGCAATAGAGAAGATAGATCAAGTGTTTGAAGTATGTAAACCAAAAGGTATTACCGCAGCACTAAAAGATGAATTATTGACAAAGCCTGCAATAATGAAGCATATTGATGTTGTGTATCAACAATTTGATAAGCTTGAAAAGGCACAAGAATATCATGTGTTGGATAAATTTAGCAAAGATGACCTAAAAGGAATAAGAAATATCAGAAACTGGTCTTCTCATGACTATGATAATATACAAAACGAGATCATAGAAAATGTAATACGCACAAATTTACCAAAGCTCAAACAGAACCTACAAAAAGTGTTAGAAGAAACAAAAAAAGAGCTATGCAAAGACTTAGAAAAAAATATTGATTATTTTATC…				CFV97608_1890		16	0	27.1186	0	0	41.0256
OG001911	conjugal transfer protein	ATGAAAAAATTAATATTAATACCAGCAATTTTAAGTGCTACTATAGCATTTGGATTGAGTGAAAGTGAAAGAGATTTTGCAAATCTAACCGAAAAAGAAAAAAAAGATCTTGCTATAGCTCAAAAATGGATAGATGAAAAAACAACAACCATACCTGGAGCAAATGGGGAAGTAGTTTTTTTATTTGGAAAATCTATGCCTAGCATAATCACTGCACCTTTAAGACTTACAAATATAGCTCTTGAACCAGGAGAAGAAATTAAAGATGTACAAATAGGAGATAGTATTAGATGGATAGTATCTCTTAGTATGAGCGGAAAAGATCCTATTACTTCACATATAATTATTAAACCTACTGAAAAAAATTTGCAAACCACATTAAATATTATGACCGATAAA…				CFV97608_b0006		16	1	27.1186	0	0	41.0256																								98v445_01257 98v445_01344					04554_01896
OG001912	conjugal transfer protein TrbJ	ATGGAAAATATATTTAATCAAAAAGCCACAAGGGAATTATGCCCCCACAAAAGTGGGGCAAAGCTAGTAAGCCTTGACAATAATTATACAAAGAAGTATAATTACATACATAATTCGAAGCATTCAAATCACCTCAATTCTGAGGTAAAATTTCGCCTCAAGGTTCCAGCCTTGTGGCGAACCTCAAAAGAATTATACAATAAAAATCAGTCTAGTAAAAACACTAATCAAAAAGCCACAAGGGAATTATGCCCCCACAAAAGTGGGGCAAAGCTAGTAAGCCTTGACAATAATTATACAAAGAAGTATAATTATGAGCATAATATGGTTCAAAAAAACCACCTCCAATCTGAGGTAGAATTTAGCCATAGGGTTGCAGCCCTGTGGCGAACCCCACGA…				CFV97608_b0002		16	0	27.1186	0	0	41.0256																								98v445_01597					04554_01892
OG001925	hypothetical protein	ATGGGAATTTTGGATAAAAAAAAGGAATTCGCGTTTGTAAATAACGCAAGTGTTGCCGCAAGTAGCAATGTAAGTGAGTTTATAAATTCAGGCGCAGCGGACAAAAAAGAAGATAGAAAAAGCAATGCCGGTCGACCTAGAAAAGAAGGCGAAAAGCCAGTAGCGGTTGCAATATATCTAATGCCAAGCGAAAAAGAGCGACTAGAAAACGAAGCAAAAGAGCAGTTTATAAGCCTGTCAGGGTATCTAAAACAAAAGCTTTTGGCGTAA				CFV97608_1347		16	0	27.1186	0	0	41.0256																								98v445_00121
OG001928	hypothetical protein	ATGGAGATATATTATGTAAATTATCCGTCATCTGAAGCTGGATATTTTATGACCTCAGATCATTATAAATACAATGAAATTCCGCAAGACTACTACCTAAACTCCTACGATAACTCAAATTTGATAAATACTAAATTTGGTAAAGCAGAACTATTCTTAGATCTAGCAGGAGATAATGATAAACTTAGAGTAGGAAGCTTTAGCTCAAACTCACAGCTATTTAGATTTAATAGTGGAAGAGAGTTTGTAGTAGATAAACTATATAAAGATACAAGCAAAGTATTTGAAGCAAGGATAGAACTAAACTTAAATATAAATAGACTAAACGAAGAAGAATTAAATACTAAATTAGACTTTAGCGTAAGTGCGGCTAAAATAAGAAATAGTTCAGGAGAGATA…			CFF8240_1291	CFV97608_1829		16	0	27.1186	0	0	41.0256																									B0066_00595				04554_01362	NC147_00001
OG001933	carbamoyl-phosphate synthase large chain	ATGCAAAATATGGAAAATAATAGTGCGATTATAGAACCAACGATAGATGATATTAGTTCAGAAACTTTAGAAAAGGTTGGTGATGTAATAGCACAAATTAGAGCTTTGCCAAACGATGAGTTCCGACAGCTTAATTTTCAGCCGTCGAGCCAACCACGATTAAATGGGCTTTTTGTCAAAGATACAAAATTTTACAACCTAACCCGCGACGGTTTTTCACTTATGGTTACTTAG			CFF8240_0647			16	0	27.1186	0	0	41.0256																													04554_00700	NC147_00662	B0167_00660	B0168_00660	B0047_00105	B0151_00658	B0152_00660	B0042_00448
OG001787	hypothetical protein	ATGACTGAAAAGCAAGCTATACTAAGAAAGCAGTTACTTAGCAAAATTCACACCACAAAACGCTACAAAGAGCTAAAAGAAAATGATGCGTGGGAGATGTTTTTAGATTGTCATTTTAGGTGCAGTACAAGCGCGGAGCTAAGTATAAAGGAGCTTTATGCTTGCCTAGATCTTTTGCACGGAAAGCTAATTGCGATTGAGGAGATAGATGCTAAAGGCAGGGAGCTTATAGCAAGAGCTAAAAAGCAGCTTAGTACGCTTAGGCAAGTAGATAGATTAAAAGCGGCTATGAGTGATCTGGGTTGGAATGAGAGCCAGCTCAAAATGTTTATTATAAAAAAACTAAAGATAATCGCAGACCCTTTTAAGCTAAATGTTAAAAACACAAGCAAAATTATC…				CFV97608_1311		16	3	27.1186	0	5	38.4615				D6783_00454																					B0066_01685
OG001862	single-stranded DNA-binding protein	ATGACAAATAATATAGTAATTGCAGGAAGATTGGTGGCAGACGCTGAACTATTTTTTACAAATAATGGCTCTGCTATTTGTAATTTTACTTTGGCGAATAATAAAAGATACAAAGACATAGAAAAAAGCACTTTTATAGAAGCTAGTATTTTTGGCAACTATGCAGAATCTATGAATAAGTATCTAAAAAAAGGCGTATCAATTGATGTAATAGGAGAGCTGGTTCAAGAAAGCTGGAGCAAAGATGGAAAAATATATTATAAACATAAAATCAAAGTCAAAGAGATTGATTTTAGAACACCAAAAGATAATATTTCAGAAGCAAACTTTGAAAATGAAGAGGGTAAGCAACTGGAACATAAATTCTATAAAATTAGATAA						16	2	27.1186	0	5	38.4615																					13S0038815_01863			98v445_01253					04554_01901
OG001886	portal protein	ATGTTTAACGAGCTAGAAATTAAACCAAAAATAGAGATGATAGAGAGCTTTTTTACAAACATAGGAGTAAAAGTAACGCTTAAAGCTATGGATACAGCTAGCTTTAAAGATGATGGAGAGATAGTAACAACTCTAGTTGGAAGTGGAATTCTTAGCATAGAAGAAGCTAGAAGTATTTTAGGTTGGCAAAAGAACATTTAA						16	1	27.1186	0	5	38.4615																					13S0038815_01831				B0066_01763
OG001895	Integrase core domain protein	ATGTGGGTAGATAGTAAGAGAGCGGCTGACGTGCTTGGTGTAAAATATGACGCACTTGTTAAATCTGTAAAAAGAGCAGAAAAACAAGGCAAAAAATTTTGCACTATTAAACCTAATATATTAAGTTTTATTTATGTGGAAGGCATAGGTCGCGGCGGTAAAGTCCTTCAAATTTGGGTGGATGAGCAAAGTGACAAAAGCAACGCAGGAGTTTATGGCTCAGCTAAGAAAAAAAGCGAAGCTACAAAAGACACAAATAAAGGAGCTAACAATGAAAATATCTCAAATACTGCAATTAACGGATTTCTTGGAGCAAAGGGGCTACAAGGTAATAGTGTCAGCACTAAGTGGCAAGGTGAGTATCAAGGCAGTGAGGCTTTGCAAAGCAACATTGCAAAA…				CFV97608_0503		16	0	27.1186	0	5	38.4615															12S042171_01871
OG001905	hypothetical protein	ATGACAATACTTGAACCTGTAGGTTTTGAACTGATTTTTAGTAGCGCTAAAGATGAGAGCTATGAGGAGTGGAGTTTAAATAAAAGCGTTATAGCAGATAGTTTTTACACATATAAAAATCGAGTTTATAAAGCAGCTAGTACGTTTAATGCAGATAAATTACCAGACGTGGATGTACGGTTTGTGGATTTTGGGGCTACTAATAAATATAAATTTGTTGACGAGTTTATAAACACACAAACAGAAAATAATGGCTCTTTAGATATTGTAGTTAAGCCAAAAGACAACGTAGACATAGCAACTTTTTTAGGGCTAGAAGGAGAAAATCTTATAATAGAAAACTCCATAGCGCCACTGTATTTTAGAAAAAGTAGAAATTGGTGGGAGTATTTTTATGCA…						16	0	27.1186	0	5	38.4615				D6783_01783																					B0066_01532
OG001919	carbamoyl-phosphate synthase large chain	ATGAACGAAGTTATCGTTATAAATGGTCAAAGTGTAGAGTTTGAAGTGGCGGATAGTGGGGTATTCGCCACTTCTTTGAGTGTTTCAAAAGTGTTCGAGAAACAACACAATCATATTTTAGCAAAAATAGCTGAATTTCCAGACGATAATTTTCGTGCGTCAAATTTTCGACTTACGGAGCGAACAGCTAAATTTGGGGCTGTCGTGCGAAGTGAGCCGTATTATAAAATTTCACGTGATGGCTTTTCGTTACTCGTTATGGGCTTTACTGGCGAGAAGGCTTATAGATGGAAAATAGAGTTTATCAAAGCCTTTAATAAAATGGAAGCAATGATAAAAGCTGCTAAAAATAGTGATCTAGATCTCCAATCTAAATTCGCTGAAATTTTATCTGCTTTA…						16	0	27.1186	0	5	38.4615																					13S0038815_01874									NC147_00204	B0167_00202	B0168_00202	B0047_00563	B0151_00202	B0152_00203	B0042_01769
OG001797	MCP-domain signal transduction protein	TTGTCATCACAAGAGCCGTTTATCAGTAAAACAACAGGACAATTTACCATATCTATCTCAAAACCGATATATAAAAATAGCGAACTTATCGGCGTTATAAGCGGACAAGTAGCATTAAATGAAGTAAATAAAAAATTTGCAGAGCTCGGAAACGCTGAGGGAGCCTATGTGCTTCTTATGGATAAAGACGCCAAGATTATCATGCATCCGACAATCGATTATATAGGTAAAACGCTTAGTGCTACAAAAGAAATTCTCAAAAATTACCAAAATAAAAATTTTGATAAATACGGCAGACTTACATATACTCACGAAGACGGATCTTTGAAAATAGGACAATGCGCAACTACTAAATTTGATGGATGGATAATATGCAGCAACGTAGATGCTAAATACTTC…	CFT03427_0200	CFTSP3_0198	CFF8240_0190	CFV97608_0193		16	5	27.1186	0	10	35.8974						03427_01284 03427_00198																	SP3_01352 SP3_00199		B0066_01592	B0130_01623			04554_01372 04554_00193	NC147_01367	B0167_01448	B0168_01364	B0047_01365	B0151_01085	B0152_01095	B0042_01238
OG001887	integrase	ATGAAAAATTTACCTAAAAATAGAAATATTTATATTCAAAAAGGCAGATTTTATATCGATCATCAAAAAGATGGTGAGAGGATTCGTCGTTCTACTGGTCTTAAAAAGTCAGCTCTTGCATTTGATTTTATACGTAAAAATTATGATAGATTTCTTGGCTCTAAGGCTGAACTTGAACAAGCTAGGCGTGATTATTATGAGCTTGAGAATACCCATGTTGATCGTCAGTTAAGAAAAAAGGAACAAGACTTAAAGCCCATAAAAAACGATAGCGAATTTAGTTTTGATAGCGTAATTGATAAATTGCTTAAAGAAAAGTCGTTTTTAAAAAGTAAAACTATTAGGCTTTATGAAGTTATGAGCAGTGCTGTAAGTGATTTTTTAGAATATAAAGGTATT…				CFV97608_1880		16	1	27.1186	0	10	35.8974				D6783_01673											12S042171_01960									98v445_01928
OG001920	DNA methylase N-4	ATGTCTAATTTTATGAGTAAAGATAAAAAATTCAATCTTTATCAAGGTGATTGTTTTGAAATTTTACCTAAATTTAAATCCAAATTTGATCTTATTTTTGCAGATCCTCCTTATTTTTTGTCAAATGACGGATTAAGTATTCAAAACGGGCAAATAGTAAGCGTAAATAAAGGCGAATGGGATAAAGGCTCAAATATAGATGAAATAGATGATTTTAATCTAAAATGGCTAAAATTAGCAAAAAATTCGCTAACTGACAATGGTTGTATAATGATCAGCGGAACATATCATAATATATTTTCTATTGGTCGGGCTTTGCAAAAATTAGACTATAAAATTCTAAATATCATTACTTGGCAAAAGACAAATCCGCCACCAAATTTTAGTTGTCGCTATCTT…						16	1	27.1186	0	15	33.3333															12S042171_00808		12S022633_00854 12S022633_01167					11S051681_00733		98v445_00210	B0066_01087	B0130_01097	B0129_01105	NC101_00742	04554_00325	NC147_01236	B0167_01316	B0168_01232	B0047_01233	B0151_01216	B0152_01226	B0042_01107
OG001941	GDP-mannose 4,6-dehydratase	ATGAAAACAGTACTTATTACAGGCGTTACAGGACAAGACGGAGCATACTTATCAAGATATCTTCTAGATCTAGGATATAAAGTATACGGAGGTTTTAGAAGAGCAGCAAGCACAAATTTATGGAGACTAAATGAGCTAAATTTAACGAATGAACCGCAATTTAGCCTTATAGAACTAGACATAACAGATCCTGTAAGCTGTATCAATGCTATCAAAACATCAAAACCAGATGAAATTTATAACCTTGCCGCACAAAGCTTTGTAGGTATAAGCTTTAATGAACCCCTGCACACATCATACGCATCTGGCATAGCGGTTTTAAACCTTTTAGAAGCTATAAGACTAACAAATAAATTTATAAAATTCTATCAAGCAGGAACATCAGAGATGTTTGGCAAG…						16	0	27.1186	0	15	33.3333										12S0284230_01621				12S004163_01763	12S042171_01698									98v445_01930	B0066_01740	B0130_01708	B0129_01699	NC101_01711	04554_00495	NC147_01812	B0167_01801	B0168_01808	B0047_01791	B0151_01802	B0152_01792	B0042_01810
OG001937	hypothetical protein	ATGCAAAGTGTCACACTAAAAGGCAATGAAAACTTTTTAAACGAAGCCTTACAAGTCATTAAAGCCTTAGCAGATAAACAAAACGAGCCTTTAGAGATAAAAAGCAACCAAACAAAAAATAGCTTATCAGAGCTAAAAGCTGATTATAAAAATAGGGTTGATGAGGTAGTCAATGGCACTGTTAAGCTTACATCGTTTGGCAGCGGCTGGATTGAGTTGTGA	CFT03427_1198	CFTSP3_1260				16	0	27.1186	0	80	0				D6783_01705	D6683_01606	03427_01202	D6659_01656			12S0284230_01792	12S028471_01793	85387_01521	12S022253_01187	12S004163_00847	12S042171_00765	12S028551_01752	12S022633_01218	D4335_01387	CF782_00803	11S025572_00143			SP3_01272
OG001892	hypothetical protein	ATGAATAAATTTGTTTTAGGAGTTATATTCTTAGTTTCTACCCTATTTTCAGCAGATAATTTTACTTTTAAAAAAGTGAATAATCCAAAAGAATATTGTATCTAG						16	2	27.1186	0	80	0				D6783_01437	D6683_01629	03427_01273	D6659_01658	D6690_01730	D6856_00645	12S0284230_01266	12S028471_01390 12S028471_01391	85387_01260 85387_01127	12S022253_00294	12S004163_01203				D4335_00940	CF782_01000	11S025572_01211	13S0038815_01011		SP3_01342
OG001874	hypothetical protein	ATGAAATTTGAAGAATTAGAGTTTTCAGGATTACCTGATAATTTTTTATGTCAAAAGGTTTGCGAAATTTATAAAATTACAAATAAAGAATTATCAGATAAATTAGGAATTGAAATAGAAGTGCTAAATTCTCTTCAAGATAATGATGTAAGATTACCAAAATCAGCTAAAGTAGCTTTAGAATTAATGCATATAATAGACATATGGTACAATACTGATCTAATTTTCAAAGAACGAGTAGTTAAAGATGAAACAAAACAAGAAATTAAAACTATTTAA				CFV97608_1899		15	2	25.4237	0	0	38.4615
OG001896	hypothetical protein	ATGAAATATTATAAAATATGTAAAAAATGTAAATGCGTGGAACCTGCTACTTATAGTAGATGTCCAGCTTGTGGGTATAGGCTCTCTATTTTGGAGATACAGAGCAAAGACGTCACAAAAGATAATAAAAATAAAAAGGAGCTTAAATGTGTTATATGA				CFV97608_0759		15	1	25.4237	0	0	38.4615																									B0066_01688
OG001902	conjugal transfer protein	ATGGCTGAGAGCATAATACTAAACAATATATTAGGCGTTTTAAAACCATATTTAAATTTAAATGCAAATGAGCTTATTTTTAATAAGCCTTGCGAAATCAACATAGACTACGGCGATCATTGGGAAATAGTTCAAGACCCAAAACTAGACGCTAGATTTTTAAATAGCTTTTTAGTTGAACTGGCAACCAGGCGAAATCAACGCTTCGATGAAAGCCATTGTCATCTATCGTGCGAACTGCCAAGCCCATTTTTAAGATATCGTGTTCAAGCACAGCATAAATCAAGCCTATTTAATAGCGAAATAGCAATCTGCATAAGAATACCAAGTAAAGAAATCTATCCGCTAGAAAGCTTTATTTTAAGCGATAAATGTATAAAAGATGGCTGGAACTACGAC…						15	1	25.4237	0	0	38.4615																								98v445_01233
OG001917	hypothetical protein	ATGATAAAGAAACTATCTAATGGAGGATATAAGTTATTTACTGATATACAAAACAATAAAAGCATAACAGTAAGCGATATCTATACTAAATATATATTTGGTAATTCAAATTTAGATAATTCTGATAAATCAAGTAATTTAAATTTAAATAACTCAAATTCAAACAAAACCATAAACGAGTAA						15	0	25.4237	0	0	38.4615																								98v445_00185			B0129_01778					B0168_01870	B0047_01423			B0042_01869
OG001921	carbamoyl-phosphate synthase large chain	ATGCAAAATATGGAAAATAATAGTGCGATTATAGAACCAACGATAGATGATATTAGTTCAGAAACCTTAGAAAAAGTTGGTGATGTAATAGCAAAAATTCGCGAATTGCCGCAAGATGAATTCGGTAAGCGGAATTTTTCGCTCACCTACAGAGATATGGAATATCGGGATTTAATAGAGTTGAAGGATCGACAAGAAAAGATACTTTTTACAACCTAG				CFV97608_0751		15	1	25.4237	0	0	38.4615																									B0066_01760
OG001926	hypothetical protein	ATGGATAAACAGCAAGACGTAAAAAATGAGCTAAACACTTTTTTAATTAGTCAAGAAGTTAGCGCGTCTGCGTTGGCAAGAAGCATAGGAGTTAGTCCTGGCGCGATAAGCCAGTTTAAAAAAGGTGAATATAAAGGAGATAATGATGGGCTTGCTAAAAAGATAAAAGCGTACCTAAACTCATGGAGTGCGAAGAAAAATGAGCCTGATACTATGATAGGGCTTAAAGAAGAAGTGCTAAAAAGTACAGATTTCGAGATGGCAAATTTTGTAATAAATGAAGCTATAACCGAGCGCGAGATAGCACTAATTTATGGAGCTGCAGGAACTGGAAAAAGCACGGTGCTAAAAGAGTATATAAAAGTAAATCCAAATGCAGTACTAATAGAAGCTACTTGC…				CFV97608_1304		15	0	25.4237	0	0	38.4615
OG001927	hypothetical protein	ATGGAATATGAAATAATAAAAGAACAAATAAACGCAGAACTACAAAACAAAAAAACAAACGATAAACTGCTAGAAAAAATAGCTATTCAATTAAAAAAGATTGAAAAAGCAGAGACAGTGTATCTAAAAGAGAAAGCAAAGCTAGAAAATTTAGTAGCTCAAAAACAAAACTTATCAAACGGCGTAACAACAAAACAAGTAGAGCAAGATAAAGAAGAATAA				CFV97608_1913		15	0	25.4237	0	0	38.4615
OG001930	TrbM-like protein	ATGAAAAAAGCAGTTTTAACACTGAGCTTAGGTATGATTTTTGTAAGCGGACTTTTTGGTAGTGACATTCTTACTGGCGATAGAAGAACTGCTTGCGAAGTGTTGCTTTGTTTAAGTAGCGGAACACGCCCTAGTGAATGCAATCCACCACTTGCTAGATTTTTTGCTATTAAAGCTAAAAAACCTTGGAAAACACTCCAAATGAGAAGAGATTTTCTAGCTCTTTGCCCTACTGATACTGGAGATACTGCAGAGGATTTGGTTATGAGTGATTATAAGGAAATCCTAGCAAATTCAGAAGATCCAAATCAATGCACACCGCCATATCTAAATAGACAATTGCAAAATGGAAGAGTTAGTTATTCATTAAATAATAAATACTATGAAAAACAAGGTTAT…				CFV97608_1885		15	0	25.4237	0	0	38.4615
OG001931	hypothetical protein	ATGAATCAAGAACAAGAACTTCAATTATCAAATTTATCACCAGCCCAAAAGCGTAATGTCGCAAAAAATGCTTTAGAAAAATTTGAAAGATTAGATAATTTGCATATTCAAGGAAATTTAAGTGATTTTGACAATCAAAGAGATGTCTACATAGAATTAAATACAGCTTTACAATTTGCAACTGAACATAATCCGCAAATTGCCATTGAATATAGAAAAAATAGCCAAAAAATGGAGCAAATTTATGAAGAACAAGAAAAAAGAGCTAGTTTTATCAAAAGCGAAGATACTGGTAAAACAGAGATGATACCACATAAAGATGATGAAAAATACGTAAAATTTTTTGAAGAAAATAATTATAAACTTGCTAAAGAGCTAGACAAACAACTAAATATGATG…				CFV97608_1882		15	0	25.4237	0	0	38.4615
OG001932	hypothetical protein	ATGAGTGAAAAATTAACACAAGAGCAACTTAATGAATGGAGTTATCTTCAAGACCAAGAGCTATATAGTCCATTAAAATCAGAATTAGAAGAAAACGAAGAAAAGAAAAAACAGGCACAGCAAAGCTTTAATCAATCAAATGAATATTTAAATGAAGATACAAAAGGAGCCATTGAAAAATTAGGTCAAAAAGAGAAAATAGATGAGCAAATACAAGAAAAACAAGTAGAATTAAATGAATTTAAAAGTCCAAAGGAAAAACGAGAATTCACAAAGGATAACCTTGAGAAGATAGAAAACAATGAATTTTTAAAAGAGAGCTTGGATATTTTAAAAAAACAAGAAAAATTAGACGAGCAAATAAAAGTTAAAGAAAAAGAGATAAAAAACGCAAAAGAG…				CFV97608_1881		15	0	25.4237	0	0	38.4615																								98v445_01959
OG001935	Peptidase S26	TTGGTAAATTTTCTAAAAAAAGTAATTGCTGTTGCTGGAGACTATGTAGAGATTAAAGATTCTAAAATATTTGTCAATCACAAACTTATAAAAGATAGCCAAATATTTAAATTCGATAGTAATCATAATGTTTTACCAACTTTATCTTTTAGTGGAGTTCTAAAAAATAATGAAATTTTTGTTTTAGGAGAGCATATTAAGAGTTTTGATAGCAGATATTTTGGAGTATTAGATATTCAAAAAAACAGTGTAAAAAAAGCAAAAGAAATACTGACTTGGAGTGATAAATGA						15	1	25.4237	0	0	38.4615																													04554_01908
OG001936	hypothetical protein	ATGGCCCATAAGGCAGCTTTCGGTAGTATAGTTCCTATAGATCACTCCAGCCCGATTAAAGATTATACAACAACTGGTGCATTTTTGGATGGATATTATAGTTTTTGTATGTATATTTTTATGTGGTCTGATTCATTACATAATAATTTTAAAGAAAAGAAATATAAACTGAATTATACTGAATTATTTGATGCTAATACTTTAAAAAGGATTGCAGAAGAAGAGGGTGGGTTTAGTTATGTGTATATTAAATGTCTATCATATCACTTTAGAGACATGATTGTAAGAAATTTCTTTATAATTTTATCTCTTATAACTTACATTTTTGTAGTGGCATTGATAAATAAAAAAATTAAATCTAAATATCCAAACAAAAATAATTAG						15	0	25.4237	0	0	38.4615																								98v445_00720	B0066_01488	B0130_01292	B0129_01293	NC101_01479	04554_01486	NC147_00987	B0167_00958	B0168_00873	B0047_00875	B0151_01465	B0152_01584	B0042_00746
OG001942	hypothetical protein	ATGGAAAATTTAGTTAAAGATACCGCAAAAAAGCTAAACTTGACCTATAGAGAGCTTGGTGAACTTGTTGGATACTCAGAAAGTGCTTTAAAGGCTGCTTCAAGTAGCGGCAACATTAGCGAACAATTAACAAAATCGCTAGAACTACTTTTAAAAAATCACGAACTACAACTACAAAACAACGAATTTAACGAACTAAAAGCCACAATCAAGAAATTTATAAACTCACTTTAA						15	0	25.4237	0	0	38.4615																								98v445_01851	B0066_01772	B0130_01723	B0129_01746	NC101_01738	04554_00699	NC147_00663	B0167_00661	B0168_00661	B0047_00104	B0151_00659	B0152_00661	B0042_00449
OG001943	type I deoxyribonuclease HsdR	TTGCGTTTAGATATCCTGTTTTGTGAAGTCAAATTTAAAGATGATCTTGAAAGCTATGTAGAAGTATTGTCTGATATCCAAAAAAGAGATGATTTTAAAGAGTGGCTATCTTACCTTGCTAGAGCCTTTAAGCTGGCACTTTGTAGCGAAAAGGTGAGTGATATACTAAGTCAAGATGAGATAAAAACTTATAAAAGCAAGATCAAATTTTATAATGAACTAAGACAAGTGGCACAGCTAAGATATCATGAGACTTGCGATTTTGGTAAATATGAAGCGCAAATGCAAAAACTACTAGATACCTTTGTCAATGCAAATGGCATAAATGAGCTAACAAAGCTTGTAAATATCTTTGAGACAGAATTCGATGAAGAAGTACAGAGGGTCGAGGGTAAAAAC…						15	0	25.4237	0	0	38.4615																								98v445_00618	B0066_00302	B0130_00294	B0129_00318	NC101_00294	04554_01004	NC147_00355	B0167_00353	B0168_00353	B0047_00411	B0151_00353	B0152_00354	B0042_00305
OG001929	Relaxase/Mobilisation nuclease domain protein	TTGGCAAAAAATAATATTTTTGATGAGGATATTTTTAAAGCAAAGAGAGTAATTAAACGCTTTGAAGCTAAGCAAAAATCTACTTATATATATAGTATAAAATCTAAAAAAAATATATCATATTTAAATAAAAAAAATAGCAAAGAAGTTGTTGTAAAAATTACTGGCTCTGCAAAAGATTTTGAAGGACTAAAAGGGCATATTAAATATATTTCACGCAATGGAGATATTGAATTATTTTCATCAGATAATGAAATATTTACTGGAAAAAATGATTTTAAAAATGCAATTACTAACTTTAATAGCGGTGATAAAATTCCTACAAAAAATGAATTATTTACAAATGGCAAAAAACCAAAAAGAGAAACATTAAATTTTGTTTTTTCAATGAGAGATCAT…				CFV97608_a0032		15	1	25.4237	0	5	35.8974											12S028471_01521
OG001954	methyl-accepting chemotaxis protein	ATGTCAAATTTAACTACTAATTTAACTACCAAAACTAAACTTGTGGTGCTATCGGCTATTCTTCTTTTATTTACTATAATATCCGGAACTACGGCATTTATGGGATTTAAGAAATCAAATGAGTCTATAGCTTTTATCAAAGAAAAAAATATTGATTCCGTAACGCATTTAGAAAAGTTAAATATCGAACTACTTACATTAAGAATTGAAGTGTATAAATACATTGCTAATATAATAGATTATGACAAATTAAAGCAATCGGCAAATAAGTATGCAAATGTCGTTGATCAGTTTGAAAAAGATTACCCAAATACGTTTTCAACAGCAGATGATGAGGCTAATTTTAAAATAGTTTTAGAAAATGCTAAAATATATAAAAATACACTTATGCAAGCTATG…						15	0	25.4237	0	5	35.8974																						11S051681_01473		98v445_01647					04554_01299	NC147_00063					B0152_00062
OG001845	tape measure domain-containing protein	ATGACAAATGATGATTTAAAAATAAAAATAACCATAGACGCAGACACTAAGCAAGTTATAGTAGCTAAAAATGAAGTAAATAAGCTAGGTAGCAGCTTACTTGGGACAGATGCCGCGGCAAATTCTCTAAAAAATTCTATTAAAGGCGCTGCTTACAGTATAGCTGGTATGGCTGGAATAGTTATAAGCTTAAAAGAACTTAGCAGTACTTTTATAAAAACAGCTGATGCAATAAAAGATTTAAATAGCAGGTTAAGGCTTGCTAGCACAGATCTGAACGAGTTTAAAAAGCAACAAATAGAGCTTTTTAAGGTGGCTCAAAGCTCGTATTCTAGCCTCTCTGATATTACGAATTTGTATATAAAGATGAGTGGTAGTTTAAAACAGGCTAATTTTAAT…				CFV97608_1327		15	3	25.4237	0	10	33.3333				D6783_01782											12S042171_01797										B0066_01533
OG001880	CobQ/CobB/MinD/ParA nucleotide binding domain protein	ATGGAAATAGCAGTAGTGTCGAAAAAGGGTGGTGTTGGCAAAACTCCTTTTGCTTTTTCTATTGCAAAAGACTTGGGATATTTCTTGCAGTCAAATGATAATTCTTGTATCGAGCAGATTTATCCTGGCAAGGCAAAAATACTAGATAAAGTCCAAAACATAGATAATTGTGTATATGATTTTGGAGGCTTCGTTGAAAGTGGTGTGCTCGATGTCATAAAAAAATGCTCAGCAGTTGTCATACCATGCACCCCAACATATAATGCAATCTTACGCACAGTTGAGACAATATCAGAAATTGAGCCGATAAACAAAAACATTATCATCATTGCTACAAATTTTAAAGACGATAAAGAGCTTGAGTTCTTGCAGTCAAATTTGAATGATCGATATAAAAAA…				CFV97608_a0025		15	2	25.4237	0	10	33.3333											12S028471_01526											11S051681_01797
OG001957	restriction endonuclease MboI	ATGATAAATAGTACAAATTTTACGGACTTTATGGATTCATTGCAAACGACAAATGAGAATTTGTCGTATTTTTGTGATTTTCAAAAGTGCAGCGATAATGTCCGAAAAATTGAAATTAAATTAAACACACTAAATTTTTTATTAAATAAACCAGATTTAAAAACTGCTATTGATACTCTCTTTAATGAAAATAAAGAGTGTTTTAGTATATTAAATTTATTGATTGCTGTTAGAAATAAAAATAGAAATATTTTAGATATGGATGGAAATTTAATATCATTAGATAGTTATTTTGAAAATTCACAAAAAATATATGATTTTTTTGTTCAAACTGGACTTATCGAAATTTTCACTGGTGGTAAAATAACAAATTTATGCGATTATGTGTTTGGTGTAGAG…						15	0	25.4237	0	10	33.3333																	12S022633_00853					11S051681_00732		98v445_00208	B0066_01088	B0130_01096	B0129_01106	NC101_00741	04554_00324	NC147_01237	B0167_01317	B0168_01233	B0047_01234	B0151_01215	B0152_01225	B0042_01108
OG001938	hypothetical protein	TTGATATCTTTTGTTAGATATTTCTTACATTTTTTACTTGGAGCGTCTTGGGCTATAGCAGTTCTTGGCGCTCTTTACTCATTTTTCAATTTTCATCATATAGGTTATATTCTATCTTTATTTTACGGAGGGCTTTTGGGTATCATTTTAGCTCTGTTTTTTTATATTTTGATAGCATTATTTGAAGCAAATGTTAAGTTACGCGATAACAGATCCTAA	CFT03427_0762	CFTSP3_0821				15	0	25.4237	0	45	15.3846				D6783_00176	D6683_00099	03427_00760	D6659_00219	D6690_00233	D6856_01037			85387_00100	12S022253_00750										SP3_00832							NC147_00564		B0168_00562	B0047_00202	B0151_00561	B0152_00562	B0042_00096
OG001951	hypothetical protein	ATGGCTATTGTAGATACTCTTGAATATTTTTTATTTTGCGAATATTTTAATCCGCAAACATTAAATAAAGATAAACAGCAAGCAAAAGAGGAAATGCAATATATATCGTTTGATATGAAAAGTACAGACGGCGTAGATGATATAAATTTAAATATTTTAAATAAACTAACAAGTTTATGCAAATCAAAATATTTTGATAATTATAATTTAAAAATTTCAGTTTTTGGTGGTATATTTCTGGTAAGTAATATAAAAGATGAAATTCTGAAGCTTGAAAATATAAAAGAAAAATTACCAAATCCGAATAAAAATTTAGATAAATCAGCGATTTTCTAA	CFT03427_0334					15	0	25.4237	0	75	0				D6783_00405	D6683_00408	03427_00332	D6659_00450	D6690_00412	D6856_00484	12S0284230_00278	12S028471_01136		12S022253_00986	12S004163_00456			12S022633_00862	D4335_00459	CF782_00453	11S025572_00471	13S0038815_00847
OG001923	hypothetical protein	ATGACTATAATAGAAGCATTTAACAAAACAAAAACATTGCAAAATCAAAATCGCAACGCAGTAGTTAAAATAGTGAAAAAAAATTATAGTGGGTATGATGTTCAAATAGAGCCAGTAGAGCTTACTGTTATTAAAAACTCTTTAGAAATGATATCTCAAAATGCAAATAGCTTTATGGCGAATGTGAATGCAAAATATGGAAAATAA				CFV97608_0692		14	1	23.7288	0	0	35.8974
OG001934	Relaxase/Mobilisation nuclease domain protein	ATGATAATAAAGAAGATAATATTTAAACGCCAAAACAAATCCAGTTTTAAAAATTTGTCAAACTATATTCTTGATGAAGATAATAATCACGCAAAAGTTTTAGCTGATTATGTTTTAGATACAAAAAATGATATGGATAAGGTTGAAGCATACCATTTTACAAATTGTTCTTTTGATGATAATAAAGATAATATAAAAGAGATAATTACTACTCAGCAATTGAATACTACTACAAAACAAGATAAAACAATGCACTTAGTTGTGTCTTTTAAAGAAGATGAACGCCCTGATATAAAAACTTTATATGCTATTGAAGATGAAATTGCGGAAGCTTTAGGTATGAAAGACCATCAAAGACTTAGTTCAGTGCATTCAAATACAAATAACTTGCATATTCAT…				CFV97608_b0024		14	1	23.7288	0	0	35.8974																													04554_01912
OG001940	hypothetical protein	ATGAATAATGAATTAATTAAATTTGAAAACTTTGAAACAATACCAAACTTTGGATATGAAGTAGATCAAGAAGTGGCTACAGAGCTTGGAGCATTTGAAGAAAATGCAATTAATATTGATGATATACAAAGTGAGCTAGAATATGAAGAATAA						14	2	23.7288	0	0	35.8974																								98v445_01587 98v445_01252					04554_01902
OG001944	putative HTH-type transcriptional regulator	ATGATTGGTAATAAAATTAGGGCACTAAGAGAAGAAAATGGCATTAGCCAAAAAAAATTTGCTAAAGAATTCGGCATAGCGTATGGCACTTTACAAAGCTATGAATATGGAACTACTAAACCAAAAACTGACTTTATAGAACAACTGGCAAAAAAATTTAAAATAGATGTAAATTACTTTTATGATGATTGTCGTCAATATGTCGTCAATATGTCGTCAATAAGTTCGCCAAAAAATAAAAAAATGTCGTCAATAGTTCACCAATCATCAAATTTGTCCAGCAATGAGCCTTTAAATACTCCAAACCTTAAAAAGTCACAAAATGAAATTCATATAAATATCAAAGAAGACACGGTCTATGTTCCGTTCTTTAAAGACGGCGCCGTAAGTGCAGGATTT…				CFV97608_1300		14	0	23.7288	0	0	35.8974
OG001945	hypothetical protein	ATGAAAAGAACGATGAGACTAGTATATGTAGCATCACCATACGCTAGTATAAGTGTTGCAAAAGATGAAAACCAAAGAAGACAATATGCTAAAAAGATCGCCATAAGGGAGTGCCAAAAGGTCATAGGTGCCGGATATGAGCCTATCAGTCCAGTTCTAGCTTTTTGCGATGTATTTGATGAGAGCGATAGAGAGCGAGTAATGAATGCCTGCTTTGAACTATTATCAAGCTGCTCATATATACTATGCAAAAAGCGTCTATAG				CFV97608_0761		14	0	23.7288	0	0	35.8974																									B0066_01691
OG001946	hypothetical protein	ATGGAAAAAATACAAGAGATGTTTAAAGGCGTTTTAGAACAAACTACTGATGTTCTAGAACCATCTGAAAATACACGCTTTATAAGTAATGTTTTTATAAAGCAAAAAAGCAACGCGGCAAAAGTAGCCATAACCTTAAATGAGGAGCCAATAAGCAAAGATTTTGTTATGCAGTATGGAGACGCGAACATAGTAGAAGCAAACCTAATCCTTAAAAAAGGAGATAAGTTAGGTATAAGCGTGGATAATAAGCTAGAAGAGAGTTTTAACCAAACTCTTGCGCAAAAGCTTATAGCAATTATGTCAGCAGGAGAAAAATTCATCGATATAAAAAATGGCTTTATGCTAACTACTAAGCCTGAAACAGTGGGTAGTAGCAGCTATGTTATATATTATATA…						14	0	23.7288	0	0	35.8974																									B0066_01530
OG001958	RelE/StbE family addiction module toxin	ATGGCTAAATATGAAATAATCTATTCAAAAAGTTATAAAAAAGCGATTAAGAAGATAGATAAATCACTTTTGCCAGAAATTGAATATGTTCTTAATAAATTAGCAAATGATGAAATCTTAGAAGTAAAATTTAAAGATCATCAGCTAAAAGGAGAATATAAAGATTTTAGAGAATGCCATATTAAGCCTGATTTATTATTAGTCTATAAAAAAGACAAAGATTTATTAATACTAATTGCTTTTAAACTAGGTTCTCATAGTGAGATTTTTAAATGA				CFV97608_b0027		14	0	23.7288	0	0	35.8974
OG001964	hypothetical protein	ATGAGTAAATTTGAGAGAGATGAAAAAAGTGGGGAGGGGATGGGACGAATCCCAACAAATATCAACGAAGTACCGAGTTCAAAGGCACTAAACTGTTAA			CFF8240_0505	CFV97608_0549		14	0	23.7288	0	0	35.8974																													04554_00508	NC147_01825	B0167_01788	B0168_01821	B0047_01778	B0151_01815	B0152_01779	B0042_01823
OG001967	hypothetical protein	ATGACAAAAACAAAAAACAATAACAACAATAAAGAGAAACAAAAGAAAAAGCAGGTTGTAATCTACCTTGAAGAAGAAGAATTAGAATATCTAGACTATATTTATAATAAAAAATACTTTCCCACTCGCGCCGCATATATTAGAATGCTGATAAACGAAGATAAAGAGATAATAACCAAACCTATCCAAAACAAGAGCTTTTTAATAGACTGCAAAAAGATCTCGAAATTTGCAACGCCGAAAACGACAAGATGA				CFV97608_1356		14	0	23.7288	0	0	35.8974
OG001970	bifunctional UDP-sugar hydrolase/5'-nucleotidase periplasmic precursor	ATGAACAAACTCAAAAAATACGTCGCTTCAACAGTGATTTTTGCTGCATTTTTATTGATATTTAACGGTTGTGCAAATTTAAATTTAAATAACAAACACGAAAACGAGCTGTTAATTCTTCACACAAATGATCACCACGGCGCTCTTTTGCCATATGAAACTAAAGACGGTACGCTAATTGGCGGTGTAGCTTTACAAGCTAACTTAGTAAAGCAGATGAGAAACGAATATAAAAATGCGCTTTTACTTGACGCAGGAGATGTAAATACCGGCTCATCGCTTTCAAATATATTTGATGCAAAACCGGATATTTTAGCTTTTAATGCTCTAAAATACGACGCCGCTACTCTTGGAAACATGAATTTGACGGTACATATGAAAAATTAA						14	0	23.7288	0	0	35.8974																								98v445_00019	B0066_00900	B0130_00661	B0129_00662	NC101_01100	04554_01815	NC147_01648	B0167_01564	B0168_01471	B0047_01472	B0151_00977	B0152_00987	B0042_01519
OG001980	Mrr restriction system protein	ATGGTTCCAAAATTTAATGAAATGGCTTTTCCGATTTTGAAATTTGTTTCGAGTAAATATGCTTTTACTCGTCAAGATATTTATGGTTTTTTAGTTGATTATTATAAATTTAGTCAAGAAGATTTAGGCATCAAAACAAACAGTGGAGATACGCTGTATAAAAATAGAGCGGGTTGGGCAATTTCTTATTTGATAGGCTCAAGTAAAGTAAACGGTGCCATTAAACGTATCAAAAGAGGCGAGTATCAAATAACCGAATTTGGAATGCAGCTTATTAAAGACGAAAATAAATTTAACGAATGGTTTTATGACAAGACGCCGACAAATCAAAATTTAATAAACGATATCCAAACTCCAGACGAGAACCTAGAAGCAAATATCGAAGAGATACATTTAGAA…						14	0	23.7288	0	5	33.3333																						11S051681_01319		98v445_00973	B0066_00849	B0130_00713	B0129_00714	NC101_01048	04554_01866	NC147_01596	B0167_01616	B0168_01522	B0047_01525	B0151_00925	B0152_00935	B0042_01467
OG001979	hypothetical protein	ATGCCATATCAAAATAATGAAGAACAAATAGAAATAAAAGAAATCGAACTACCATTTAAAATAGTAGTTAAAAATATTGATGGACTTTCAAAAAATAATAAAAAGGTTATAAACCTTGGAAGTTATGAAAATAAAGAAGTAGGGGAACTATTAAATACTTTAAAGATAATAGATCTATTAGAACAACAACGCTCAAAAGAAAAAATGGAATTTTGCAATGAATACATAGAATTTAATATAGTAACTCAGGATAAAGAAATTCCTTTAAATATCAAGCTTGGTGAAGGAAACTTCACCAAAGGCATTGATCATCTAATAAAAATAGGTTCACTCGAATTAAAAGAAAATACAATCAATAGCCTCAATCCAGAAACAAAAGTAATCCTAAATAAATTTTTA…						14	0	23.7288	0	10	30.7692											12S028471_01516											11S051681_01807							04554_00665	NC147_00696	B0167_00694	B0168_00694	B0047_00070	B0151_00692	B0152_00693	B0042_00482
OG001950	hypothetical protein	ATGGGGGGGGGGTATAGCGTGAGCTGGCCAGATACTTCTTATCAAATAGAATGCTTTACTAAAGAGAGCTTAGTGGAAAATATAGCGGATCTTATGCAAAGTAGCAATGAAAAAAGTTTAGAAATTTACCGTGATAAAAGTGTTTATAATCTCGGGCATTCAAGTGAGTTTATAGCGAATTTTATATTAGAAAAGTTAAAGGAAAAGTAG			CFF8240_1614			14	0	23.7288	0	20	25.641									D6856_01706				12S022253_01706				12S022633_01259					11S051681_01698								NC147_00798
OG001953	hypothetical protein	ATGCTTGCAAAAACGATGATAGATATCACGCCCCAAAACATAGAAAAATCGCCTCTAAAAGCTTTTGAAAATGCGCCTACTGAGCAAAACTTACTTTTGTGCATAAATACACCAACTAAAACTCCAGCTATCAAAGAGACCGCTATAGCAGCATGCTCACTAGCAGGACCTTTTATAGACGTAAAAAGTGCACCGTTTCCGGCTTTTAGTCCAAAAACTAGAGCCAAAAGTAAAATAACGCTAAAAATTACAGGTAAAATACCTAAATTTTTACTAACGGCTACGCTTTTTTCTGTTTTGTAA						14	0	23.7288	0	40	15.3846				D6783_01816	D6683_01746		D6659_01752			12S0284230_01760				12S004163_01820	12S042171_01930		12S022633_01841					11S051681_01760
OG001952	type III restriction/modification enzyme, StyLTI family, res subunit	ATGATTTTTGAGCGACAAGATTTTCAACAAGAGTGTATAAATAATATTATAAGCATTCTAAGAGATTTTAATTTTAAAGAGCAAAATAATCTTAAAGACCGTCTTAAACATTTTTACGAAAATTACCAATTACCTTATAAAACTACTAGTGATAAACTAAATTTAGATATTCTCATGGAAACCGGTACTGGCAAAACATTTACATATTTGAATTTAATATTTGAACTAAATAAACACTATAAGCAAAATAAATTTATTATTTTCGTGCCTAGAAAGGCGATTTTAGAATCGGTAAAACAAAATATCAAGCTTACTCAAGATTACTTTTATAATATTTATAAAAAACATCTCAAAACCTACATTTACAGTGATACAAAAAGTAAGTCTTCTATCATAAAT…	CFT03427_0781					14	0	23.7288	0	60	5.12821				D6783_00157	D6683_00118	03427_00779	D6659_00200	D6690_01688	D6856_01662								12S022633_00126	D4335_00120	CF782_00194	11S025572_00619	13S0038815_01785	11S051681_01749
OG001972	haloacid dehalogenase-like hydrolase	ATGTTAAAAGTAGCTATAGCTTATGATTTTGATGGAACTTTGGCAAAAGGAAACATACAAGAAAATTCATTTATACCATCTGTTGGCATCACTAAAGAGGAATTTTGGTCTCAAGTAAAACAGTTGAGTGAAGAACGAAATATGGATGAAATACTATCATATATGTATCTAATGATAAAAATAGCAGAAAAAGAGAATAAAAAAATAGATAGAGATAATCTGAAAAATCACGGCAAAAGCGTTAAGTATTTTAACGGAGTTGAAGAGTATTTTAATAGAATAAATGAATACGCTAAAAGTTTTGATATAGAGATAAAACATTATATTATCTCATCTGGAACTAAAGAAATGATAGAAGGAACAACTATCGCAAATAAATTTGATATTATTTATGCTTCA…	CFT03427_0747	CFTSP3_0806				14	0	23.7288	0	70	0				D6783_00191	D6683_00084	03427_00745	D6659_00234	D6690_00248	D6856_00383	12S0284230_00031		85387_00085				12S028551_00130		D4335_00087	CF782_00227	11S025572_01509	13S0038815_00356		SP3_00817
OG001974	hypothetical protein	ATGAATAAAAATCTTGCAATGCAAATTTCAAAGACGCAAAGCTCAAGTACAAATATAACTTTAAAAACCAATGCGCTTTGTGAAGGTGCATTTAACGCACCTTTTGAGCTTTCAAATACTTTTGCATCATTTATCAATAATACGTTTTTCATAGCTATCTTTTTTAAATTTATTAAATTACAATACGAATTTTTAAATGACCTCTTGACAAACACCTAG	CFT03427_1736	CFTSP3_1801				14	0	23.7288	0	70	0				D6783_00824	D6683_00598	03427_01748	D6659_00884	D6690_00839	D6856_01420	12S0284230_01649				12S004163_00852	12S042171_00760	12S028551_01535	12S022633_01213	D4335_01382				11S051681_01308	SP3_01822
OG001960	integrase	ATGGCAACATTCAACACAGACTTACAAATCAAATCTTTAAAACTCACTACAGAAAAAAATAAAGTTATTTTAGTCGGCGATAGTGCTACCAAATGCCTTTATATAAAAATCAGCAATGTATCAAAAATATTTATTTATCGCTATTATGGTAATGATAAAAAAGAAAAACGGCTAACTATCGGCAATTATCCAGCCATAAGCTTACACGAAGCAAGAAACAAGGCTTATGAATACACCACACTAAGACAACGAGGACACGACCTAATACAATATTTAGCCAACGCCCACGCACAAAGCCAAATAATAACGCTTGAGAGTGTAGCCAATGGCTGGTTAAGCAAAGAGCTAAATGATAATAGATTAAGCCAAAAGACAGTGAGCGACCACAAAAAGCTAATA…		CFTSP3_0645				14	0	23.7288	0	70	0										12S0284230_01669	12S028471_01314	85387_01513	12S022253_01195	12S004163_00839	12S042171_00773	12S028551_01379	12S022633_01225	D4335_01395	CF782_01416	11S025572_00135	13S0038815_01226	11S051681_01299	SP3_00651
OG001975	cysteine synthase	TTGGCTAAAAAAGAGTCTTTATTTGTTGGTATTTCATCTGGTGCAAATATAGCAGTAGCGATTAGAATTTCTAAATCGCTAAATAATTCTCAAAATATAGTAACTATAGCACCTGATAGTGGTAGAAGTTATTTATAG						14	0	23.7288	0	70	0				D6783_01602	D6683_00678		D6659_00964	D6690_00979	D6856_01064	12S0284230_00817			12S022253_01433				12S022633_00619	D4335_01231	CF782_00887	11S025572_00228	13S0038815_00271	11S051681_01576	SP3_00054
OG001900	conjugal transfer protein TrbB	ATGAGCAATATAGGGCTAGATAAATCAACAATGCTTGATGGCTACGTTAGGCAGTATTTTGGAAAATACTTAGCCGATGACAATATAAATGAGATAGCTTATAATGGTGGAAATTTAATTTGGGTAGAGGACACAAATGGTAACTGGACTAGCTTTGAGAGTGAGCTAAATTTTAAAACGGCTCAAGCATTTGCAAACGCAAGTGCTGCGTTTAAGAATGACAAATTAGATAGGCAAAAACCTATTCTGTCTTGCATTCTTTCAACTGGTGAAAGGGTGCAGATTGTAGTGCCGAATGCCACAAAAGAAGACCATATATCAATTACCATTAGAAAGCCAAGCAAAGTCCGCTATACAATCGACGACTATATTAAAAATGGTTCGCTAGATCAAAAAATG…						13	2	22.0339	0	0	33.3333																								98v445_00099
OG001922	restriction endonuclease EcoRI subunit M	ATGAATCATAAAAATCAATTAAACCAAGAAACAAACTGGATGTCTAATAAGGAGAAAAAACCAAACATCTACTTTATGAAAGCAAAATATGAAATAGACGACGAGTTTTACACGAGCTATCATGAAATCAAAAAAGAGCTGGACGATTATAAGTCTCATTTTAAAGGCAAGATTGTAGTGTGTCCTTGCAATGATAGTAGGAAAAGTAATTTTTATAAATATTTTAGAATAAATTTTAAAAACCTAGAGCTAAAAAAGCTTATAACTACGACTTTTAACATTAATAATGTAAATTTAAAGGGAACAAAAATAGAAATCACAAACGATAGTGCGAGTGAAACAGAGCTACAAGGCAGGGGCGATTTTAGAAGCGATGAAGTAAAAGAGATAATTGCACAG…				CFV97608_1900		13	2	22.0339	0	0	33.3333
OG001956	transformation system protein	ATGAAGGAAAAATCCACTATATTATTATCTCGTGGCTTCACAATGATGGAAATTTTGTTTGTTATCGTGATTTTAGGGATATTAGCTAGTATCGCAGTTCCTAGACTAGTAGCCAACAAACAAGACGCACAAATATCTCAACTAAAATCACAAATAACCACCATAAGAGAAGGAATAAGAGATTACGCAAACCAGCAAAGATTAGCAAAAAAAAGTGAAAAAAAGATATTTATCCAGAGCAGTTAG			CFF8240_0868			13	0	22.0339	0	0	33.3333																								98v445_01063	B0066_00191	B0130_00405	B0129_00206	NC101_00406
OG001961	hypothetical protein	ATGCCAAAACGCAAGAAACAATGGGATGAAGGCTTTGACAATCTATTTAGTCAAGCAAACTTGGCTCAAATGGACGCCATAAATCAAAGATTAAACGAAGTAATCCAAGAAAGGACACACGACAATGGAAGAGACACAGGGCGAGAGCTACTTCAGAATGCAGAAAATAGAGGAGCTCATGGAAGCTGGGATAGGGATAGAGCCGATAGAGTTTCAAGTGGATTGGAATATGCTCGATCGGACATTGAGCGAGAACACATTGGCGGAAATTCGCAGACGATACATAAAGTATCAGACATTGAGCTATTATCAACTAATGATAATACACAGGTGGTGCAGACATCTGGAGCTAATGGGAATGTCGGAGGAGACACTCAATATAACAGGGCTGGAGCTAAG…						13	0	22.0339	0	0	33.3333																								98v445_00111
OG001963	ferric enterobactin uptake receptor	ATGCAAAAAACCATATTGAGTTTTTGTGTTGCTGCTTATCTATGTAATTCTCTAATAGCAGATGATATAAAAGAATTAGAACATTCTATTATTAGTGCTTCTGGATTTTCCCAAGATATCAAAGAAGCGCCGGCTACTATAAACGTTATTGATAAAAAAGCACTACAAAGCAAACCGTATCGTGATATCGCCGAAGTTATATCGGATATTCCGGGAGTTGATCTATATGCTAGTAAAGGTAAAACCGGAGCTTATAATATCACTATGCGCGGGATAACTGGCTATACGTTAGTTCTCATAAACGGCAGACGTCAAAGCGTTGGCGGCGAGTAG						13	0	22.0339	0	0	33.3333
OG001977	CRISPR-associated protein	ATGAGCGATTGTTTTAAAGCAAACGACGCTCAAACAAAGATTTTTGACCATGTGGCCATAGATAGATTCACGGGCGGAGCGATGGACGGGATGTTATTTCAAGAAAAGACTATCGCAAAAGACAAGGACTCTTACCTCATCAAAATCAGTATCAAAAATGAGCAAAACATAGGTGAAAATCTCATTAAAGCCTTTGAAAATGCTCTTTTAGACGTGACTTTAGGACGTTTGCCACTTGGTGGGGCTACTACAAAAGGTCATGGTATATTTAGCGGAAAAGTTTTGAAAAACGGTACTGAGCTAAAGGAGAGTAAATGA						13	0	22.0339	0	0	33.3333																													04554_01742	NC147_01400	B0167_01481	B0168_01397	B0047_01398	B0151_01052	B0152_01062	B0042_01271
OG001981	cpp18	ATGGTAAAAAAATATAGACAAGAAGTAAAGCTATCAAATGAAAATTATGAATTTATTAAATCTTTAAAGGAAAAAGAAAATACAACCTTTAATGAAATTATAAATTCAATGATAAATTTATATAGAGAAAAACCAAGGCATACAAATATTGCAAGAGTAAAAAAATCAGAAAAACAATCCCATAGAATTTATATTACTTTAACAGATACCGAATATAATTTTTTAAAAACTCAGGCGATTGAACACGGATTTTCATCGCCAACAAAGGAAGTAATATTTCGATTAACAAATTCAATGTATGATGAGAAAGTTTTTTCTAATACCGATATGAATATTTTACTTGATGCCTTAAATAATATAAATAAGATTGGTAGAAACATAAATGAATTAATAAGAATT…				CFV97608_a0033		13	0	22.0339	0	0	33.3333
OG001983	hypothetical protein	ATGACGGTCGATAGACAATATAAAAGTGAGTGGAGAAGCGGTGCGCTTGAAGAATACAAAAACTGGGATAAAGCCCAAAAGGCAAAAATGCTTGAGAAGCTAAAAGAGCAAAACCAAAACATACAAATTCCAGTGGCACAATCCGCCATAAAACCAGCTCAAGCCACGATAGCCCAAAGAGAAGAAAAATCAACCGACAAAGGTCGAGGCTTTTAA				CFV97608_1355		13	0	22.0339	0	0	33.3333
OG001985	Replication initiation protein	ATGGCAAAGACTAAAACCCAAAAAGCCGTCGTTGCTCAAGATAACAGGTTTGTATTTGCTAAGTACGATCTAAACACAAATGAGATGAAATTTTTTATGTGGATCGTCGCTCAGTTAAACAGTCAAAAAGACCAACTTTTTCAAGTATGTGAAATACCACTTTCTGAAGTTTTTGATATTTGGCAATGGGAAGGAAATACAATAAATTATAACTATGTTAGAGATGTTTGCAACTCTATGCTAGGTAAAACCTATATCGAAGATTTCAAAGTTATCGATGAAAAAACCTTAAAAGAAAGAAAGGTATTTAGAGGTTTTTCATTATTTGATAAAATCGAATATAAAGAAGGAGATAGCTATATAAGTTACAAATTAAATGACAGCTTAATGGAATACCTA…				CFV97608_a0037		13	0	22.0339	0	0	33.3333
OG001988	TrbM-like protein	ATGAAAAAGTTATTTTTGTTTTTGGCGTTTTGTTTTAGTGCAAATTTATTTGCAGTCGAGCCAGATATGCTTACTGGCGATAGAAGAACAGCTTGTGAAGTATTGCTTTGCCTCTCAAGCGGAACAAGACCCGCTGAATGCAATCCACCACTTGCTAGATTTTTTTCAATCAAATTTAAAAAGCCTTGGAAAACACTTCAAGCTAGAAGAGATTTTCTAAAACTTTGTCCTACTGATACTGGAGATACTGCAGAGGATTTGGTTATGAGTGATTATAAAGAAATTTTAGCAAATTCAGAAGATCCAAATCAATGCACACCGCCATATCTAAATAGACAATTGCAAAATGGAAGAGTTAGTTATTCATTAAATAATAAATACTATGAAAAACAAGGTTAT…				CFV97608_b0001		13	0	22.0339	0	0	33.3333																								98v445_01596
OG001989	hypothetical protein	ATGTCTAGAAAGATGATAAATTTTGATCTAGACACCAAGCTTTTAGAGGAAAAATATCCTAAAAAAGATTATCGCCAAGCCTATGAAGATATCAAAAAATTTATGCTAGCCAATGGATTTGAACATAGACAAGGAAGCGGATATCTTTCTTTAAAATCTATGAGCAAATATGATGTTGCTATTTTTATATCTGATATCTCAGAAAAATTTGATTGGTTAGTTAACTCTGCTAAAAAATTTGATATAACCAATGTCGGCAAAACTTATGATTTGCTTGACAATTTAAAAGAGGTTCAATTAATGAAAAATACAGAGCAATTAAACAATATGTCATTAACAATAACTTCAATAGAAAATTTAAGACCTGAGTTACAAAAAATTTTTAAAACTGGGACAGAA…				CFV97608_a0036		13	0	22.0339	0	0	33.3333
OG002003	hypothetical protein	ATGAAAAAAATAGTATTTAGTGCTTTATTGATTTATAATTATTTGTTTGCGGCTCAGTATGAGGCAAATTTGGCAGGGCAAATGGCGATAGACTCAAAAAGCTTTATCTAA						13	0	22.0339	0	0	33.3333																								98v445_00448	B0066_00414	B0130_00182	B0129_00430	NC101_00181	04554_01117	NC147_00243	B0167_00241	B0168_00241	B0047_00524	B0151_00241	B0152_00242	B0042_00419
OG001949	methyltransferase	ATGAAAGATATAAAAAAGACGTATGATGATTTCCCTTATAAATCAAAACCATTCGCAAATAGCTCTATATACAAACTCGAATCAATAGCTACTTTACTAGGTCTCTCCCCTGCTCCTGTTAATAATGCAAGAGTTCTTGAGATAGGGTGTAGCTTTGGTGGAAATCTTATAATGAGTGCTATTTCTAATCCTGAATCAGAGTTTATAGGTATAGATATCTCTGAAACTCAGATAAATTTAGGAAAAAAGCTTATAAAAGATATGAAAATTAAAAACTTAAAACTTATGCAGCTTGACATTTCTCATGCTACGCAAGAGCTTGGAAAATTTGATTATGTTATCTCTCACGGTGTTTATAGCTGGGTTCCAGATGATGTGAAAAACGCGATATTGGGGGGG…						13	0	22.0339	0	5	30.7692																	12S022633_00029							98v445_01020		B0130_01410					B0167_00458
OG001966	methyltransferase	ATGCAAAAAGATCTAATAGAACAAAATTGGGATTATACAAAACACGCAGAATTCTACTCATATAGACCAAATTACGCAAAACAAGCAATTGATATTTTAGCATTTTATGCGTGCCGAAATGGGGGGGGTATGGAAATATGA						13	0	22.0339	0	5	30.7692																				11S025572_01409				98v445_01428						NC147_00780	B0167_01161			B0151_01669
OG001993	hypothetical protein	ATGATGATGATATTTTATAAGTTATATGAATCGATAGCAAAATTAAACAAAAATATAAAAAAATCATTAGAAACAAATCAAATTTATGAAAAAATAATAAATCTACCTTTTGAAAAAATAAATAAATGCAAATTAAATTTAGATTGCTTTAATAGCGATAATGTTTCATTTTTTATAAAGCCAAAAAATTGCTATAACAGAAAACAAAGAACAATATTGGAAGATATAATACAAATTGAAGAATCAAATAATATTATTGAGTTAGATCTAAAAAGAATAAATTCAATATCTTCTTCTAAATCCAAATCATCTGGATATAAATATAAAGATATATATGAATTTGGTAAAAATGTATTTGTAGAAAGAAATAAAAAATGGAGCTTAGAGGAGTGCATAAAG…						13	0	22.0339	0	5	30.7692																					13S0038815_01836
OG001965	methyltransferase	ATGAAAAATAGTTTTAAAGATTACGAAACAAATTTATCAAAATGGGAAGAACTTGTTTTAAATGGCGATTTAATATATCCAAACGAGCATGTCGTGCGTTTTATTTTTAAAAATAAATTTCAAAGTGCGCTTGATTTTGGGTGCGCTACAGGAAGACATCTTGAATGCTTAAATAGAGCCGGAGTAAAGAAAATAATCGGCGTAGATATCAACCAAAAGCCTCTTGAAGTAGCTTTTGCAAGACTAAATGAGTGCGTAGAAATGGGGGGGGTAGGCTCATACTTTTAA						13	0	22.0339	0	10	28.2051													12S022253_00344		12S042171_01243											B0130_01491					B0167_01090		B0047_01009			B0042_00879
OG001969	methyltransferase	ATGTCAGAAAAACCATATAAAACAGATATTTGTAGGTTATGCGGAGAAAAAATGCAAGAAGTTGTACAGTTATCTCCTAGCCCAATAGGCGATATTTTTAAAGATACAAAAAAAGAAGCAGCCAAACTAACAATATGCGAATATAATTTACTGCATTGCAAACAGTGCAATAATGTGCAAATATCAATAGATCCGACAAGTAATATTTATAAAGATTATATATATATCTCTAGCACATCAGTTGATTTACAAAATCATTATAAAGCATTAAGCGGAAAACTAGTAAATGAATTAAAAAAAGAACATGCATTTATAGTTGAATTTGGTAGCAATGAAGGACTACTTTTAGAACTAATCAATGAAGAACTAACAAGAACATCTATGGGGGGGGGGTATTAC…						13	0	22.0339	0	10	28.2051																		D4335_00730		11S025572_01379				98v445_01121		B0130_01448	B0129_01449		04554_01661	NC147_00812			B0047_01051			B0042_00922
OG001992	hypothetical protein	ATGTTAAACAAAGGTAGATACTTGAAATATTACATATACCCAAACGGTAAAGTTGGACAAGATATAAAAAGAATACTTGAAAAAACAGGTTTTGATAAAGAATTTATAGAAGTAAATGATGAATTTGTAAAGAACAACCATAAAGAAATGCAAGATGGAATAGTTCTCATATCATCGCAAAAATACTACTTTGATATAGCAAAAAAATGCACTAAATTTGATTTGAAATATACAAATGGAATAAAATTTGCGGCTGATATTTTAAATAAATTTATACTTACAATTAGCCCTATGAATAAAAATATCGGGGTAATATTAGCAGGTCCTGCCGGAAATAAACACCGAGGAAGCGTACTTAATAACTTAATTAAAGGCGGGGGGGGGGTATAA				CFV97608_1734		13	0	22.0339	0	15	25.641							D6659_01308		D6856_01580				12S022253_01714											98v445_01486
OG001948	hypothetical protein	ATGCAAAAAAGAGGACTTGCCGCAAAAGTATCATTTGGAGTATCCATATTATTTATGATTCTACTTGTGGTCTTAACATATATAAACTATTCAAATTCAAAGGTAAATACAACCGGGCTTCTATCAAGCGAAAGAGCAAAATCTATACAAGCTGGTAGAATATTATTAAATACACAGTTTAAAAAAAGCCACTGTAGGTATTGA						13	0	22.0339	0	30	17.9487					D6683_01675	03427_01283	D6659_01694	D6690_01574	D6856_01437								12S022633_01023										B0129_01725
OG001976	type III restriction/modification enzyme, mod subunit	ATGATAGATAAAAAAAATATTAAAAAGGCAAATATCATAGAATCTTTAGGGCAAAACGAGCTTTATGCCACTCTAAAGACTAAATTTCCACAAACTATAGATAGCGATGGAGCAGTAAATTTTGACGCTATAAAGATGCTTTTAGGTATTGGAGTAAAAGAAAACATCAAAGGCTATGAGTTAAATTGGATAGGCAAAGGTCTAGCAAATGCACTTTATAATACACCTTGCGATAAAGAGCTCAAATTTGAGCCAACCAAAAGCAAAGATACAGACACAACGCAAAATGTCATCATCAGAGGCGATAATCTTGACGCTCTTAAACTTCTTAAATCGGCCTATTATGAAAAGATAAAACTCATCTATATAGACCCGCCTTACAATACCAAAAATGATGAT…	CFT03427_0782					13	0	22.0339	0	55	5.12821				D6783_00156	D6683_00119	03427_00780	D6659_00199	D6690_01689									12S022633_00125	D4335_00121	CF782_00193	11S025572_00620	13S0038815_01784	11S051681_01750
OG001996	hypothetical protein	ATGATATTTAAATTTGCAGATATAAAAAATATGCTAAATTTGTTTAGAGCATTATTTGTTAAATTCAGTGTAAATATGGAAAATAAGCAGTCTTATGGTAAATTTATATAG						13	0	22.0339	0	65	0											12S028471_00086	85387_00196	12S022253_00654	12S004163_00196	12S042171_00097	12S028551_00022	12S022633_00048	D4335_00198	CF782_00117	11S025572_00696	13S0038815_01739	11S051681_00327	SP3_00926
OG001998	hypothetical protein	ATGGCAAGACAAAAAACAGCAGATTTATTATTTAAAAATCTACCAAGCTTAAAAAAATATTTGAAATATGAAAACTTTATCAACGAGTTATCAGATATTAAAATCGATAAGTTAAAATGGGATGATTATTTAATCAAAGGGGGTATTTATATAATAAGTTGCCGTAAGGATGAAAACTATTACAAACAAAGATATGAAACATTATTCGAAGAGTTATCTAAAAATATCAAATTTAAAAAAGATGATGAAAAACTAAATGAACAAAGAGCAAATTTAATATTTTTTATAATGGATTTATTAGACAGCGTGGATTATGATTTATTAAATGCAGAGAACGCAGGGAACGCAAAAAGCGAACATAAAAAAATGACTATCGTGCGAGAATTAAAATCTTATATG…						13	0	22.0339	0	65	0										12S0284230_01667	12S028471_01312	85387_01515	12S022253_01193	12S004163_00841	12S042171_00771	12S028551_01377	12S022633_01223	D4335_01393	CF782_01418	11S025572_00137	13S0038815_01224	11S051681_01301
OG001955	conjugal transfer protein TrbC	TTGCCTTGGGAGGGACCGCTTCAAACTATAAAAGCCAGTATAACAGGACCAGTAGCATTCACTCTATCTATTCTTGCTATAGTAGCATGCGGTATAGGTTTAGTGTGGGGCGGTGAGATGACTACCTTTGTAAAGACTCTTGTATATATAGTCCTAGTAATAGCACTAGTTGTAGGGGCTACAAATGTTATGGGTATTTTTCAAACAACTGGAGCTTTAATATGA						12	2	20.339	0	0	30.7692																								98v445_01353 98v445_01592					04554_01887
OG001968	hypothetical protein	ATGGGAACTATAGATGAGTTAAAAAGTGAGCTTAGATTGTTTAAAATAGTAATTACGGCGATTTTTAGTATATGCTTATTTTATCTGACGTTTCATTCAGAACAAGGTATTTTTGATAAAGTTTGCTTTTTATCATTTTTTGGATATCTCCAGTATCATTTTATAATGGGGTATTTTGAAACAAAAAGAGCAATCAAATTTTACCAAGAATTGATAGATAAATATAAGAAAGAGAGAAATATCATCTATGAATAA				CFV97608_1283		12	1	20.339	0	0	30.7692
OG001978	hypothetical protein	GTGGATGAAGTCATAACAATGGATTACTGTTCACCTACTACTACTAAACGTACGGATAGATGTAACGATGATAATATAGGAGACTTTATATGCGTAACTGGATGCAACAAAATAGAAGAAAAGCCACATCCTTAA			CFF8240_0867			12	0	20.339	0	0	30.7692																								98v445_01062	B0066_00190	B0130_00406	B0129_00205	NC101_00407
OG001986	hypothetical protein	ATGAAAATTCAGATTCCAATCACAACCATTGTCGGTGCAAAGATTACCTTATCAACACTGTTGTTATGCATACCTATTTCTTCCGTAGCCGAGCTTAATGTAAATAATAATGGGAATGCGATATCCAAAGGACAAGGTAATACATATAAACCAACAGATCAATCCAATAATAATGTCACGATTACAGGAAATGAGCCACAAGGAGCAGAAATATATGGTGGGTATAGTGATAGTGAGGAAACTAAATCAAATACTATTAATGTAGATCCCGGTACTTTTATAGGCAATCGTTATCCGAACAGTCAAAAAAACGGTGGAAAAGTTATAGGCGGTAAAGGCACCTCCTCATCAAATAACAAAGTTGAGATAAAAAGTAGCAATACTAATTCCGTTACTACA…						12	0	20.339	0	0	30.7692
OG001987	hypothetical protein	ATGGCTAAACTAACCGCAGCGGAAAAGCTACTCAAAAATGAGGAGCAACTAAAAAGGCTTTCAGAGCAACGAAAGCAGATTTTAAATGAGATCAAAGAAGAGAACGAACAAAAGTTTAAAGACATCGGTATAAAAATAACTGATGCCATAAAAACAAATGAGCAGTTCAAGCTTGATTTTTTAAATTTAGTTGCCGAGCATAAAATCGCAATTGAATTTTTGGACTAA				CFV97608_1297		12	0	20.339	0	0	30.7692																								98v445_00124
OG001990	membrane protein	ATGTTAGATTATACAAATTCTAAATATATCAATGAAAGCACAAATGCTATATTGAATGATTTAAACGATAACTTGAAAGACAAATATTCAAGCGGTGTAAAGCAAAATTTAAAAGAGTTATATAAAAATGAAGTTAAGCAAAAAATTGAAAAAATGGGCGAGAGAAATCCACAAATAGCGGATTTTTTAAATGAGATGTATGCAAATTCCAACTATAATATGGATGAGTTTAATCCAAAATACCTAAAAGAAAATCAAGAAAAATACAAAGATCAAAAAGGTGGCATCGTCGCAAGTATCATTGATAAGAATGATAAAGCGCAAAGCAGCTATCAACTTGAAAGCTTTTTTGAAAAATACGACCAAATTTTTGACAAAAATACACCACACGACAAAATA…				CFV97608_1359		12	0	20.339	0	0	30.7692																								98v445_00107
OG001991	hypothetical protein	ATGGCAGATTTTGACAGAACAGAAAATGGTGGCGATAAAAGACTAGCAACTGTTTTCATAAGCAAAACTGAGCTACAAGAGCAAAATAAAACACTCATAGGTTTTGGTATGGAACGCCCTTACGAAAAAGATGGCAAACAAGTTGAACTTGGTGCAGTAAAAGCGTTTTACGCCATTGAAAACGCTAGAAATTTCTTAAATGGTGTAGAATGTCGCAATCATCCAGTAAAAATAGAGTGTGGTTTAGAAAACGAAAAGCATACTTTTTACACAGCCTCTACTTGGATACACAATGGTGTTAATGACAAAACAGGACAAGCCTATAGTTTGCATAAAATGGCAATAACAATTCGTCCAGAGATCAAAAATGAAGCAGGAGAGATCACTCAGCAGCAAGAG…				CFV97608_1361		12	0	20.339	0	0	30.7692																								98v445_00105
OG001994	tape measure domain-containing protein	ATGCAGTATCTAGCTGATAGTATTAGCGTTCCTATAGGTGCGCTTAGAAATCTTACAGCAGAGGGTAAATTAACAAGCGATATCGTAGCAAACGCACTTTTAAAGGCTGGAGACGCTATAAATGCAGACTTTGCAAACATGCCTATTACTGTTAGCAGGTCTTTAACTTTAGTAAAAAATGAATTGGCGGATTTGACAAAAAACGTAGATAAGGAGCTAGATATTACTGGCTTTTTATCAGATAAATTTAAAAATTTTAGTGGAATGCTAAGCGAAAACAAAGAGAGTATAACAGCTTTCTTTGGTTTTATAGGAGAAAATAAAGGCATTCTTGGAGTATTAGCTATAGCTCTTACTACAAATGCTTTAAAAGCTAAATTATTTAGCGCTGCACTAAAA…						12	0	20.339	0	0	30.7692																													04554_01143	NC147_00217	B0167_00215	B0168_00215	B0047_00550	B0151_00215	B0152_00216	B0042_00445
OG001959	transport associated protein 4	ATGAAAGCTTTTAAAAAGATGGTTTTGGTTGGCTTTGTTACAGCAAATGCTGCCTTTGCAAGTGGTATTCCTGTTGTTGACGCTGCTGCAAATGCCCAAATTATGCAACAAAATATTAAACAGGTCTTAGAATGGGCAAAGGAGGCTAAAAGATGGACTGATACAGCCTTACACTATAAAAGCCAACTTGAAGCCTACGCAAAAGAGCTTGAGGCTCAAAGCGGTATAAGAGATGCTGTTTCCTTTTTACAAGATGCAAAGGATATCTATGATGAAGCAAAAGCTGCTGGTAAAAATATATCTGAGATCAAAGACTTTGTAAGCGATGCCGCAAATATAAAAAATAGTCTAAGCAGTAAAGCAAAAGATTTGATGAATAAATATTTTGAATATGACAGA…				CFV97608_a0004		12	1	20.339	0	5	28.2051											12S028471_01534
OG002014	conjugal transfer protein	ATGCTAATAAATTTTAGAAATTTAGGTTTTTTAATGGCTCTGCCATTTTTATTAAGCACTCAGGCATTAGCCTTAAATACGCCAAAGGGCTCAAAATTTGATAACAGAATAACATATGCTAGTTACAATGCCCAAGATGTTTATCTTGTAAAGGCAAAAAATGGCTATGTATCGATGTTGCAATTTGCCAAAGATGAGCGTATAGTGAATATTGCAACTGGTTTTAGTGATGGCTGGGAACTAATTGATAGGGAAAATTTCTTATTTATCAAGCCAAAAGCTTATGTTGCTCAGGCAGCAGAGCAACAAAAAATGACAGACGAGGATGGTAATCAGGTGGATTTTGAACAGTCTTTGGTAATTCAACCAAACGAAAAAGACTGGAAAACAAACTTAATT…				CFV97608_a0008		12	0	20.339	0	5	28.2051											12S028471_01542
OG002043	hypothetical protein	ATGTCAATATATGAGGCCGCAAAAAAAGACTTACTACAAGTAAGAAAATTTATACTAGAAGAAGGCAGGGAGTTGATTTATGATAATAAGGAAATTTCTGCTGAGTATAATATATTACAGCAGCCTGATGGAAAAGCATTTTTGATTCATTTAAATGAAAATGATGAAACTATAATTGTTAGAGAGTTAGATAGTGATGAATATAAGCTTCTTGATGATTATACAAACTTGTAG						12	0	20.339	0	5	28.2051											12S028471_01522																		04554_00670	NC147_00692	B0167_00690	B0168_00690	B0047_00075	B0151_00688	B0152_00689	B0042_00478
OG001984	MCP-domain signal transduction protein	TTGAAATCTATCAACAGTAAGGTTATGGTGATAATCGCCATTATAATGGCAATGCTAATCGCATGTTTTGTCGTAGTTGAAATTTTTATTTCTAAGGTGAATGCGTCGTTTAATGAGTCAGAAAAAACCAAAAACGAGTATGTTTTGATATATAAAAATATTATTGATGGTGAAAGAGCCGGACTTAATATAAGAAATTTATATATTATCCCTGAGGATAAAAATACATTAACAATACTAGAAAATAGCGTTGATGAACTAGTTACAAACAGAGAGGAGTATAAAAAATTATTAGGCGCTACTAAGCTGCAAACAGATGAAATTTTTAACAAAATAACATCATTTTATAGAAGCTCTATAAATAAAGTAAAAAATAATCAAAACATTACCCTAGAAGAC…	CFT03427_1597	CFTSP3_1662	CFF8240_1645	CFV97608_1772		12	0	20.339	0	10	25.641						03427_01610																	SP3_01683				B0129_01622	NC101_01208	04554_01708
OG001982	hypothetical protein	ATGAGTGAAGTTTTTGTAAAAAAGCTAAATGAAGCTAAAAAAGAATTTCAAAATAAAAAGATAGAGCTCATAGTTGATGCGCTATTAAAAAGTGATCCAAAAGAGATACTCGGTAAGTCTTGTTGCTTGCTATACGAGCGTGATGATTATGTAGAGATAATCACGGAACTTTTAGACAGAATAAAAGTTCTTAATCTGGGCTTTGTAGGTCATAAAATAGATGAGAGAAAGCCAATATCAGAAAAGCAAAAGGCAAAAAAAGCGTATTATGATAGGGCAAGCGGGGAGTTTAGAATACCAACATTTGATATATTCCTTGCTTGTCCTATTGTCAGCGGTGGAGATTTGAAAATCGAAATCTCACTAACTATGGAAGATCTAAGGCATCTGGTTTTATCT…						12	0	20.339	0	10	25.641				D6783_00469											12S042171_01868
OG002010	conjugal transfer protein TrbB	ATGAGCAATATAGGGCTAGATAAATCAACAATGCTTGATGGCTACGTTAGGCAGTATTTTGGAAAATACTTAGCCGATGACAATATAAATGAGATAGCTTATAATGGTGGAAATTTAATTTGGGTAGAGGACACAAATGGTAACTGGACTAGCTTTGAGAGTGAGCTAAATTTTAAAACGGCTCAAGCATTTGCAAACGCAAGTGCTGCGTTTAAGAATGACAAATTAGATAGGCAAAAACCTATTCTGTCTTGCATTCTTTCAACTGGTGAAAGGGTGCAGATTGTAGTGCCGAATGCCACAAAAGAAGACCATATATCAATTACCATTAGAAAGCCAAGCAAAGTCCGCTATACAATCGACGACTATATTAAAAATGGTTCGCTAGATCAAAAAATG…				CFV97608_1367		12	0	20.339	0	10	25.641											12S028471_01544											11S051681_01787							04554_01886
OG002024	VirB10 protein	ATGAATAACTCAACCAACACTCAAAACAATACAGATGAAAATCTAAAACAAGAAGCTCCGCAACTTAATATTGAGGAGATGAATACTAGAAAGCTTCAAGCTTATGCTGTTATTGTTATAGCGATTATTTTAGCATTTTTCTTTTTATTCTCATTTTTAAAGTCAAATAAATCTACAGAACAGACTGAAAAAGCTCAAATTGGCACTCAAATTAAAAATACAAATTTGGGTTTTAAAGATGAAAAACCTATTGATAAACAAACATTTAAAGAGCTCATTTTAAATGAAACTACGCCGATAGAACCAGTCAAAGAAAAAGAACAAACTCCATTTGCCCTTGAAGTTAAGCCTACAAAATCCGCTTCAGCAGAACTTAAAGTATTTAAAGGTGCTAGTCCT…				CFV97608_a0009		12	0	20.339	0	10	25.641											12S028471_01543											11S051681_01788
OG002030	hypothetical protein	ATGCTTAGTGCTGGTGAATACAAAGAGCTTGGCTTTTTGATGTGTGTTTTTGGACTTATTAACACACAAAAGGATGAAGCCAATAATGAAGATATAAAGGTGCTTGAAGCATTTGGTGAAGATATTTCAAAGCTGATAAATAGATATGAAATAGCAGATCAACAAAAGGCAAAAACTAAGGCTAAGAAGTTTTTAAATGCGATTGTAAACAGAGCTGACAAAAAAAGATGTGATAATAGAACTTAG				CFV97608_0499		12	0	20.339	0	10	25.641														12S004163_01141							13S0038815_01817
OG002044	hypothetical protein	ATGCTAATTGAATTTAGCGGCGATATGGTAGATGACGTAGCAGTTATCCAAGTAGGAGACATAGTTAAACTTAAAAGCCCAACTCACCCGGTTACCGGAAATGGGAATGACGGCATCGAAATGACTTTACCAATAACTTTTAGTGCTTTTAAAATAATAGACTCAAAACCAGTAGAGCTAAAAACCGAAAAAATAGAGATTTTTGCAGGAAGCGAAAACGTATTTAAAACAGCTTGTATGCCGAGAAACGGAAAAATTAAGATTACGTTTAAGTATTAA						12	0	20.339	0	20	20.5128											12S028471_01505			12S004163_01810	12S042171_01993							11S051681_01816							04554_00650	NC147_00711	B0167_00709	B0168_00709	B0047_00056	B0151_00705	B0152_00708	B0042_00497
OG002034	hypothetical protein	ATGCGATCAAAACTGCAGCATATATCAAATATAATCCAAAAGCTAAGAAAAAATAAATTTATACGCACAAAATACCACGCTACCAAAAACAATATGATAAAAGATTCCAACCATTTCGATAAAAGCATAGAGTTACTTAAACTCTATGCTGAAAAACTCATCTTCATACAAATAATAAAACAGTTAAAAATCAACATCTTAAATAGGAGGATTAAAAAACATGACAATCAAAGAATTAATTGGGGCTATCAAAGAAAGCGAGTTTGTAAAAGGTTTAACTGA	CFT03427_1626	CFTSP3_1691				12	0	20.339	0	60	0				D6783_01408	D6683_01150	03427_01639	D6659_01468	D6690_01269	D6856_00964	12S0284230_01345	12S028471_01635	85387_01417							CF782_01310	11S025572_00029			SP3_01712
OG002035	hypothetical protein	ATGACAATCAAAGAATTAATTGGGGCTATCAAAGAAAGCGAGTTTGTAAAAGGTTTAACTGAATTTTGTAAAGATAACAAAATTGTCTTTATAATCATAGGTCTTATCATAATATTTATGGCATGCAACCACACTCTTTGGCAAATCTTTGATGGCGCAGTTACACTGATAACCGCTGTAGCTGTACTGATAAATATATCTATACAAGCTAGCAATAAAAAGAAAAATCTAGAAAAAATCAAGGTATATTTTGAAACAAATGGCGTAAAAGAACAATCCCCTAGATTTGAAATTATCAGAAAAGACTTTACTAGATCAGAAATAGCAGGATATCTTTCGTTTTTTACAAAAGATACAGTAAAAAGATATAGTATCGAATATCTCAAAGAACAAAATTTC…	CFT03427_1627	CFTSP3_1692				12	0	20.339	0	60	0				D6783_01409	D6683_01151	03427_01640	D6659_01469	D6690_01268	D6856_00963	12S0284230_01344	12S028471_01634	85387_01416							CF782_01311	11S025572_00030			SP3_01713
OG002032	Helix-turn-helix domain protein	ATGCAAAGCACTCAAACCCAAAACACAGATAAAGTTCAAGTTGCTACTAAGTATCTCACATCTAAAGAAGTCTTATCAATGCTAAAGATATCAAACGCTACATTATGGCGTATGGTAAATAATGGCAACTTTCCAAAGCCTTTAAATTTATTTGGCAACGTAAAAAGATATGAGCTAAAAGCTGTTTTAGACTACATAGAAAATATTAAAAAGGGGCTTAATGAAAACTAA						12	0	20.339	0	60	0										12S0284230_01666	12S028471_01311	85387_01516	12S022253_01192	12S004163_00842	12S042171_00770		12S022633_01222	D4335_01392	CF782_01419	11S025572_00138	13S0038815_01223	11S051681_01302
OG002033	formate dehydrogenase	ATGTGGATACATAGCCCACAAGGCACAAAGATAAAAGTAAAATGTATCCATTCTTATAGTGTAACGCCTGATAGAATTTGTCTTCCATATAACTTTGCTGGAGTTATGCAAGGAGTAGATCTAAGTGACAGATATCCAGAAGGCACTAAGCCATATACCATAGGTGAGAGTTCAAATACTATCACTAATTACGGTTTTGATATCGTTACTCAAATTTCTGAGTTTAACGCCGGACTTTGTAGATTAGAGCGTGCAAGTGATCAAAGCAGATTTAAAACAGCGTTTTTCGATGAAAAATGA						12	0	20.339	0	60	0					D6683_01287		D6659_01111	D6690_01075	D6856_01230			85387_01500		12S004163_00801	12S042171_01199	12S028551_01162	12S022633_01580		CF782_00801	11S025572_01041	13S0038815_00729
OG002008	TrbM-like protein	ATGAGAGTTTTATCAAAAATTTTACTAACTTGTTTAGTTTCTAGTAGTGTTGTGTATGGTGCAGATGAGCTTACCGGAGACACAAAACTAGCGTGCGAAGCGATCCTGTGTTTATCAAGCAGTGAACGACCAGGCGAGTGTGCTCCAAGTCTAGCAAAATACTTTTCAATTACGGCAAAGAAAGTACACGAAACTATTAGAAAAAGAAAGAATTTTCTAAAACTTTGCCCCACAGATGAAACGGCAAAAGTAGATCAGAACTACGCAAGTCTGATTGATACACTATCGGAAGTTGGCGGCGGTTGCGATGCTAATACACTAAATAAAAATTTGGAAAAGCGTCGCGTAAGAATTGGAGAAAGCAGAATACGCCAAACCCAAATCAGAGTTAATCCAAAT…				CFV97608_1363		11	0	18.6441	0	0	28.2051																								98v445_00103
OG002009	VirB7/CagT-like protein	ATGATTAAATTTACATATCTAGCAAGCGTGGCAACAGCATTCATGCTTGTTGGTTGCACAAGCGTGCCAAAACCCATAGAGCTTGATGGCAATAGTCAGATCACTATCAATCAAGATCTAATCAAGCAAGAAAAACGCAATATTCCGCTTGATCCGTTCCTAAAACAAAACAATTGGACTTACAATTTAATGTTTGATAAAATCGGCGATGAATATATTCCAAACGATATGGTTGTAAAAACATTTTATGTGGCGCATAATGCCGATAGAATTATTATAGTTGGCAATCAGGAGATAGCGCAAGATTATAAAAACTATTTAACTAGCAATGGTTGTAAAAATATAGCCATCCACCCAGTAGATAGCATTGGATTATCTAAAAAGCGTGTAAATATCTTA…				CFV97608_1364		11	0	18.6441	0	0	28.2051																								98v445_00102
OG002011	Helix-turn-helix domain protein	ATGAAAACAAACGGATACGGCGATAAATTAAGAAAATTACGCAATGCTTACGGACTTACACAAAGTGAATTTGGTGACAAGATAGGAATAAGTAGAGTTAGGGTTAATTCCTATGAAAACAACATTACCCCACTTCCTATGCAAGTAAAATACAAAATAGCTGAGGCTACTGGTATTAATATTGAATATTTTGATAACGATATAGATTTGGCTACTGCAATCAGTAAATACGGAATAAGTTCCGAAAATGGCAAACTGCAAATAAAAACCAATAAAGAGACAATTTGCACCATATACGATGACTTATACGACTTTGCAAATGGTAGGTATAGCATTGATCCATATCTGCAAAAGGTTCAAATTTTAACAAAGCTCTTTAATTTATCAAAGCCATATGAC…				CFV97608_1280		11	0	18.6441	0	0	28.2051																								98v445_01830
OG002012	hypothetical protein	ATGGAAAATAATGAAAATTTGCACGATGACAACAAAACAACAAATGAGAATGCGCCAGTAAAAACACTAGAGAGCAAAGATGAGATCATTGCTAGGCTTGAGAGCGAAGCTGCACGTGCAAAAGATGAACTTGAGAATGTAGAACAAGGCAAAAAAGAACTACAAGATAAGCTTGAAAGGCTTATTTATGAGCGTAATATGACGGCTCAAATTCTAAGAGATGAAGTAGCCGAGCTAAGCTCAAAATTTGAAAAGGCTGGTTTAAAAATAAGCGAAAAGGGCGTTATATCAGTCCTTGATTATTCAAACTATCAGAAACGAGTAACTATTGCCTTTAATATGTTCGATAGTGATTTAAATATGTTGCTAAAAACCATCAATCGCATTGGAGAAGAAAAT…				CFV97608_1362		11	0	18.6441	0	0	28.2051																								98v445_00104
OG002018	hypothetical protein	ATGATTGAAATAGTGGATAACCAAGAAATCAAAATGCAAGGAGATTTTATATCGCCGGAGCAGTTTGAAGAGATGTTTGGTATAAGCAAATCAAAGCAAAATAGACTTAGGTTTAGAAGAAACTATACTGAAAAATATAGTTCTAAAATTCCACCGTTGCCATATATTAGAATAGGCAAAAAAATCTTATATAGTATAGCTAGTGTAAATGAGTGGCTTAAAAAACAAGAGATTAAATAA				CFV97608_1281		11	0	18.6441	0	0	28.2051																								98v445_01829
OG002022	branched-chain amino acid transporter AzlC family protein	TTGTCTAAATTTGAAATATTTAAATCTACTATCCCAGTTATGATGGGATATATCCCGCTTGGTTTAGCCTTCGGACTTTATGGAGTTGGCAGCGGTTTGCCGATCTGGGTTATGAGTCTTACTAGTATCGTTATTTATGCAGGAAGCGTCGAGTTTTTACTTGTAGCTTTTATCGTATCTGGATCATCTTTGAGTAGCGTTTTTTTCATATCCTTTCTTTTAAATTTTAGACATTTTTTTATACTATGGCTATGCTTAATGAGATAA						11	0	18.6441	0	0	28.2051
OG002023	hypothetical protein	ATGACAACAGGTAAAACAGTGAATAAAACGACTATCGCAAAGCTTGTTAAGCGTAAAACCAAATACGACTTAAAGGATTACTGCGAAATGCGTGGACTTTCTGCGTATAGCCTATATAAAGGATATGTGGCAAAAAGAGCGCGTAAAGTACTAGAAAAAGACGGGATAAAAGTAGCGTAA				CFV97608_1302		11	1	18.6441	0	0	28.2051
OG002025	VirB10 protein	ATGAATGAAAATAAAATTAGCGAAAATGCAAACAATCATTCAAATGATCAAGAGCCTCAAGTAGAACGTATTGCCTACGAGCAACCAGAGATAGAAAACGAACCCAACAGAAAAATGATGGTTACCGCCATTATGGGCTTATGTTTGGTAGTTTTAGTTATGGTCGGTCTTAGCTTTTTAAACAAAAATAAAGAAGTTGGCGAAACCGTTAAATCACAAGTGCAACAAATCGGAACCGATGTAAAAAGTAAAAATTTCGAATTATCGCAAGAACAAAAGACGGAGCAAAGAAATTTTAATGAGTTTTCAGGCGTGCCAGCTACACAACAACAAGCAAACGCCCAAGAAGCACAAAAAGCAGATCCGCTTTCTTCAAATCCAGCAATGCCGCATAAGCCA…				CFV97608_1368		11	0	18.6441	0	0	28.2051																								98v445_00098
OG002028	VirB4 family type IV secretion/conjugal transfer ATPase	ATGGGCGAAGAAGTTATCTATAAAGGCTTAACGCGTCCGGCAATGGTCTTTGGCGTGCCTATAACTCCATTATTTTTCGTGTGCGCCTTGCTAGCACTTTTAGCCCTGTATATAAATTTGGCAATCTCTGTTTTGATATTTCCTGCAGTGTTTATCATGAAAGAGATTGCCAAAAAAGACGAGTTTATTTTTAGACTGCTTTTTTTAAAGCTTAAATTCTTTTCAAATCCGTCTAGCAAAAGATTTTATCAGATCAAAACTTACAATGGGAGCTCTTATTCAGCCATGTCTTTTAACTTCGATTATCCAAAAATAAGCGTTATAGGGATTGATAAAAATCCAAATTTTGAAAAATTTATTCCTTATCAGACACTAATCGACAATATTGTCGTAACAAAA…						11	0	18.6441	0	0	28.2051
OG002029	hypothetical protein	ATGTTAGCAAAAATAGGAAAAAACGAAACAAAAATTCACGATAAAAGCTTAGAAAACGCAGTAAATGAGTTCGCTTGCCTTAAGCACAAAATAGATAGTTTAGGCGATGAGCTTAAAGCTTACAAAGAGATTATCGCAGGCAAAGCAAGCGAGCTTTTAAATGACAGTGACGCTCTTAGCATAAATTTTGAAAGTCTTAGCGGGAACAAGCTTAAAGTAAGTTTTGGCTTTGATGTTAAGGTAAGGGATGCTGATACTTTAGCTGTACTTTTGGGGGATAAATTTAGTTTGCTTGTCAAAGAAGAGAAAATTTACAAGCCTGAAAAACGTTTAAAAGAGCTAGCTCTTGAAGATGATGGGCTAAAAGAGTGTCTAGAGATAAAAGAAAAAGCACCGTTA…				CFV97608_1308		11	1	18.6441	0	0	28.2051
OG002040	carbamoyl-phosphate synthase large chain	ATGAATACAAACATAGTAATAAATAACATAAGTGTAGAGCTTGATGTAGTTGGTGGCGTTCTTTTCGCCACTTCACTTCAAATTGCCCAAGTTTTTGAGAGAGAACATAAAAGCGTAATACGTTCAATCGAGAATTTACCAAATGATGAATTTCGACGGCTTAATTTTGTGCCGTCGAACCAAATACGACAAAATGGGCTTTTTGACAAAGAAACAAAATTTTATAAAATCACCCGAGATGGTTTTAGCTTGCTTGTTATGGGCTTTACTGGTGAAAAAGCCTATAAATGGAAAATAGAGTTTATTAACGCCTTTAACAAAATGGAGGCTATGATAAAAACAAATAAAATAAATATAAACGCCAAATTTGATGAGATTTTAAGCGAGCTTAGCCATAAG…						11	0	18.6441	0	0	28.2051																								98v445_01850	B0066_01773	B0130_01724	B0129_01745	NC101_01739
OG002042	membrane protein	ATGGCTAAAGCTTATGGTGTAGATTTCAGAGCTGGTTATGTTGATTTATCAGCTGATGATAAAAAAGTTTCTGTTGTGTCTTTTGAAGATCAAGGTTCATTTATAGAGGCTGGTGAAGATCTATTTGATACTTACTCATTCTTTTACGGCGACAACCACTACTGGTTTGGAGCTCTTGGATATACTTTTGATAAATTCAGAGTTGGTATTGATTATGTAAATGGTAAAATTACTAAAGCTACTTCAAACGGTAAAGTTAATGCTTACGAAGTAGTTCCTAGAGTTAGCTATGCATACAGCAAAAAACTTAAATTCCAAGCTTTCTGGTCTCATTACCAAATAGATGAGATAGATGGCAAAAACGATTTCAAAAACGATCACTTCAGATTTGAAGCTAAA…						11	0	18.6441	0	0	28.2051																								98v445_01223			B0129_01026			NC147_01157	B0167_01237		B0047_01154			B0042_01028
OG002060	conjugal transfer protein TraG	ATGAAACTCAATAAAGCTCAAGCAATATTTTTAGCAGTCATCGCTCTTGTCATTTCATATTTTTTGGCTGGAATTTTGTGCTTTGCTTTAAATGACGCCTTTAAAATGATCTCTAAAAAATGGACGGCTGATTTTACATTTGTAGCCATCATAAACTCATACCCTCAAATTTATCCAGCAGTTGGGCTTGCTATGCTGCTCTCGTTTTCAATTGTTTTTATTATTCCTTTCTTGCCACAACAAAGAAGCTTGCACGGCAAAGCCAGATTTGCAAGTGCCGCAGAGATTAGAAAACTTGGGCTATATGGTAAAGATGGCATTATTATTGGAAAATATAATAATAAGCTTTTGCGTTTTGGTGGTCAGCAGTTTGTCGCTCTTGGCGCTCCAACAAGAAGT…						11	0	18.6441	0	0	28.2051
OG002063	hypothetical protein	ATGACAAAAATAGTCGCTGGCGGCATTTTAGTTGTTGGCTTGCTTTCACTCACTGGTTGTTTTGAGCAAGAGATCAAAACAACAGAGTATTTTAAAACTCACCCAGATGAGATGGCAAAAGTTATCATAAAATGCAAAAAGGCTGAAAAAATGACTGATGGCCAAAAGCAAGAGTGTGAAAATGCTTTTAAGGCTCAGGCAATGCTAAATCATTTCAAGCCAGCATCAAGAGGCTTGTTTGAAGATGAGCCACAAGACAAAAACACAACAAAATAA				CFV97608_a0001		11	0	18.6441	0	0	28.2051
OG002065	hypothetical protein	ATGTTACAAAATATAGATTACAAGGAGATACAAAATGAAAAAAATTGTTTTAAGCAGTTTATTGAGTTTAGGCTTATTAGCCTTTTTAGCAGGTTGTGGGCAAGAAGCAAAAACACAAGAATATTATTCGCAGAATTTAAAAGAAGCAGAAGCAAAGGTTGCAGAGTGCAAGAAGTTGGAGAAATTCAATGA				CFV97608_b0003		11	0	18.6441	0	0	28.2051																													04554_01893
OG002077	hypothetical protein	ATGAAAAAGATGACGAAAGAAAAGCTTATATCTCTAGTAAAAATCAACCAAGACAGGATACTAGCCATAGCGCAAAAAAGAGTAGAAAATCTACGTAAAAAATTGATGGAAAACGGAGTTAAAGAAGGTCAAATAGAGATTTTAAATATCAAAGACGTAAAAGGTCAGCAAACGATAAAAAAGTCTCAATGCAGATAA						11	0	18.6441	0	0	28.2051
OG002078	LexA repressor	ATGGAGCCTACTATAAACGGCGGGGAACTATTATATATAAATCCTTACGATAATGAACAAAGCGTTATTAGTGGGTGTATATATGTGATAAACTATGATGGCGATATTTTTGTCAAAAGAGTAGATAAAAATCCAGTCACAAAATCTCTTACGCTCATTAGCGATAACCCAAAGTATGAACCTATTAAGATAGAAGCAACAGATTTAATAAATTGCAAAATAATAGGAAGAGTAGTAGCTCATACTTCTAGGATTTAA						11	0	18.6441	0	0	28.2051
OG002001	hypothetical protein	ATGCTAAGGGCGTTATTAAAGCTTTGGGCGCTTGTTTTTGCTTTATCAAAATGGTCCATAAGCATACTTATCCCCATTATCGCGCCACCGATAGCCGCAGCTGGTAAAAAGCTGCTAAGCGCTACTTTTAGTGCTATAAATGCATTTCTAGCACTATTTGTGGCAACAACTAGTGCCTTTTGTTCTATACTCATTTGTCTAAATGTTCGGTTGCTACTCATAGCGTCTACGTTTAAAAGTTTTAGTGCAGCGCTAAATAATTTAGCTTTTAAAGCATTTGTAGTAAGAGCAAAACCTATAGCCATAAGAGTGCCTTTGTTTTCTCCTATAAAACCAAAGAAAGCTGTTATACTCTCTTTGTTTTCGCTTAGCATTCCACTAAAATTTTTAAATTTATCT…						11	1	18.6441	0	5	25.641															12S042171_01942
OG002015	hypothetical protein	ATGAGTTTAGATTTTATCTTAGTTATCATACTAGCGGCGTGGGTTGGTGTGTGTGAAATTCGCATAACCAGAGCTGAAAAAGAAATCAAAAGCTTAAAGGAGCAAAAATGA						11	0	18.6441	0	5	25.641																					13S0038815_01861
OG002016	hypothetical protein	ATGCTTGAGATACTTAATTTGGTAGCACTTGTTGTTGGTTATATCCTTTTAATAGTTGCTTCATATTGCGCTATTGCAATAGTTTGTATGATAATCTATACAAGCATAACAAAGAATTTTCTAATAGAAATGGGAGATGAAAGATTTGAGCTATGGCTTGATAACATAAAATATAAAAGAAGTGAGTATAAAGCAAAAAAGATGAGGGAATTCCAATGA						11	0	18.6441	0	5	25.641																					13S0038815_01867
OG002019	hypothetical protein	ATGGATAAACAGCAAGACGTAAAAAATGAGCTAAACACTTTTTTAATTAGTCAAGAAGTTAGCGCGTCTGCGTTAGCAAGAAGCATAGGAGTTAGTCCTGGCGCGATAAGCCAGTTTAAAAAAGGTGAATATAAAGGAGATAATGATGGGCTTGCTAAAAAGATAAAAGCCTATCTAAACGTTCAAAATGCTAAGAAAAATGAGCCAGTTGAAGTAGTAGAGTTTAAGGATGATGTCTTTAAGAGCTTAGATTATCAAATGAGTAATTTTGCAATAGATGAAGCTGCTAATGAGCGTGAAATAGCACTAATCTACGGAACAGCAGGAACTGGCAAAACAACAATTCTAAAAGAATATGTAAAAGCAAATCCAAATGCAGTATTCATCGAAGCCACGCCA…				CFV97608_1304		11	1	18.6441	0	5	25.641															12S042171_01872
OG002021	DNA primase	ATGAAATTTGACAAGGAGCAAGTTGCTCAAGTATTACAAAGTCTAGGCTATGAAGTGAATCGTAGCTGGCAGTTTAAACTTAGGAACGAACGCACTTCAAGTGCTAGTATCAACCCAAAAAATGGCTGCATAAAAGACTTTGGTGACGGCTTTTATGGCTCAATTATCGATGTCTTAAAAACATACCATAATATGAGTGTTAAAGAAGCATTTCAATACGTTGAGAAACAACTTGCATTACCTTGCAAGTTAGATTTCTCTAAATATGATAAAAAAGAAACAACATATAAAAATGGATTTATTCCCTATGACTATGTTGTTAATTTTAAAAAAGAAAGAATAGAAAACTTTCCTGAGTTTTGGAAAAAGTTATGCCAAACACTGCCCGCACTTTCAAAT…						11	0	18.6441	0	5	25.641															12S042171_01738
OG002026	hypothetical protein	ATGAAAGTAACTAGCGTAGTAAGTAATAAATTTGTGGATTTAGAAGGTTTGAATTATGAACAAGAGTACAACAAAGATAGACCAATTGTACTAGAAAGTGCAGAGATAGACTTTAATAGTGGTAATAACTTTTTAGTTCCTGCTAAAGTAGGAACGAATTTAAGTTTTACTGCTAAAAACCAAGAGCTATTTAAAAATGTTGGAAAAACTGGATTCATAATGGTATACACAACAGTTTCTGGGTTTAGTTCGGATTTTAAAGTTATAAATCCAGAGTTTGTTATAGCAAGTTCTTCTACTAACATTTACTCTTATTTTATAAACCCAGTAGATGGCAAAATCTGCATAAAATGGGGGGGGGTTATAAGCTAA						11	0	18.6441	0	5	25.641				D6783_01836																					B0066_01529
OG002027	hypothetical protein	ATGGATAATGAATACAAAGAAGCTCTATACTGCATCTTATATGCAAAACTTATGCAGTATGATGCTACGCTAGATGCCATAAAGTCTGTGCTTACTGATGAGCAGCAAACACAAATAAGGCTTAAGATCAATGAGCTTTCCAATGGAACTCGCAAGAATGGATCTTTGGATTTACTTCTTGGCAAGATAAAACCAGATGCCTTAGATCTTCCATAG						11	0	18.6441	0	5	25.641				D6783_00468
OG002052	conjugal transfer protein TraJ	ATGAATAAAGGTTACGACAAACAAAAGTCTATCGAATACGAGGCTAGTATCAGGTATTTGGTAGAAAAATCAAATAAAAGAGCATGGTTAATAGCCTTTTTATCCTTTATGGTTGCCATTTTATCTATAGTTGCCGTTACATTGCTAACACCATTAAAATCTGTTGAGCCTTACGTTATCAGAGTAAATGATACAACTGGAGTGGTTGATATTATCACATCTGTAAAAAGAGAAGACCTGCTGCAAAATGAAGCACTGGATAAATATTTTGTATCGACGTATATAAAAACTAGAGAGGGATACTATTATGATCTGCTCCAGCAAGACTATGTAAAAACTCAAATTTTATCTAGCCCAAAAGTAGCAGAAGAATACGTAGCTCTATATTCAGGCGATAAA…				CFV97608_a0007		11	0	18.6441	0	5	25.641											12S028471_01541
OG002067	LexA repressor	ATGGATATGATAGACATAACAGAAAGGCTAAAAGATATTCTAGCCACAGATGGTAAAAGTGTAAAAGATGTAGATGTAGCTAACGCTCTTGGCATAAATCCAAATGCTTATGCTCAAATGAAATTTAGAAATTCGGTGCCGTATGAGCAGATAATATACTTTTTAGCAAAACGCAAAATATCTATAAATTTATTCTTTTTTGGCCAAGAAAGCGGGAATTTAAAAAAGTCTGAGAAGAGATATAAAACGCTTAAGCTTTTTGATGTCAAAGCTAGTCTTGGTGGTGGTGCTTGGAATGATGATGAAGATTACGAAGATGTGGTAATGGATAACAAAATAATGGATAAACTAGTAAGCAATGTTAAGGGTATATATGAAATTCACATGATAAACTGTATC…				CFV97608_0460		11	0	18.6441	0	5	25.641															12S042171_01782
OG002080	sugar transporter	ATGAAAAGTTTTGTGATTTTATCTGCTGTGGCAGCGTTGGCTCTTAGTTTGAGTGCTAGTAGTGTAACATTAGATGGCAATAGCGTAACGTCTCGCGATATAGTAGATATAGCAAACCGGGCAAAGGTAGGCATTGATCAAAATGCTTTTTCAAAAGTAAAAAAGCACACGAAATTTTGCTTAACGCGGCAAAAGATGGCCAAAAAATTTATGGACTAA						11	0	18.6441	0	5	25.641				D6783_01114																				98v445_00919					04554_00134	NC147_01446	B0167_01766	B0168_01671	B0047_01674	B0151_00775	B0152_00785	B0042_01317
OG002017	hypothetical protein	ATGGGGGGGGGGTTGCTGAAATTAGGGTATAAAAGTATAGAAAACGATATGAAAAATTACTCTTGTACGCAACATACAGATACAATCATCATTCCTATTACTGAAAATAAACGTTATGGTTTTAAAGATATGTTAGTAAAATTTGCCAAAATACTTTTAGAAAACGGATTTAGAGTTCTTTTTAAAGCTCACTATCAGCATAAAGAACTTTTAAATACATATGAAAAAGATATACAAAATCTTAGCGAATATCAAAACTTCGTTCTATACACAAAACCGCATCTAAGTCTTGATGAGCTTAAACGAAGTATAACTTTAGTTGAATTTAGAAGCAGCTTGAATTACACATACGCGCTGATAACTAAAAAACCTAGTATATTATTGATTCCGCCTAGTATA…						11	0	18.6441	0	10	23.0769																		D4335_00756				11S051681_01624					B0129_01423		04554_01687					B0151_01664
OG002046	hypothetical protein	ATGCCATTTTTTAATCAACACTTAGAACTTAAAGCCGAATTTGATAGAAATATTGATATTTTAGGATTATCTAAATTTAGATCAGCCCTTGATGAATTATCAAAGAAATTTTACGCTCTATACTATACCGATAGTCTTGTTCATTTTTTGAATATAGACAGTGAAGCTTTGGAATTTTTTGATACAAATTTTAGCAAACTAAGCAAGTTTATAAAAGAAATCAAGCCTATTGAATGCGAAGCATTAAGCATAGATATTTCGAGTAAAAACGAAATGATAATATCATCATCATCTAGCGTTACTTTTCAAAACAAAGAGAGTAAATTTATTTTCCTTAGATCATCTATTTATAAATCAAAAATTTACAAAAAGACAATTATACTATCTTTATAG						11	0	18.6441	0	10	23.0769											12S028471_01518											11S051681_01781
OG002037	radical SAM/SPASM domain-containing protein	ATGCCTCTGCTTACATGGGGAAATAGACTATTTAATGAAACACAATCAAAAATAGAGTTTATGAGCAACAAAGCATGCAGCTATCTATTTTCCAGTATGTCGATAGACTATGATGGAAGAGTCGTATTGTGTTGTTCTGATTTCAATTCTATATTCGATTTAGGCAATATAAATGAGAAAACGATAAATGATATCTGGACTAGCAAAAAATATGAAACAATTAGAGAAATGCATTTAAATAATGAAAGAAATAAAATAAATATATGCAAAGGATGCATGATTTGGGACAAGAGCTACACATCAAATAATACAAATAAAAAGTAA						11	0	18.6441	0	15	20.5128					D6683_01419		D6659_01309	D6690_01203																98v445_01485	B0066_01259
OG002081	hypothetical protein	ATGAATCCTATAGAATATTTGGAGCCTATGACTACTATAGTAGTCTTGGCTTTAACTGCTTTAAACTGGTTAATAAATCAAAAAATCAAGATTCTTGAAAATAGAATAGATAGGCTTGAAGATTTTGAAAAAAATTCTGCTGAAAGTTTTAGATTATTAAGGGAGATTAAAGGTAAAATTGATATTTTATTAAAAAATGTTCAATAA						11	0	18.6441	0	15	20.5128															12S042171_01934		12S022633_01873			11S025572_01643									04554_00677	NC147_00684	B0167_00682	B0168_00682	B0047_00083	B0151_00680	B0152_00682	B0042_00470
OG002085	Peptidase M15	ATGTTTAAAAATTGTTATTTCACAGATGAAGAATTAAAATGCAAACATTGCAACAAGAATTATATAAACGATGATTTTTTAGCTCTTTTGTGTGATATAAGAAAAAAAGCAAATATTCCTTTTATAATTAACTCTGCCTACCGCTGCAAGGAGCATAACAAAGCAGTTGGCGGAGCTAATTATTCTAAACATGTAAAAGGTTTAGCAGTTGATATTAAATATAAAGATAGTGTAGAGTTATATAAAATAGTTAAAAGTATACTTGATTTTAATACTTTAAATAAATCTAGGATACTTATTTATAAAACTTTTGTGCATTTCGATTTTGATTTGGAAACTAAAGAATCTATAATAAAATTAATGTAA						11	0	18.6441	0	15	20.5128															12S042171_01808		12S022633_01866			11S025572_01658									04554_00688	NC147_00673	B0167_00671	B0168_00671	B0047_00094	B0151_00669	B0152_00671	B0042_00459
OG002086	hypothetical protein	ATGCTAAAACAAAACATAAATGGCGTTGTTAAATCTATAAATGCTAATGGTTCTGCTGCTGATGTTACTGCTTTGTTAGGTCTTATGGTCGGTGAGATTACTGAGTATGAGCTTAAAGCAGAAGGCGGCACTGAAATGCTTACTATTCCATCAACTTTAAATAAGAAGGTTTTTATAGTTGGTAGTAAAGCTACTTCTACACAAGGGAGATTATCTAGTATGGTAACGTTACAACACGTTAAACCTGCTAAGACTTTTAATGAGATTTCTGCAGATATAAAAGGTAAGTTTAATGCAGATTATACTACTGCCATAAAATGTGATTATGTCACATTGAAATTTGATAAGTAA						11	0	18.6441	0	15	20.5128															12S042171_01936		12S022633_01879			11S025572_01645									04554_00679	NC147_00682	B0167_00680	B0168_00680	B0047_00085	B0151_00678	B0152_00680	B0042_00468
OG002087	hypothetical protein	ATGAATAACACACATAAAAAAATAGTTAAGTTTGTATTAGAAGAAATTAAAAAGAAAGGATATTGTAGCAGAAAAGATGTTCTAAATGGCTGTGGTCTTGATAATTCTAATTTATCAAAGGCTTTAAAAAATATATATTTAATTACGAAGGAATAA						11	0	18.6441	0	15	20.5128															12S042171_01812		12S022633_01881			11S025572_01662									04554_00692	NC147_00669	B0167_00667	B0168_00667	B0047_00098	B0151_00665	B0152_00667	B0042_00455
OG002048	methyl-accepting chemotaxis protein	ATGTTGTTTTTCAACAAAAGCATAGCAAGCAAAATCTCCATAGGCGTATCCTTACTCTTTGCAATAGCACTGATAAGTTTTACATATATCAATTATATAGATTCTAGAGATAACTCTATAAAACTTCTCTCTTTAGAAAGGCAAAAAGCAGTTGCGGGATCTGAAAATATATTAGATATCGAGCTGGAATTCGATGCCAATAAAGCAGAGCAAATATCAAAACAGATATCAAAACCGAATTTAACCCGCGAAGAAGTTCAAAATATACTAAAAACTACAAATAAAATAACGGAATTTTCGTCTATACATATGGTATATGAATCAGACGGAACTATATACAAATCAGACGGAACTATAAAAGAAGCAAATAGTATATATGATGCGAGAAAATATCCATGG…						11	0	18.6441	0	20	17.9487										12S0284230_01782								D4335_01771	CF782_01828	11S025572_01781										NC147_01835	B0167_01506	B0168_01845
OG002069	pyruvate formate lyase-activating protein	ATGGGGGGGGGTAGACGTAAACGAGTAAAAGAGCTGTTAGAAAATGAAATAAAAACAAAAAATTGCCCGCCAAACTGTAGGCCAAATGCTATAAATGAGTTTTTAAATGAGATTTTAAATCCTGATGTAAAACACATAAATTTCATATAG						11	0	18.6441	0	20	17.9487							D6659_01324	D6690_01218	D6856_00921													11S051681_00246				B0130_01458						B0168_01039				B0042_00912
OG002073	Type III restriction enzyme, res subunit	GTGGATAATATATTCGAACAACTATTAGAAAACTTCAGAAATCAAGGTAAATTACAACAATCTCAAAGAAACAAAGGCACAAGTTTTGAAATATTTTGCGTAAAGTTTTTTAGAACGTATGAAATGTATAGAAACTTTATCAAAGTAGATTTATGGTCTAACTGGAGCTTTGGAGAAGGTGATTGCGGTATTGATATTGTTGCTCTTGATGAAAATGGAGAGTATATTGCAATACAATGCAAATGTTATGCCGATGATGCAAAGCTTGATTTAAAAGATATTTCCACATTTTTAGCTTCATCAAATAGAGCTTTTACGCTCAATAATAATAAAATAAATTTTTCCAAGCTGATTTTAATAGATACAGCCAAAGACTTAACTAAAAAAGCTTTAGAACAA…		CFTSP3_0354				11	0	18.6441	0	55	0										12S0284230_00302	12S028471_00657	85387_00425		12S004163_00430	12S042171_01900	12S028551_01350		D4335_00434	CF782_00428	11S025572_00446	13S0038815_00871		SP3_00358
OG002074	hypothetical protein	ATGATTAGCTCTGTAAATAATTCTATTTCTCCTTTGGATATCTTAAACAAGCAAGATACTAAAGATAAAAATATAGGCTCAAAAACAGAGCAATCAAATACCACTCAAAACAACACAGAACAAATTCAAAAAGATAATTTAGAAAAGCAAGAATTAGAGCAATATATTAAGCAACTTTTTTATAGACCGATATCTGACGTAGTTGAAGAAGTTATGGGCAAATTCAACCGTAATGAAGAAAATTGGGCTTTAAATGTTGTCAATAAAATAGAAGATAAACTAGCTGGAAAATATACAGAAGAGCAAAAGAAAGGCTGGATTTATCCAGCAAATATAAAAAGCAAAGAAGAAGCTTTAGACGCTGCTTTATATGGGTTTGTAGAGATATTTGATCATACC…		CFTSP3_0356				11	0	18.6441	0	55	0										12S0284230_00304	12S028471_00659	85387_00423		12S004163_00428	12S042171_01963	12S028551_01352		D4335_00432	CF782_00426	11S025572_00444	13S0038815_00873		SP3_00360
OG002075	hypothetical protein	ATGATACTTAAAACGCATAATAATATGTATAAAACACAAGATTGGCTATTTGAGCAATACAAAAGATATTTTATTGCTATGCAAAATTCTAATGCAGCTAGGGAATTTGAAAACAGTAGAACTATACAATTAAGAAAATTAGAATTGAAACTTACTAAGCTAGAATTAGAAGAGAAAAATATCAGAAAGGAAATGGGAAAATGA						11	0	18.6441	0	55	0										12S0284230_00256			12S022253_01008	12S004163_00478	12S042171_00450	12S028551_00474	12S022633_00838	D4335_00481	CF782_00475	11S025572_00493	13S0038815_00825	11S051681_00717
OG002002	hypothetical protein	ATGAAAATATCAAGCATACTAGAACTAACAGAATATTTGAAAAGCAAGGGCTACAAGGTGGCAGTCTTTGCAGAGCTTGGCAAGGTGAGTATAAGAGCAGTAAAGATTGGCAAGAGGACACTACAAAAGAGACAAGCCCTCAGCCAAAAAGCCATAAAGGTAGCATAA						10	2	16.9492	0	0	25.641
OG002006	hypothetical protein	ATGAATGAGTTAATTAAAAATATTGGTTTAGGATTATTTGTAAATGGTAGCTATGCACTGCTTAATGGAACTGCTGAGCTACAACCATATTTGATAACCATTTTAAGCATATACATAATGTATAAAGCTATAAAAAGAGATAAGGAACAAAAATGA						10	1	16.9492	0	0	25.641
OG002013	Type IV secretion system protein virB9 precursor	ATGATAAAAAATAATAAAAAATTATTTAATATTGCAATAATTTTATTATTAGCAATGGCAAATTTGCACGCAATAAATATCCCAAAGTTGTCCAAATTTGACAAGCGTATAACTTATGCAACATATAATGCCGATGACGTTGTGCTAGTTAAATGCAAAGAAGGTTTTGTAAGCATTATCGAATTTGACAAAGATGAGCGGATAGTAAATATTGCCACTGGTTTTAGCGATGGCTGGGAGGTTATGGATAAGGATAATTACCTATTTATCAAACCCAAAAGCTACACCATAAAATCCGAAGAACAAAATATGACTGATGAAAACGGCGAACAGGTAGAATTCTATGGTAGCTCTGTCATCCAGCCAAATCCTACTGATTGGAAAACAAACTTGATTATC…				CFV97608_1369		10	0	16.9492	0	0	25.641																								98v445_00096
OG002020	hypothetical protein	ATGAATAAAAAAGCAAAAGATTTAAAAAAAATAATATTTGTAGAAACATTTACTAAGAGTGCTAATAAAGATATAAAATATTTAGATAAGATATGTTCTTTTGAATACAATGATACAAATACAATAAGAGAACTTTTTAGATTTATATTAAATTATACAAGTCAAATGGAAGGCTCTGTATATGCTCCTATAGGTTGGGTAGATCCAAAAGATAAAGAAAAATTGTTTGCTTCGTATTATATATACCATCCATATGCTGAAAAAGCAATCAAAGTTTTTTGGAAATTCAAAGATAATTACTCGCCAAAAAATGTAGTATCAAATAATTTTGATAGTGTAAAAGAAAGTGTTTTTCAAGATCGTGCTGGAATAGTAGTTTTCTTTGAATATAATGAAGCT…						10	1	16.9492	0	0	25.641
OG002031	conjugal transfer protein TrbE	ATGTTAGGACTTAAAGAATTTCGAAATACTGCAAAAGCTTTCCCTGACATCTTAAACTATGCAAGTTTTATTGATAATGGCATTTTGCTAAATAAAGACGGAAGTTTAACAGCGGGATTTTTTTATCGTGCTGGAGATATCAGCTCAATGACGCTGAATGAACGAAATTCTTTAAGTAGCAGGATTAATGCTATCTTAAGCAAACTTGGAAATGGTTGGGCAGTGCATATTGATTGCTCAAGAATTAAAAGTGAAAATTATATATCTGGCACAACTCATTATAAAAGCCATATTGCACAAATACTTGAAAACGAGAGAAAACAATATTTTGAAAATAAAGAACATTATGAAAACATTTTTACTTTGATTTTTACATATCTTCCACCAAACAAAAATATA…						10	1	16.9492	0	0	25.641																								98v445_01351 98v445_01594
OG002045	zinc metalloprotease	ATGAAGACAAGATGGGGGAGCTGCAATCCATATAAATCATATATAAATCTCAATATCGAGCTTATCAAAAAGCCTAAAATTTGCATCGAGTATGTTATATTTCATGAATTAACTCATCTGATATATCCTGATCATTCAAGCAAATTTTATGAGTATTTATCGCTTCATATGAGCGACTGGGAAAAACGAAAAGAGATTTTAGAGCAATCGAATTTATAA						10	0	16.9492	0	0	25.641																													04554_01002	NC147_00357	B0167_00355	B0168_00355	B0047_00409	B0151_00355	B0152_00356	B0042_00303
OG002047	VirB7 protein	ATGATAAATTTAAATAATATTTTAAATATTAAAAAACAATTTAAAACAATATTAAATTATGCCAAAATATTTTTTTCTTTATTGGTCGGCGTTAGCCTTATGAGTGGCTGTGCCACTCATAGTTCTGCTAAATTTGAAAATAATGGCAATCAAAAATGGGAGGACTACTTCGATAGCAAGGAATTTAAACCAATAAATGAGAATAAAGAAAATTTAGGTTTAAAACAAAATTTAAAAAAGGCAATGTAG				CFV97608_1373		10	0	16.9492	0	0	25.641																								98v445_00092
OG002050	nitrous-oxide reductase	ATGAGTAAAGTTCAAGCTCGCGGTGAAGAAGCATACTTAAAAGGCGGATGTAACGGTTGTCACGTTATCGGTCAAGTAAGTTCAGGCCCGGATCTAACAGGCGTTTTACTAAGACATGATAATGCTGAGCAATGGGTATTTGATTTCATCAAAAATCCAGCTAGCAAATACGAAGAAGACTATGTAAAAGCTATGATTAATTACTTTAATCTAAGAATGCCAAATCAACATATGACCGATCAAGAGATCAAAGATATCATCGAGTACCTAAAATGGATCGATGAGAATGCAGGACTTAATTAG						10	0	16.9492	0	0	25.641
OG002051	VirB5 protein	ATGCAAAACAATCTTGTTTATAAAACAAAAAAGACCTTAGTTATGGCTGCTTCAGTGGCACTATTGTCATCAAATTTGGTTGCATCTGGCATTCCAGTTGTAGATGGTGCAGCACTAGCACAAAATCAAATGACTTTTACGATGGAATGGACACAAACACTTAAAGACTGGGCAGAAAAAGTAAAGGTATGGGGCGAAGAAGCAACGCACAGAGTTAGTGAAGTAAAAAAATGGGCTGATGAAAGGGTGCAGTGGGCAAACGATCTTTATACTAAAACTGGTATAAGAGATATAGTAAATTTCACGAAAGAGATGAACGAGCTTTATAATGAAGCCTACAATACTGGCCATACAATTTATACACAAGCAACAGGTTTTAGTCTTGATAATTTTGATGAA…				CFV97608_1375		10	0	16.9492	0	0	25.641																								98v445_00090
OG002053	conjugal transfer protein TraJ	ATGAGCAAAGAATATGATAAGCAAAAATCTATCGAATACGAGGCAAGCATTAGATATTTGGTTGAAAAATCAAACAAAAGAGCTTGGCTAATAGCCTTTTTATCTTTTATAGTAGCGGTTTTATCGATTATTGCTGTTGCCTTGCTAACACCTTTAAAATCTGTTGAGCCTTACGTTATTAGAGTTAATGATGTAACGGGTGCGGTTGATATTATCACATCTGTAAAGCAAGAAGATCTAACACAAAATGAGGCACTAGATAAATATTTTGTATCGACATACATAAAAACAAGAGAGGGCTATTACTACGATCTGCTCCAGCAAGACTATGTAAAAACTCAAATTTTATCTAGTCCAAAAGTGGCGGAGGAATACACGGCTTTATATTCTGGCGATAAG…						10	0	16.9492	0	0	25.641
OG002054	conjugal transfer protein TraJ	ATGAAAAAAGTAGATAAACAAATAGAAAATTTTGTTAAAAATAATCCTGATGAAGTGGCAATTAGCTACGAGGCAAGTATTCGCTATATAGCCGAGCAAGCAAATAAAAGAGCTTATTTCATCTCAGGAGTGGCACTACTTGTAGCTATTATTAGTGTTATAGCAGTTTGCCTACTAACACCATTAAAATCAGTTGAACCTTACGTAATAAGGGTTGATAATACGACTGGTATGGTAGATATTATAACCAGCGTAAATGAAGCCGCATTCTCGCAAAATGAAGCACTAGATAAATACTTTGTGACAATGTATGTAAAAGCTAGAGAGGGTTACTATTATGATATTTTGCAAAATGATTATGAATTAGTGCAAATTTTAAGCTATCCAGATGTTGCCAAT…				CFV97608_1372		10	0	16.9492	0	0	25.641																								98v445_00093
OG002055	chromosome partitioning protein ParA	ATGCGTGAATTTTTTAATATTTACTTTTCTTATTTATCAAAATTACATCTACCATTAAAAGATATAAAACTAGACTTTGAAAGAGACCCATTGTATATAAAATCTCCTTTTAAATTTAGCTCACTTGAAAATTTTATAAATAAAAAAGAGCTTTTTGTTAAAAAATATCCAAAAGAGAATTTTCTAAATGCTACCAATAAAAGCACTTTATCTGCTTCATATTTGGTACTAAAAACAAAGAAACATATTCCGCAATCACACTATCAAGAGATCATAAATTTTATTCTGCGAACTAGTCCTAAAATATCAACCAATCATCAAGCTTCACTTTTAGTAGGCAAAATTTTAAAAAGCTATCTATGCTTTAAAATACAATCAGATGAAAAAAGCAAGAACCAA…						10	0	16.9492	0	0	25.641																								98v445_01825
OG002056	hypothetical protein	ATGATCACAAGCACAGATTTTACAAAACTAATTGATACGATGGCTCAAATTTTAGCTCAAAAAAATGAGGATATTGCAGAGCTAGTGCGAGAGATAGAGGCACTCGAAAGCAAACTTGCAAAATATGAGGACAAAGAGCTTTTTGAAGTAGTCGGCACATCAAATTTAGGTAATCAAGTTTTTAATATATATGAAAAATTTGTGCCTGAGTTTGTAACAGATGAAGAGATAGCAATAGCTAATCTCATCGCTCCAAAATTTGATATCTTGGAGTAA				CFV97608_1371		10	0	16.9492	0	0	25.641																								98v445_00094
OG002057	conjugal transfer protein TraG	ATGAAAAGGTCTCAGGTTGTTTTTTCGGTTATTATCGCCCTAGTTCTTGGCTACTTTTTAGCCAGCGTTCTATTTTTTGGGCTAAATCATAGCTTTAAAAAACTTCCTAAATTATGGTATGCAGGACTTACCTTTGATATGTTGATAAATGGGTGGTCTAAAGCATATTTATCATACTTTCTAGCAAATTTTATTAGTTTTACACTAGCTTTTTTGTTGCCGCTATTACCAAAAAAGCAAAGTTTGCACGGCGATGCACGATTTGCAAATGCTAATGATGTTAAAAAAATGGATCTATATGGCGATGGCATAATCATCGGTAAATTTCAAAATCGCCTTTTAAGATTTGGCGGTCAGCAATTTGTCTCACTTGGCGCGCCGACACGTAGCGGAAAAGGC…				CFV97608_1366		10	0	16.9492	0	0	25.641																								98v445_00100
OG002058	Helix-turn-helix domain protein	ATGAAAGATGTAAATTTTTATGAAAAATATATAACACCATCAGAGCTTGAAGAGATGTTTGGCATAAGTCAAAGCACACAATATAAATTAAGAATGCAGAAAAACTATACCGATGAAAATAGGCAAAAACACATACCTATACCATTTGTAAAGATTGGCAATCGTATTTTATACAATATCGACAGCATAAAGAAATGGTTAAAAAATATAGAACAAAAGTGA				CFV97608_1365		10	0	16.9492	0	0	25.641																								98v445_00101
OG002059	stage III sporulation protein AH	ATGGACTATAAAACAGCCTATGCGCACGATTTATTGACACAAGCGGAACAATGCTTTACCGACAAAGAACTGTCTTATAGTTTCTTAAAATTTATTGTCAAAAATTCAAAAAACAAGCAAGAGGCAGAATGGAGACTAAAAGAGCTAAGAGCTAGGATTTGTTCTTTAGAAAATATGGCAAAAAACTCATATAATGAGATTTTGGATATGCAATATACCGCAGAACAAGAGGAAAATGAACACATCAAAGAGCAAAGACAGGTTTTTAGAAACGATGAAATTTATGATTTTTTTATGGATGACAAGAACGATGAATTCATAAAATATCTAAAAGAGATGGCTCCGCTTGAACGGATCAATATTGCCATTAGGCAATTTGAGGCGTTAAGAATACAAAGC…				CFV97608_1370		10	0	16.9492	0	0	25.641																								98v445_00095
OG002061	Fused VirB3/VirB4 protein	ATGCTAGTCTCCGAGCCTATATATAAAGCTTTAACACGTCCGCCCATGGTATTTGGTGTTCCGATGGTGCCTTTTATGATGATGGCACTTGGTTGGGCTTTGTTTGCAATTTTTGCAAAAGTGCTATTTGGCGATGTCTATTTGCTTTTAGCTGTTATGATCATTCCTTCTATATTTGTCTTTCAAATGATAGTTAAAAAAGATGATATGGCTTTTAGACTTTGGGGACTAAAGCTACGATTTTTCCGCTCTCCTTCCATAAATAAATTTTACAATGGTCGTAAAAGTTATATGGCAAATTCAACCTATTCTAAACAATCTTTACGTAACAAATATCCAAAACTTAGTGTTGTAGGACTTAGCGAGTTTGCAAATTTGGAAAATTTAATTCCTTATCAA…				CFV97608_1376		10	0	16.9492	0	0	25.641																								98v445_00089
OG002062	VirB2 protein	TTGTTCGCTGCTGGTGGCACTGGTTTAACTAAGGTTGATAATTTTTTCTCAACTGTTAACGGATGGCTTACCGGTGGAGGCGCACTTGTTTTAGCTATTGCACTTTCAGTAGCTGGTTATAAAGTTATGTGGGGCGGTCAAACAGTAAGAGAAGTGTCGCCTATTCTATTGGGTGGCATTTTAATTGGTGGTGGACCGATGATTGCTGGTATGTTAATGTAA				CFV97608_1377		10	0	16.9492	0	0	25.641																								98v445_00088
OG002070	homoserine dehydrogenase	ATGAGAGTAGCGATACTTGGATTAGGTACTGTTGGCAGCGAAGTTGCCAACGTATTAATAAATAATAGACGGTTGATAACAGCTAGATCGGGTGTTGAGATAACACCTGTTATAGGTGTTGTACGCGATATAAGTAAAAAAGAGAGTCTAGTATACCTCTTAGCGATGATATACAAAGTGTTATAA						10	0	16.9492	0	0	25.641																								98v445_01563
OG002079	conjugal transfer protein TrbD	ATGAATGAAGAGTTAAAAACTGCTGATTTATATTCAGCTCTCAATAAACCTAATTTAATTTTTGGTGCAGATAGAGAGCTGATTTTATCTGTTGGGGTTATAGCTTTTGCACTGATTTTTACAGGTTTAAACTTAATCTCTACCATAATTGGTATATCGCTCTTAGTATTTAGTAACTATTTTTTAAGACTAATGGCAAAAGCTGATCCACTAATGAGGCATGTTTTTTTACGCCAAAATAAATATAGAAAATTCTATATTTCACGATCTACACCATTTGTTAAGGAGTAA						10	0	16.9492	0	0	25.641																								98v445_01593					04554_01888
OG002082	ligand-gated channel protein	ATGAAAAAATTCGTATTTTTTAGTATTGCAGCGGTGGTGGTTATATTTGCAAATGATGAATATAATGCAACATTGCCACCCACTAAGATAGAAAGTAAGTCAGACGTCGATACTCTAAAAGGTTACGTAGGCTACGATAGAGCTCAAGGAAGCAGAACAGACTTGTTATTAAAAGAGACGCCTCAAACTATAGATATATTAGATATCAGTAGAAATAAAAGTTATGGACAAAACGACCTTAGCTCGATCCTTGAAGGGACTGCAGGGATAGACACGACTTATGATATGAGAGCAGACAACATTTTTGTAAGAGGCTTCAACGCAGATGCCGGAGATATCTATAGAGACGGTGTTAGAGATAGCGGACAAGTTAGAAGAAGTACGGCAAATATCGAGAGG…						10	0	16.9492	0	0	25.641																													04554_01503	NC147_00970	B0167_00975	B0168_00890	B0047_00892	B0151_01482	B0152_01567	B0042_00763
OG002083	histidine kinase	GTGATAAACGATACGGTATGTGTTCTTTTTCCGGTAAAATCAACGATAGATATCAAAGTTACCATAGCAAAAGGCGTTACGCCGATGTGTAAAAATTATATAAATGAATTTAAACAGATAACTGCTTGTTTGATCCAAAATTCAAAACAAATTTTACAAAATAGTAAAAACAAAAAAAGAACCAGAATAGTAGTTAATATAAAACAAACTCAAACTCATTTTGTTATCAGAGTTATCGACAACGGTGATGGAATAGCTCAAAATTTCAAAGACGATCTTTTCACTCCTTTTATGAGTACGAAAGGCAGCTCCGGACTTGGTTTGTATATATCAAAATTGATAGCAAATAAAAAATGCGGCGGAGATCTATATGTAAGCAGATATCAAAATCCGACTATT…						10	0	16.9492	0	0	25.641																													04554_00143	NC147_01437	B0167_01775	B0168_01680	B0047_01683	B0151_00766	B0152_00776	B0042_01308
OG002084	spermidine/putrescine ABC transporter substrate-binding protein	ATGAAAATACTTAAAACTTTTTTTAGCGCGACCATTGTTTTTGGAGCATTAAATGCAGCGGATATCGACGCAAATTTGATAGAAGCCGCCAAAAAAGAGGGCGTTATAAATAGCGTTGCTATGCCTGATACATGGGCAAACTGGAAAGATACCTGGGATGATTTAGCTAGGCTTTATTCGCTTAAACATAGCGATACTGATATGAGTTCTGCTCAAGAAATAGCTAAATTTAAAGCCGAGAAAAAAACGCCACTGCAGATATCGGTGATGTTGGTCAAAGTTTTGGTCGCATAG			CFF8240_1108			10	0	16.9492	0	0	25.641																													04554_01173	NC147_00187	B0167_00185	B0168_00185	B0047_00580	B0151_00185	B0152_00186	B0042_01752
OG002089	hypothetical protein	ATGTTAGGCACAAAAATTGTAATGGATGAAGATAAAATCATAAGAGAAAATAAACACGATCTTATCAAAGTCTATAAAGCGATTGATGAGTATGCTGGTGAATGTGGCTTGATTAAACAAGATAAATTTACATATATATGCAGAGAAGATGACGAGCAGGATTTTCCACATCTTATGAAATTTACACATCAAAGCTTAATGAAATCGCCATGGTTTAGAGAAAATGTAAAAGAATGGCTATGGCTAGATGATGAAGAAGGCAATGGCGATTTAATAGAAGCTACAAACAAACTTCTAAACAAGGGATATAAATTATGTCTAGAAAGATGA				CFV97608_a0035		10	0	16.9492	0	0	25.641
OG002092	hypothetical protein	ATGTCATCTATCGAAATAACAAAAATAAAAGCTGAAATAGCTAGAGATCTTGGGCTTTCAAGAGCAACTCTTTACCTTTGGAAAAATACAAGACCAAAATTATACGAAATCATTATGCAATATTATGGAGTTAGTGAAAACATTCCAACCCAAGATGAACAAAAAAATAAAAACCCATACAAGCAAGTTCATCTGTAA						10	0	16.9492	0	0	25.641
OG002093	hypothetical protein	ATGCCAAAAAGGCTTAGCGAAATAGAAATAACTCATATTTCTCTAGTTAAAGAAGGTGCGAACGGCAAAAGTGTAATCTATAAAAGCAAAGAAGGTGCCAACTATCAAAGGAGCATCAAAATAGCTAAAAGCGATGAAGAAAAAGGAATTATATATGGAATAGTATATAGCCCTGATGAGGTCGATACACAAGGAGATAGTGCTAGTGCTATTGAGATAGAAAAGGCTGCTTATGGCTTTATGAAAAGCCTAAATATCAACAATGTGGATAAAAACCATGACTTCAAGCCAGAAGGTGCTTTTGTCTGTGAAAGCTGGATAGTTAAGAGTGGAGATCCACTATTTGGCGACCAAAAAGTAGGAAGCTGGGCTGTAGGTATCAAACTAGAAAGTGATGAG…				CFV97608_0484		10	0	16.9492	0	0	25.641
OG002094	hypothetical protein	TTGGCAAAATATAGTATTTTTGATGAGGATATTTTTAAAGCAAAGCGAGTTATTAAACGCTTTGAGGCTAAGCAAAAATCTACTTATGTGTATAGTATAAAATCTAAAAAATCTATATCATATTCTAATAAAAAAAATAGTAAAGAAGTGGTTGTAAAAATTACAGGATCAGCCAAAGATTTTGAAGGACTTAAAGGACATATAAAATATATTTCTCGCAATGGAGATATTGAGTTGTTTTCATCAGATAATGAAATATTTAGTGGTAAAGATGATTTAAAAAATGCAGTTGCTAATTTTAATAGTGGCGATAAAATTCCTACAAAAAATGAATTATTTACAAATGCTAAAAAACCAAAAAGGGAAACATTAAATTTTGTTTTTTCTATGAGAGATCAT…						10	0	16.9492	0	0	25.641																													04554_00667	NC147_00695	B0167_00693	B0168_00693	B0047_00072	B0151_00691	B0152_00692	B0042_00481
OG002099	hypothetical protein	ATGGGCATAAAAACAAATATATCTTTAGTGCTAATAAGCATAGTAGTGGTGGCTGGTGTATGGTTTAGAGTCTATGCATTAAATTCTCAAATAGATGATTTAACTACCCAGCTTGAAGCCAGTAAAATGGCTACGTATATTTGTGAGAATGCTATTGCTAGTCAAAATGAAAAGATAAAAAAGATAGAGCTAGAAAAACTTAAATTTAGTGAGCCTAAGGTAATAACTCAAATCAAATATCTAAAGCCAAAAGATGATAACTGCAGCTCAAGACTTGAAGCTTATGAGAGGCTTTTTGAGTTTGGGGGCAAGGAATGA				CFV97608_0480		10	0	16.9492	0	0	25.641
OG002100	hypothetical protein	ATGAAATGGCTGAGTTTAATGGTTTTTGCCTCTGTTTTTGTAGGATGTGCCAAAGAGACAATTTATAAAGATGTGTATATACCAGTCAAATGCCAAATTGAACTTGAAAGTAAACCAGCATTTGATGGGAGCTTCGAGAGTGCAAAAGAGCTTATGAGCTACTTTTTACGCACTGAAAAAAAATTAAAAATATGTGTTGGAGAATAA				CFV97608_0479		10	0	16.9492	0	0	25.641
OG002101	hypothetical protein	ATGGCAAGAGTATTATCAAGAGCTGGTGTAAAAATTGGCGTAGAAAGCGTGGCTGGGACTTATGAAGCCCCATCTCAAGTGCTTAAGCTTGAGAGCGTGGTCGTCCCTGAAATAGAGTTTGATAAGGTAGAAATACCAAATTTTAGCTTTTTTGGTGGTGCCAAAGACGTTGTAACATTAGCTGATTGGGGTCAAGCAAAACTGCAAATCAAAACAAGTTTATACAAAAATTTAGATTTTTACGAAAATCTTTTTAAGATATGCAACCTAAAAAGCGTTAGAAATCCAGTTGGTGAGGATGAGGATCTAGTAAGCAAAACATTTAGCCCAGATACTCATAGCAGCGCTACAGCTAGTATGGATCTAGCTTTACCAGATAGACTTTTTAAAATCCAAGGT…				CFV97608_0478		10	0	16.9492	0	0	25.641
OG002102	hypothetical protein	ATGAAATACATTCAAGGACAAAACGCAAATATATATGATGTGTATGCAGACATAATCACCTTTTTACAAAGCCTTGGCTGGACACTTTTAAGACAAGATAATGAGGCACATAATATTAGTTATAAATTTGGCGATGGTAAAACAACTTTTATGCAAAGCTTGCAAGGCGATGTAATATATCTAAGAGTATCTGGACGCATAAAAGATTCTTATTGGTCTGGCCAAAAATTTATACGTTATAGATATAGGTCATTACGTAGATGA				CFV97608_0471		10	0	16.9492	0	0	25.641
OG002103	hypothetical protein	ATGAATTCCGGTGATATTACCACCTCTTTAACACCGCAAACTTTCTTCTTTATAGAAACTGAAGAAAACGCAGTAGTAAAAGAATACATGATCTTTGCTGATGATAGGAGTATTATTACTAGTTTTAGTTTTTTGGGTTATAGTATAGTTATAGGTGGAGTTCTTAGCTATATGATAAGGCTAAATCATAATTTTACAAGTGGTGCTCTCTTATGGGCTGTAAGACGGACAAATGATGTATTTAGACCAGATCCGATACAAAAATATTCTTATGCGCCAGTCGGTGATTTTTATAACCCGGCCTTAACACAGATTAATAATGGTAGAAATTTTATAAGACCATTATATCCAATTGGATTTTTTTGTCCATACAGAAATGCTTTTAAAAATGATAATTTT…				CFV97608_0470		10	0	16.9492	0	0	25.641
OG002104	hypothetical protein	ATGAGCGAAAGTGAAGTTATAACGTTTTTAGAAGACTTAGCAAATGAATATGAGCCAAGCAATGTAAGCGTATTTTTCGCAAATAGAACACGCTTAAGTGCTGGAAAATATCAAGCTACCATAATTATTAGAACTATCCCAGATATGCAAAAGGCCAGCAGACTAACTAAAAGGCTAATGGAAGAGTTCATAAACGGTAGAGATATTGTTTTTGAAAGGAGCGTTATGGGCTTTGTGGAAGAAAAAGGGCTTAGAGTAGAAGATTTTGAAGTCTCTTGTGAGTTTGATATATAA				CFV97608_0481		10	0	16.9492	0	0	25.641
OG002105	Hypothetical protein	ATGTGGTTTGCTGCATTTTTAGTAGTAGCTTTTGCAGCTGCTTTTTTTCTTATGCCGACTGCAAAAATGCAAGATGCAAAGGCGGCTGGATTTGATGATTTTACCTACCCAACAAACTCAAACTCTAGGCTGATACCAGAGATATTTGGCACTGTTGAATGCCATGGCAATATCATCTATGCAGGACAGCTTAGTAGTTATGCTATAGAGAAAAAAGCTGGAAAAGGTAAAAGCCAAACGGTAGGATATGCGTATTATATGGGTCTAGCTTACGCACTTTGTACTAGCTGGGATGAGCTAAAAGCATTTAAAATGAATGGTGATGTTATGAGCTCGCCTAATCTAAAAGCAAACGGAACTTTTAGTGCTCGTACTGGCAAAAATCAAGAGTCAAGCAAC…				CFV97608_0467		10	0	16.9492	0	0	25.641
OG002106	hypothetical protein	TTGAATTGGCTTGAAAAGATGATGGATAGTGCTGGAGTCTATAAATACGTGATTTTTATTGGGCTTATAGGTGGTATTCTTGGCATGGTACAAAAAGAAGAGCTAAAAAAATGCAAAAGCAGCCTAAAATGTAAAATATTTGGGCTGCTTTTTGGTTGTTTTAGCGCTATGTTTGCTGGATATATAGGCTTTGAAGTGGCTTATTTTTTTTCGAAAAACTTGGCATTTCTATAG				CFV97608_0465		10	0	16.9492	0	0	25.641
OG002107	hypothetical protein	ATGAATGAGATAAATGTCGCTGATGTTAGGGAGTTTTTCTCCCTAAATGGGCTGAGTGATGCTGAGATAACCCCACATCTAAATAGTGCTATAAACAAATTTAGCACAAAGCAAATGGCACAGTGGGATTATAAAGAAGCAGTATGTTGCCAAACTATAGCCAACTGCGCAACTTTGCTTTTTAGTAAAGGAATGAACAATTTGGAGAGTTTGGAGACGATATATCAAGGCTTTGGCGATATAAACGCCTTTAAAAATCTGTGGGAAGATAGAGCAAATGCCCTGCTTCATAAAAACGAAAGTGCTATAGGTGCCTTTTACTGGGCGAGTGTGTGA				CFV97608_0482		10	0	16.9492	0	0	25.641
OG002108	hypothetical protein	ATGGTGGAGATGTTTTTTAACGCTTGCGAGGCAAAAGATGTGGGGCTTGGGCTGAATTATGCGTTTTGCAAGGATTGTGCGATAAAAAATGGGCTTGAAATAGTAGATATTTGGGGTATTTTAAATCAAATGCTAAGTGCTGCTATAGAAACTGAACGCCAAAAGCTAAAATAA				CFV97608_0476		10	0	16.9492	0	0	25.641
OG002109	hypothetical protein	ATGAGTGAAGTATATACATTTAGTCTTGGGGCAAAAGAGATAATCTATGATAGTGATACTTCCCCAATAACAAGAGATGAGATAAATAAAGAATTTGACAATGAAGAGGCAAATATTAGTATGCCTTTAGATCTGTTTCCAGCTACTGAGTTTCGTGTGTTTAATCCAGCTACTACAGTGTGGTGTAAAATAGTTAAAAACGGTGTAATGATATTTTATGGGCGAGTGGCTGGATGTAGCTTTGATATAGACGCAGGCATAGCAAAACTCAAGCTAATTACGCTAAAAGGTATGCTAAAAAGCAAAATCCCAAGCAGAACTTATTCTAGGTCTTGCCCTTTTGAGATTTTTAGCAAGGACTGCAAATTAAAAAGAGAGGATTTTGCCTTATATCTTTTT…				CFV97608_0468		10	0	16.9492	0	0	25.641
OG002110	hypothetical protein	ATGAGAAAATTTGATATTTGGATAAAAAGAGATTATGAGTTTCATATGATAGAACAAGGGTATCAAACAAATAACAAAAATCAAAATAAAGATATGTTTAAAAGATATTTTTTTGCTGGTATCGAGATGGAAGGTAGTGAGATAAAATATATATTTGATTTGCCATATTTTGACTCTTTAACTCTTGAGCTTATAAAAAAAGATGATATTTTTAGCGAAATTTGCGAGTTTGATATAACTATGACTAACATCAATTGGGAAGATACAAAAATCAAAAAAAAGTTTAGTTTGTATGATGCTTTTGTTTTTATAGATGAATATGCGAGAAGTTTATAA				CFV97608_0489		10	0	16.9492	0	0	25.641
OG002111	hypothetical protein	ATGGCAGTATTAAATAATGGACTTCAAACAATGGAGCTTGGGGCTACTGCGTGGCGTATCATAATCAATGATAACTTCACGAAGTTATACACAAAAAATGAGATCGATACCAAGCTTAGTGGTGGGAACACGGAGATTAGCGCAAAAAAGCTAAAGGTGGCAAATGTGGAGCTAAGTGGTGGTTTGCAAGCTAGTGGTGAGCTGGGGCAAATAGCTGGATTTTTGGAGGTAAAAATAAATGGTGAAGTTAAAAAAATACCATATTATAGTTAA				CFV97608_0466		10	0	16.9492	0	0	25.641
OG002112	hypothetical protein	ATGTATTTTGAAGGAAGTGTGAGTAGTGCTCCTGAGTTTTTAGATGTTTTAAAAGCAAAAGCATTAGAGGCTGGATATGAGAGTGTGAGTGATAGAACATTAGATGTCACAAACGTCAATGATTATTTTGATATTGGCGGGTTTGAGACGCAGATTGATAATGTGAAAAGTGGAGCAAGTCGTTACCTAAATACCGCTAAAGATATTAACTCTTCTTATTATGATTACCAATCAAATATCATTTTTACCAAAGATGTGTTATTTAAAAAAATTGTAATTAAAAATTATCTATCAACTATAAATGGCGAAATTATTGGCATAAACGAAGACAATTCAACAGAAAAAATCACAGATATAGTCTCTGCGACTAATCCAGTGACCATAGAATCACCTACTAAT…				CFV97608_0472		10	0	16.9492	0	0	25.641
OG002113	hypothetical protein	ATGGAAATCTTTAGTTTCATTCCACTTAGAGATATAGGAGTGTCTATAAACAACTCTTACTCATTAATTGGCAAAGAATATAGGAATGTTAGCAAATATGCACCAAGCGATACTAGACTTAGCTTTAGTCTTAGTTTTAGTTTTGATAAGGCTAAGCTTAGAGCTTTTGAGAGTTTTTTTATATCAAAACAAGCAAGAGTTGGAAGCTTTTTTATACGCTCTTTAAGGGTTGATTTTGATAATGTCAATATCGTCTCATCAGCCCTGCAAACTCTTAGCTCAAATAAGACATTTGGAGTCTATGCAAGAAGGGCATTTATATACAATCGTCGCACAAAAGGTATATACGAGATTCAAAATGTAATAATTGGTAATGGCGTTGATCAAATATATCTAAAA…				CFV97608_0469		10	0	16.9492	0	0	25.641
OG002114	hypothetical protein	ATGATAGTAACAGTAAATAAGTATGGAGATAGTATATATAAAAGCATAAGCGAGTATAAGGACTTTGATTTTAAAGCAAATACTTGCGTAGCAGTAATAAAAATAGAAAAAGTAAATCCAAATAAGCGTGGAAGCATAACTACTATAGAAGAGCGAATCATCAAGCTAAGCCAAAGAGCTTTAAAATGGGAGCTAAGCAGATGCGAGGACGACATGAACTCAGGAGAGCTTGATAAATTTTGGGATAACCACATAAATAAAAATAAAAGTTTACTTGTGCTAAAATTGATATTTGTTAAGAGTCTTGATAAAAGAGTTATATTAGAATATTTACGGGATAATGGGATTGTAGCCAGGGATAGCGGACCAAGACCATTTCATATACTGAGTGATGAAGAA…				CFV97608_0461		10	0	16.9492	0	0	25.641
OG002115	tape measure domain-containing protein	ATGGGTAGCGAGGTTATATTTATCGGTGCGAACATCTACAAAACGCTACTTAGCATACCAACTGCACTTGCTTTGGGTGTTGAGAATTTGAGTGCTAAAGTAGCCGACACTTTCGGAGTAGATGCTTTAAAAATAGATGGTCTTAGTGATACCTTGCTAAAAGAGTGGCAAAGCGTGGATTCTATGATAGAAAATGTCACTGTAACTCAAAAGAATTTATTTAATGATTTAAAAGAGTTTAAAACTGAGTTAAAAGGCGTTTCAAAAGATGGTTTTGAAGATATGGCAAAAGCCAAACCAGCCGCCAAACAAAAAACGAAAGTAGATAACAAAGAGCTAATACAAGAGTATAAAGACCTTGAATTATACTACAAATCCATAGGCGACCATGCAACTGCA…						10	0	16.9492	0	0	25.641
OG002116	hypothetical protein	ATGCTTCGCTTTGAATCATATGAAAGGCAAAAGCCACTAAATAATAGGATAAAAGAGCTTTGGGATTATCATAGGGCGTTTGTGCTTGATTATATGTATGATGTGTTTGATAGTAGCATTGAAAAACACATAATTCACACAGAAAAATACGCATATGAAATACTTAGCAACTATAAATAA				CFV97608_0498		10	0	16.9492	0	0	25.641
OG002117	hypothetical protein	ATGATAAAAACAAGCTATGAGATAAAAATAAAGCTAAATGATAATGAATTTGAGCTAACCATAAATGAGCCAAATGCAAAAGAAAGAAAGTTGCTCGAGCTAAAAAGACAAGCTGGGCAAAAAGACCTTGATAGGTTTGAAGCGCAAAAGGTGGCTTATGAAGAGAGTTTAAGACAAATTAGCCACAAGCAAGAGATGGTAACGCTAAATTTGGAGCTTAGCAAAGAGCTAAAAGGCGATGAATTAGTAGCATTACTTAAAGAAACAAAAGAGTTAAAGAATCAAATTTATGCTATTTCAACCACTCTTAAAGAACCTGATTTTAAGCCACTAGAAGCTGGGCTTGAAGATATTTTGAGATACAAAAGTGAGCTTTTGATAAGTGGAGCTAAAAAAGAT…				CFV97608_0477		10	0	16.9492	0	0	25.641
OG002140	hypothetical protein	ATGGAAAATGAGAAATTTAACATATATTTTTACAAAGATATAGAGTGGTTTATTATTGCCGACGGCATTAAAAATGAAAGTGAAGTGCCGAAATACGAGGATAATGAACTAGCTTATAGTTTTGGAGTTTATAAAGTTTTTTTAGACGGCAAGATAGGTTTTATATCAGATATTAACACTCCAAACGATGCAACTTTAAAAACTGTAGAAAAATATGAATATATAGCTGAAATTTGTACGTTTAATGTATATAAAAATGATAAATTCGCCTATAAATTTACTGGTACTTTTATAGACGCTTTAGAATATATCAAAGCAAATTTCGGCAAGTAA			CFF8240_0645			10	0	16.9492	0	0	25.641
OG002141	DNA methyltransferase	ATGCAAAGAACTACGCTTAAAGCGCCATTTGGTTGGGTTGGCGGTAAAGCCTTATTAGCTAAAGAGATTATACCTCTTATGCCAGAACACTCAAGATATGTTGAAGTTTTTGGAGGAGCGCTCTCAGTCTTTTACCAAAAAGAGCCATCAAAAATTGAAATAGTCAATGATATCAATTCAGATCTCATCAATCTACACCGCATCATTAGAAATCGCCCAGCAAGCTTGCAGGCCGAGTTAAACTCACTATTTAGAAGTCGTGAGTTATTTTTTTGA						10	0	16.9492	0	0	25.641																													04554_01123	NC147_00237	B0167_00235	B0168_00235	B0047_00530	B0151_00235	B0152_00236	B0042_00425
OG002145	hypothetical protein	ATGCTAAGTTTTGCAGATGAAAACTTGCATATTATTTCTAGGAGTGTTGATGAATTAGTAAATCATATAGAAAATTTAAATTTAAAAGAGTGGAACGATAAAATACTTAAATATAGAAATGAAGAAATATATAATCTTGGAAACTCAAGTCAGGTTATTTCAGATCTAATTATGCAAAAAGCTAAATAG						10	0	16.9492	0	0	25.641																													04554_00982	NC147_00377	B0167_00375	B0168_00375	B0047_00389	B0151_00375	B0152_00376	B0042_00283
OG002064	hypothetical protein	ATGAAAGAAATAATCCAAAAAATCGTTTCTTTAAAATTGGTTAGCGCAATGACTAATAAAATAGAGATAAAAACAGTCTTGAATAAAATTTTAAAGTCATGCATCATTTCTATATCCTTTTTTATCATTATGCCATATTTTAGGCTAAAAAATGACAAATGA						10	0	16.9492	0	5	23.0769																					13S0038815_01825
OG002096	VirB4 family type IV secretion/conjugal transfer ATPase	ATGGGCGAAGAAGTTATCTACAAAGGCTTAACACGTCCAGCAATGGTCTTTGGCGTGCCTATAACTCCATTATTTTTTGTGTGCGCCTTGTTGGCACTTTTAGCCCTGTATATAAATTTGGCAATCTCTGCTTTGATATTTCCTGCAGTGTTTATCATGAAAGAGATTGCCAAAAAAGATGAGTTTATTTTCAGACTACTTTTCTTAAAGCTTAAATTCTTTTCAAATCCAGCAAGCAAAAGATTTTATCAGATCAAGACTTACAATGGGAGTTCATATTCAGTCATGCCACTAAATTTTGATTATCCAAAAATAAGTGTGATAGGGATTGATAAAAATCCAAATTTTGAGAAATTTATCCCTTATCAGACATTAATTGACAACGTTGTTATAACAAAA…				CFV97608_1376		10	0	16.9492	0	5	23.0769											12S028471_01529																		04554_01889
OG002142	hypothetical protein	ATGAAAATACAAACACAAATATTGCCTAAAGAACAATTAGAGTTATATCCGTATTTACGCTCTATCACAAATTTAGGTTTTACTCTTTATGGCGGAACTGCAATAGCACTCCAGCTTGGACACAGACAATCGATTGATTTTGATTTTTTTATAGATAAAGATATATCTAATCTTCATGATAAATTGTTAAATTTAGATGGAATTATAGTTTCTAAAATTACACAACAACAAAACAATACGCTTACATTTAAAACAATCAATAATGTTAAATTTTCTTTTTTTGGAGGGTTGGAATTTGTAAAATTATCAACCAAAATTGATTCTGATGATAATGTATTAAAGCTTGCCGATTTAGGTTCATTACTTACTACAAAGTTAAAAGCAACTTGTGATAGAGCT…						10	0	16.9492	0	10	20.5128											12S028471_01523											11S051681_01806							04554_00673	NC147_00689	B0167_00687	B0168_00687	B0047_00078	B0151_00685	B0152_00686	B0042_00475
OG002143	hypothetical protein	ATGGCTGATTTAAAAAATATCGCTCAAATGGGCTTAAATGAAGTCTTTGAAGACTTAGCTTACAATGTAGCTTACGGTGAAGTTTATAATAAATTAAATAGTGTCATTCCGCTTGACGATGGCTATTTAAAAGACGCTGTACAAAGTGGCTTAAGTGTTATGTTTAGTGGTACTCTAATGATTTGGATGCAAAGGCAAGATAAATTTATAACCATTATTTTTTCTTCTATTTCTGCTTCTGTTATATCTTCTCTTAGTGGTATTGGTTCAATAATTAAGGGTAAATTATCTCGTATGGTTGGACGCAAACTAAAAATTGCTTCTCGTGCTGGTTCTTCTAGTATGGACGAACGTATTGCAAAGGCTAAACTTTACGTAGAATATGGCTCTATGATTCAT…						10	0	16.9492	0	10	20.5128															12S042171_01803					11S025572_01653									04554_00683	NC147_00678	B0167_00676	B0168_00676	B0047_00089	B0151_00674	B0152_00676	B0042_00464
OG002144	hypothetical protein	ATGAGTAAAGTTTTAATAAGAAATGTTATTGCTAATAAAACGTTTGGCTTCTTCCTACCTTGCGATGTTGATACTGCTACTACTTTTTGCACTAATAATCTAGATGGTACTTATTCTATATTTCAGGCAAAAGACCCTGTAGATAAAGGTATTGCACAAGGGTCTAACTTAGTTACTGTTACTGGTAAAAGTGCTGCAGGATTTAAGCATACTTTTCAGTTTTCTGCAAGGGCTAATTTAAATGAAGATGAAATCAAGACTGCACTTTTAAATAAAACATTTAACAATGTAAAGTTTGATGAAGTTTATATAATTGGTTTAAAGGCTGAAATTGCTGCTGGAACTCCTGCACCGTAA						10	0	16.9492	0	10	20.5128															12S042171_01935					11S025572_01644									04554_00678	NC147_00683	B0167_00681	B0168_00681	B0047_00084	B0151_00679	B0152_00681	B0042_00469
OG002146	hypothetical protein	ATGCCAATATATAAAATAACACAAAAACAAGGTAGCAAGACTATAACAAGTACTCTAGAATCTAAGAGTCTTGCTAGTTGTAAAGCTTTTTTAAAAGCTGTAAGTACTGCTAAAGTTGTTTGTATCTATAAAGTTTTATTTGAAGATTTGAGTGATAATATCCCTATAGATGATATGAACTACTATAAGCAATACAAGGCTTTTGTATCTGATAATCAAAATTTTACAAAGCAAGTTCTTGTACACCATGTTAAGCCCTCTATCAATGAAAACGAAATGGCTACTTATATAAAAGCTAATTTAGAGATAAATGGTGTTTCTATAAAGGGTTTGACTTGCAGATTATTTATGAAATAA						10	0	16.9492	0	10	20.5128															12S042171_01800					11S025572_01650									04554_00680	NC147_00681	B0167_00679	B0168_00679	B0047_00086	B0151_00677	B0152_00679	B0042_00467
OG002147	hypothetical protein	ATGATATACGATAAAAATAATATAAAAATAGTAAATCAGTGTTTAGACACTTTAGTAATTGGTGTGCGTTGCTATGATGGCCAACTTTATTCTAGTACTTACCAAAATTTTATAAATGAGCTTAAAAGCCTTAAGAGCTCTGCAAAACAGATAAAATCTTATGGAGAAAAGTTTGTTAAGAGTGATTTGGGTTTAGGTTTTGGAGATTTTTTAATTTCTAGTCGTTCTCAAGGTGATTATATTGCAAATATGAGAAACAATGAAATAAGCGTATTTTGGAGTAACTCAAGGATTTTATCAAATCGTTACCATTTAAAAATCGAATTTCGTTCTAAATTTTTATTGCAATATGGTCATAAACGTTGTTTAGAATATGTAAAATCTTTTTTAAAAAAGATT…						10	0	16.9492	0	10	20.5128															12S042171_01809					11S025572_01659									04554_00689	NC147_00672	B0167_00670	B0168_00670	B0047_00095	B0151_00668	B0152_00670	B0042_00458
OG002148	hypothetical protein	ATGGCTGCTCCTTTAATACTTTTAGCTGCTCATATGGTTAGAAGTTCTGCGTCTATTTTATTAAGTTTTGTTGGAAGTTACGTAACTAAACAGTTTGTTGAAAGTAATAAACAAGAATTAACCGATGAAGGTTATCGCCAGCTTTCTGAGCAGTTTAATTCTGCAGATAAGAATGATGGTGCATTAAGTAATCAATACTCTCCAAATGGAAAGTATTTGACTCCTGAAACTTTAACAAAAATTAACTCTATAATTGCTAAAAAATCTCGCGGTGATGTTTTAAGCGATAATGATTATTCTATACTTACTTATTATGGTTATGAATGGTCTATTACGCAGAATAAACCAGATTCTAATATTTCTGATAATACTAATTCTGGTTCTTCTTTTAATTCTAGT…						10	0	16.9492	0	10	20.5128															12S042171_01805					11S025572_01655									04554_00685	NC147_00676	B0167_00674	B0168_00674	B0047_00091	B0151_00672	B0152_00674	B0042_00462
OG002149	hypothetical protein	ATGCCAAATGATTTATCTAGCGATACTAATAAACGTGTTACATATAAAATTTTAACTGGTTCTTCTTATACATATTATTTCATTCCAGTAGTTGAAAATATGGAAGTTAGGGATGACGGTATTTATGAAGGTGATACCTTAAAATATTCTTTAGATATGTTTGTTCTTTTAAAAGTAAGAATTAATTATAGTCTTTTAACTTTTTATCTTTTAAAAGAGCCTTTTGATTTTGACCAAAACATTTCTATAGATAATTCTAATTTTATTTTAGAATCAGATTATTTTGAAATTTGTCAAAATAAATTAGTTCGTAGTAATTTTGAGAGTAAAGCTAGTTTGTCTTTAACTTTTGAAGATGATTTGTTGATAAATTTTAATTATAAAGATGGTGATACTGAT…						10	0	16.9492	0	10	20.5128															12S042171_01806					11S025572_01656									04554_00686	NC147_00675	B0167_00673	B0168_00673	B0047_00092	B0151_00671	B0152_00673	B0042_00461
OG002150	hypothetical protein	ATGGAGAATCTTAACAAAGCTAAATTTAGTGATTTAGCAAATAATGCAGGAAATGTTTTATCTGCATTCGGTAAAATACTTGGTGTTTTTAAGCCTGCTCTTGGAACTCCAGTTGCCATGGCTGGAGCTGTTCTAACTAATTTAATAAAAGTAGATGATTCTACTTCTAAAGATAAGTTAATAGGTATTACCTCTACTACTATTATAGTAGATGAAATAATACAAAAAATTGAAAACGGTGAGCAAATTGATGTCGTGCAACTAAAAGTTCTTAATGAAAATTTAAAGCTTTTAGATTTAGCTATTGATAAGTTTTATAAAATAGTTTCTTAA						10	0	16.9492	0	10	20.5128															12S042171_01807					11S025572_01657									04554_00687	NC147_00674	B0167_00672	B0168_00672	B0047_00093	B0151_00670	B0152_00672	B0042_00460
OG002151	hypothetical protein	TTGAAACCGATACTCGATGAACAAACAACTAGTCTATTAGGTTTTTATGATAGCCTAACCCAAAACAATGATAGGTTTGAACAAAAGATAAGGATAACAGGTCTTAGAGAAGTTGAAGGAAAAGAAAGAACTGATAAAGATGGCAAGATTCTTGTAAATGAGTTTGGTGAAACTCTCAAATGGGATACTAAATATTATGTTACTTATAATTGTATAAATTCTAGTGGTACCCATACTGCAACTGTTGCACAATCTCTATTTATAGAGCTTGAACTAAATAAAAATTATATCGCTAGGGGTAAAATTGAGTATAGAATCTATGGCGATAGTTATAATAGTACTCCAGTCGTTGTATTTGATAAATTTGTTTCTGAAAGAGATGAGCTTTTATCTTCTTTA…						10	0	16.9492	0	10	20.5128															12S042171_01811					11S025572_01661									04554_00691	NC147_00670	B0167_00668	B0168_00668	B0047_00097	B0151_00666	B0152_00668	B0042_00456
OG002071	hypothetical protein	TTGAATAAAATTTACATCTATCCAAACAATGAAGATGCTTTTTATGCTAAATATATACTCACTGAGCTTATAGATAAATATGGTTTAAAAGCTGAATTTATAAGTATTTTGGATGACAATATACCAGGTCACGAGATAAGTAAAATCTCACCTAATAAAAACAGCTTTATATTGATATCTTGTTTTGATAAAGTTCTTTTTAAAAAGCTTTTTGATAATGCAAAAGGCTTTAAAAGATATGATTTTACAACATTTATAAGCTCATTTTTTAATAAAATTTTAAATTTAAATGAGCTAAATGATATTAATTATCTGCTGAAATCAAGCGTTTTACGACTTGCCCTATTTTTTATCTCGTTTTTTAAAAATAGATCAAATGCATATAAAATGCTAAATGCA…						10	0	16.9492	0	15	17.9487							D6659_01548										12S022633_01252		CF782_01799															B0151_01658	B0152_01389
OG002036	hypothetical protein	ATGAAACGTATCGTTAGTTTTGTTATTTTGGTTTTTTTGTTACAAGGTTGCCTTTGGATAAATGAACGCGGTATCTCAAATAAATATTATAACGACTGCAAAGAGTACTATGACGGAGCCGGAATTTATCATAAAAAATGCGACGAAAATCTCTTGGATTGGTCAAATGAATCTAATAAATAA						10	0	16.9492	0	20	15.3846								D6690_00079	D6856_00211								12S022633_00334					11S051681_00538		98v445_00680					04554_01085				B0047_00492			B0042_00387
OG002076	hypothetical protein	TTGGAAAATTTTTTTGAATTAACAACGAGAGAGCATTATATGGGTTCTAGAAATGGGATACTTGGAGTAGATTTAGAAAAAAATCCAGAGAATTTGGATAAATTTATTAATAGCTCTATGGTACTTAATAAAATGAGTAAAAAAGATCGTTATATAACTAATCTATATAAAAACGGTGCTTGTCTTATTTATAAAGATATGACGGAAAATAGTGGATTGATAATGAAAATAGCAGAAGTAGAAGAAAAAAATATTATAGCTTCTATGTATCCATTTTTTAATAATATAGGGCTTATCTATAGAGCAGAAATTTATAATATATATGTTTGGGCAGATGGTGTAAACGCACAAATAGGTTTTAAAATATCTGATCATAGTATAGAATTTTTAGATACAAAT…	CFT03427_0783					10	0	16.9492	0	40	5.12821				D6783_00155	D6683_00120	03427_00781	D6659_00198	D6690_01690	D6856_01722												13S0038815_01783	11S051681_01751
OG002124	surface array protein A	ATGGTAATTATATCAGACGCGGCTGCAAATCTTAAAGGTGACACTATCAAATTTGGAGATGCAATAGCAAATGCTGGAAGTATCACAGCTAATACTCAATCATGGGATACAGATTTAAAAACTACTTTGAAAAATGCAATTGCTACAGCCGATGCAAATAAGCTTTACGTTGTAAATATTACTGATTCGGCTGCTGGAGATAGTAAGGGAACATATTTGTTTTATAACGGAAATGCCGATCAAGCAATCAGCACAGATGATATAATCGTTAAATTATCTGGAGTATCAACTACCGATAACCTAACATTTACAGCAGATGCCGGTGGTACATTAACCATAGCTTAA						10	0	16.9492	0	50	0				D6783_01842			D6659_01763	D6690_01752	D6856_01708	12S0284230_01766		85387_01718				12S028551_01744	12S022633_01855				13S0038815_01838	11S051681_01778
OG002126	ATPase AAA	ATGCTAGAAGATCTATTTATGAAAAGTAGGGATTTTTTAGAACTAAATTATCAAAAGTATCAAAGATATTTTTTAAATAATAACAAACTAGAACATAGATTATCTATCATAATAGGTCCTAGAGGCATAGGAAAAACTACCGTAGTAGTGCAGTATATCATCTCGCACTACAATAATCAAAATGCTTTATATGTAAATTTAGATGATTTAAAAAATATATCTAAATTCACGATGACAAACATAGCTGAAGAGTTTGTGCTAAATGGTGGTAAGCTGCTTTGCTTTGATGAAATACACAAGTATGATAACTGGTCTGGGGAGTTAAAAAATATCTATGATAGATTTCCAAATTTAAAAGTTATAGCAACAAGTAGCTCTGCTTTGCAAATTCATAAAGGA…		CFTSP3_0355				10	0	16.9492	0	50	0										12S0284230_00303	12S028471_00658	85387_00424		12S004163_00429		12S028551_01351		D4335_00433	CF782_00427	11S025572_00445	13S0038815_00872		SP3_00359
OG002000	hypothetical protein	ATGAGTAAATTAAAAGAGCTAGAAGTGGGGCAGCGTCAAGAAAGAGACGCTTTAATAGCTAAGATGTTCTTAGAAGAGGATGCTGAGGTCGTGCTTTGTAGAGAAAAGAGACAACTACAAGGGTATGATTTGACCCCTGTAGTAGTGATTTTGTCTAACGAGCTTCGCAGACTTCGTCAATCATCTCAAGTGCTGTAA						9	3	15.2542	0	0	23.0769
OG002039	conjugal transfer protein TrbB	TTGACCGAGTTTCAAGAACGCATAATCACAAAAATTCGTAGAGAATTTGGCAATGAAATATTAGATATTTTTAATGACGATAAAACAATTGAAATTATGCTCAATAGCGATGCTAAGCTATGGATTGAAAAGCTAGATTCAGACATGGAATGCTGGGGAAAATTTCCAGAGTCCAAAGCAAAATCAATCATTAGTTCAGTTGCAAGTTTCTTGGATACTACGGCAAACGCCGATAATCCTATTTTAGAGTGCGAATTCCCTCTTGATGGTTCAAGATTTGAAGCATTGCTTCCGCCAATCGTTAGTATGCCTACATTCACAATCAGAAAAAAAGCAATTAAGATTTTTACACTTGAAGATTATCTAAGCAATAATATATTAACAGAAAATCAAAAAAAT…						9	2	15.2542	0	0	23.0769																								98v445_01354 98v445_01591
OG002049	hypothetical protein	ATGAATAATATAGACATAATAGGTTTTGCAATGATAGAAGAAAGCAATAAAACCATAGAGCAAATAGCAAGAGAAGGTTTGCATTCTTTAGAAGTGGCAATTGAAAATTTTGCTCCCTTTTGCTTTTGGCCACTTGTGATAATAGGAATAGTTACAGCTCTCATATGGTCTGCAACAAAGAATTGA				CFV97608_1284		9	0	15.2542	0	0	23.0769																								98v445_01827
OG002068	AraC family transcriptional regulator	ATGGCTATAAAAAACAGCTTTAATGAAAATATAAATATGAAAAAATTATCAAAAGAAATCGGTATAAGCGAATCGCTTTTATATCAAAATTTCAAAAAAATAACTTCATTAAGCCCTTTACAATTTCAGAAAAAGATACGTTTAGAAGAAGCAAAAAACCTTCTCATATCTACAAATTTAGAAGCATCGCAAATCGCTTTTAAAGTCGGCTATGAAAGCCCATCTCAATTTAGCAGAGAGTACGCAAGAATGTTTGGAATGTCTCCAAAAGCACACTGCAATTTTCTAAGAGATAGCATAAACTTGTAG						9	0	15.2542	0	0	23.0769																								98v445_01010					04554_01357
OG002072	AraC family transcriptional regulator	ATGGATTATAGAGATGAAATTTTAAAACTAATACTTAAAACAAAAGCAAACTATGGAGAAATACAAACCGATATAAAACAGCTTAGTTTTTATACGGCCATAAAACCTACCGAATTTTTAAATACTATATATGAGCCATCGATTTGCGTGATAATTCAAGGTCAAAAAGCAGTAGGTTTTGGAAATGATCTTTATAGTTACAACCCCCACAAATACTTACTTGCGACTACATACATACCAGCAAGAATTCAAATAGAAAAAGCCTCTAAAGATCAGCCATATATCTCTTTAGTCATCAAACTTAAGCCAGAAAGTATATATGAGGTTATAAAAGAAGTTGGTGATTTTAAGATCCAAAATAAAAAAATATAA						9	0	15.2542	0	0	23.0769																								98v445_01009					04554_01356
OG002088	hypothetical protein	ATGAATAAAGAGCTATTTATAAAAGAAATTGATGATGATTTGGAAAAAATGAGACAAGAGAGTAGGCGATTTTTTACCGAAGTTGATATGATGAATTTATTAAAATTATTAGCAAGGTATCATAGGGAGCAAGAAGGCTCTAATGTAATAAATATAGCAAATAGACTAGATTTATTAGTTAAGGATTTGCAGAAATTTGGCGAGAAAAATGCCTATGCGTATATAGCAAATTTCATCAGAAATAACTGGGAGAAAAGATGA				CFV97608_1293		9	0	15.2542	0	0	23.0769
OG002090	Transglycosylase SLT domain protein	ATGCAGGTAAATAGTATTCATTTAAATAGATATCAAAATATAAATGAAACAGATCTTTTAAATCCAAGTATTAATGTGTATATAGGTGCTGAAATTTTACATCGCTGTATTGACAAACATAAACTTAATTATAAAGCTTTAAATTGCTATAACGGAAGAGTAAAAAACAATAACTATTCAAAAAAAGTGATACAAAATTTATTAAGAATAAACAAAGGAATTGATTATGACACTATCGCCACACCAAACAGCTCTATTTTTACAAAATAG						9	0	15.2542	0	0	23.0769
OG002091	hypothetical protein	ATGAGTAAAGAATTTAATAATGAAAACAAAGGTTTAAATATATATGTTACAAGTTATGATTTTGTAAAAACAGATGAAAATGGAGTTCAAAGCGATAAAAGAAGACTAGGATTTGGTGCTTTGGGTCAATATGCCGATGAAACTGGAAAAATAAATCAACCAAATGCTATACAAGCTTTAAATAAATTAGGTCAAATTGAAACTTTTTTACACGCTAATAATGTAGATCCTAGAAAAATGCCTATTGTAATTACTGGCGATAAAGTGCCAGATGAGGATGGCAAAGAGAAAGCTTCTACTGTAATGGTGGCTAGATTTTATTCTCATAAATACACAAACCCTGAAACAGCTCAAGTTGGATATATTAATAAAGTATCTATTAGCTATGGTCAAAATACC…						9	0	15.2542	0	0	23.0769
OG002095	VirB10 protein	ATGAGTAATACAAACAACACACAAAACAATACAGATGAAAATTTAAAACAAGAAGCGCCGCAGCTTAATATAGAGGAGATGAACACAAGAAAATTACAGGCTTATGCCGTAATTATCATTGCAGTAATCGCCCTATTTTTCTTTTTATTTTCGTTTTTGAAATCTGATAAAGAGGAAGAACAGGTTGAAAAAACTCAAATCGGCACTCAAGTTAAAAAGGCGAATTTGGGCTTTAAAGAAGAAGTCCCTAACGAAAAGCAGACATTTAAAGAACTTGTTTTAAATGAACCAGTCCCGGATAGTAATCAAATGCAAGAACAATCCCCGTTTGCCCCTGAAGTAAAGCCGGTAAAATCAACTCCTATCGAGCTTAAAGTCTTTAAAGGCGCTAGCCCTGTT…						9	0	15.2542	0	0	23.0769
OG002097	TrbM-like protein	ATGAAAAAAATTGCTTTATTAACAATTGCAACAATAGTTGCTTTGTCGGCTAATGAAACAGCCCAAGAGCCAAAATTTGTCCCTGACAATCTTTCAGGCGATACAAAACTTGCTTGTGAGGCAATTTTATGTCTAAGCAGTGCAACTAGACCATCTGAATGTGCACCTTCATTGTCTAGATATTTTTCTATAAATGCAAAGAAGTGGTCGGACACGGTAAGAAAGCGTAGAAATTTTCTTAAACTTTGTCCAGTAGATGGAGCGGACACTAAGGATCAGAAATTTGCAAATTTGCGTGATGAAGTGTTGCCAAACATCGATGTTAGAAAATGCACCCCAGCTTATCTTAATAGCGTAATAGCAAAAAAATCAAAACGAGTGTCTGATGATAGCAATAGA…				CFV97608_a0014		9	0	15.2542	0	0	23.0769																								98v445_01878
OG002098	hypothetical protein	ATGAAATTAATTGACGGCTATTATGTTGATACTAACAACAACAAGTGGAATACCTCATTATACAATGAAACTCAAGCCAAAAAAGCCTCAAAATCTTTAATAAATTGTGAGGGTTGTGAAAATTGTAGGAATTGTATAAATTGTAAAGGTTGCTCACACTGCACTAATTGTGCTAAATGTATGTATTGTTATAAATGTATAGACTGCGAAAATTGTGAAGCGTGTTCGTGTTGCATCGAGTGTGTAGATTGCTACAAATGTATGGACTGCGAAATTTGTGACACGTGTAGGCTTTGCGACGACTGCGTAGATTGTTACAGATGCGTAGAATGCCTTAGATGTGAAAGTTGCGATGATTATTACGACAATATAGGAGTAGAAAATGAAAGATAA				CFV97608_1292		9	0	15.2542	0	0	23.0769
OG002118	portal protein	ATGAATAGATTTTTTATAGAAAAAGACGCAAAACAAAGTTTGCAAATAGGAGAAGAGACTACCTCCACAAGCGGGATTATAGAGCCATTTTTTAGTTTTAACCAACTTTTAGAAGCATATTACGCAAATGTTTATCATAGGCGCGCTATAAAGATAAAAGCAGGTCTTTTAAGCCAAATAGAAACAGAAGAAAGCGACTTAGAAAAGTTCTTACCTGCAGGTGTAAGCCCTAAAAACTTCCTAAACACATTTGCTTTTAACTTAGAACTCTATGGAAACGCCGCCATAGAAAAAGCAGGCGGGAGTACCAGCTACCTTTTTTACAATCTCCCAGCAAACCAAATGCGGCTTAAAAAAGATAGGCGCCTATTTCAAAAAGTGAATGAAAAGATTGTGGAA…						9	0	15.2542	0	0	23.0769																									B0066_01764	B0130_00604	B0129_00007	NC101_00605
OG002121	spermidine/putrescine ABC transporter ATP-binding protein	ATGTCATACTTGCAAGTCAAAAATTTAAAAAAATCATATAAAGAGAAGTTTGTTTTCGATAATATTAATTTTAGCGCAAAAAGAGGTGAGCTGATAACTCTCTTAGGTCCGTCTGGATGCGGTAAATCCACTCTTCTTAGATGCATTTGCGGACTTAGTACTCCGCAAAGCGGAAAGATAATTTTAGATGATAAAGATATAACAAAAATTAGCATTAAAAAGCGAAATATCGGTATGGTATTTCAAAACTACGCTCTTTTTCCGAATTTAAATGTTTATGAAAATATCGCTTATGGATTAAAAATAAAAAAATAG						9	0	15.2542	0	0	23.0769																								98v445_00443
OG002122	TonB-dependent receptor	ATGCTAGATAATGCAAACGGCGGTTATAGTTACGGTCTTGAGCTATCAGCCGAGCAAAGATTGTTCAATGATAGAGTAAATATAGGAGCAAACTATACTTATACGCAAAAGCATACTTCAGCAGACAGCAACAACGGTATAGCGTTAAATAAAATTCAAGACTATCCAAATCATATAGCAAATGCATTTATCTCTTATAGCCCGGTTAAACAAGTTGATTTGGTATTAAGCGGAACATACAGAAGTGCGCAATGGACTTATGATGAGATGACCGGATATGAAAATCAAAACGACGACGTGTTTTTAATGGATTTAAAAGCGAATTTTAGACCTTACAAATCTCTTGAGTTAAGCGTAGGAGCTACAAATTTACTTGATGAAAACTATCAATACAACGGT…						9	0	15.2542	0	0	23.0769																													04554_00278	NC147_01281	B0167_01363	B0168_01279	B0047_01279	B0151_01170	B0152_01180	B0042_01153
OG002130	chromosome partitioning protein ParA	ATGATTATTTCAATAGTTAACGAAAAAGGTGGTAGCGGTAAGACAACACTAAGTCTTAATCTGAGTGCTAGAATAGCCATAGATGGGGACAAAACATTACTGATAGATGCTGATCCGCAAAATTCAACTTCTGTTTTTTGCGAAAATAGAGTTGCAAATGATATTGACCCATTGTTTTCTACGGTATCTAAAATAGGTGATAGTTTAGGTAGCGATCTTAAGCTTATTAAATCAAGTTTTGATAGTATAATCATAGATACCGGTGGTAGAGATAGCAAAGAGATGAGAAAAGCGATTTTACACTCTGATGTTGTTATTATACCAACAACTGCTTCATCTCTGGATACAAAAGTTATAAATTATATGATTGAGATTATAAAAGGAGCTAAAGATTTTAAC…						9	0	15.2542	0	0	23.0769
OG002131	hypothetical protein	ATGTATAACATTGATAATAAAGAGTATTTAACTCAAGAAGAGGTAGAGAGCGAATTTCATCTATCTATGACTTTGCAAAAAAGACTTCGTATTAGATCAGATAGGGATTATGGAGATAAATTGCCATATTTTAAAATTGGTAAAACAATTTTGTATAAAAGATCTGATTTAATTGAATTCATAGAAAAAAAGAGGAGATAA						9	0	15.2542	0	0	23.0769
OG002133	hypothetical protein	ATGAGTAAACATAGCGAGTTAGAAATTTTTAAGCTCTGCGAGAGATTAGCAGAGCTTTTGGGTGATGAAGAAGCTATAGCAGATTTGAAAAAATTATATAGCAATCACCCAGAAATGTTTCAAAATATCAAAGAAGTATCAAAAATTATTAATGAAGTGCTTACAGAGCCAGAGCTAATAATTAAAAATCCTAGAGCAAAAAGCGATAAAGACTTTGTAGCAGTTAAACATTTATCTAATATAGAAAATAAAATTGGTGATATTGGTATTAGAAATAATCAAGGTACAAATATTGTTTTTCACGCAAATATATCAGCAAGTAGAAATTTTAATAGACTACTTAAAAAAGATGTAGTGACTACTGGTGAAGCCGTCCACTCCCTTCACACCTCGAGACCT…						9	0	15.2542	0	0	23.0769
OG002134	hypothetical protein	ATGGGCTTTAAAGATGAAAATGAATTTCTAAATTCAGCTAGGGGGGATACTAATATTGCTCAAAAAAGAAAGACAATCCCAAATAAAGAAAGAATAGCAAATTTCAAAAGAAAAAAGACGATAACGATATATTTTACAGAAGAAGAGCACCACGATATTAGCCAAACAGCATTTAATATGGGCTTTTCTGCTTCAGCTTTTATAAGATATGCTATAAAAGAGAAGTTAGATAGCATTAAATCAAATAAAAGCTTTGGGAGCTAA						9	0	15.2542	0	0	23.0769
OG002135	hypothetical protein	ATGAAATTAGAAGAGTTAAAAATGTATCCAGCACCAGTGAGTGAAAGTATCTTTTTAGGCACAATAAAAAAAGATACAAAAAGTGGTTTTGATATGTGGTCTAATAAGATAGATTTTACCGAGCAATTTTGGAATTGTCTTGCTGAAATTTGTAGAAAAAAGCTAATTAAGAGTGAAGATAATAGCGTTGTATTTTTAGAAGAATTTGAAAGTGGCTTAAAATTGGAAATTAAAGTTTCTATTTAA						9	0	15.2542	0	0	23.0769
OG002136	hypothetical protein	ATGAATAAAGTTATCAAATATTCATTGATTGGGCTTGTGGGTGCTAGTTTTATGGCTGGGTGTAGTGGGAGTGATCCTTATGTTGATAAAATAAGCTCTATTGTATCTAAAATAGATAATGAAAAAGGTTTTGAGAAAGGAGTAAATATAGTAACCAAAGAAGAAGCTATATCTGTTATCGATTTTTGCGGAAATCAAAAAGATGAAGATTTGAAAAAAAAGTATAGTCCTGATAGCGAAACAGGGAAAAAAATTCAAGAGCTTAACCAATGGTGTTTTGTTATTTATAGCAATTATAGAAATGCTTGGGTGAAAAAATATGATATCAACATTGATAGCATAATAAAACGATAA						9	0	15.2542	0	0	23.0769
OG002137	TrbL/VirB6 plasmid conjugal transfer protein	ATGACACTTAAAATGACACCTTTTCAAGATTTGTATTCTAATATGGTAAATTTTATATCTACTTTAAACGCACAACAAGCAGTAATTATACAAATTTTATCTGTGCTTAGAACGGCCATTATGATAGGTATAACTATATCTATATTATGGACAGCGACTCAAGTAATGCTAAACAGAAATACAAGTCCATTTAATGAAATTCTTTGGAATATGTTTAAAAAGACAATTATCTTATCGGTGGTATTTGGCGGAGTTGCGTGGATGCAATATGCATTACCTATAGCACAAGAAGCATATGATCTATTTAGTATGAACGCTGGCAAGACATTTCCATCTATGCTAGATAAAAATTTAAATTTTTTAGCAGATACATTTTGGAAAAGTATGTATGATAAGTTA…						9	0	15.2542	0	0	23.0769
OG002138	cell filamentation protein Fic	ATGCGTGGGGAGTATGTCATATTAACAAAGCAATTGGAGTTAGAACTTAATCCAATTAAAGGCAATTTTGACTATCAACATTTAAAAGATATACATAAAAAACTTTTTGAGGATGTATATACATTTGCTGGTCTTGATAGAGTAGATATTGGGTTAGATGGGGTGTTTCTAAAGGGTAACCAACATTTTGTTCCAGGTGATGAATTAAAGAAATATTCTAAAATTATATTTGATGAACTAAAAGATAAAAATTTTTTAAAAGATTGTAAAGATATTGATAGCTTTGCCAAGGAAGCTTCAGAGTTATTAATGGAGATTAACGCACTTCATCCATTTCGTGAAGGCAACGGCAGAACTCAAAGAATATTTATGAATGAACTTGCTAAAAATGCTGGATAT…						9	0	15.2542	0	0	23.0769
OG002139	Helix-turn-helix domain protein	ATGCCTAATAAAAATGGCAAAAATTTAAAAGATTTTCTTATGGATGTTAAAGATATGACTAATGAACTTGGGGTATCTGAAGCTACTCAATGTGCTTGGAGACTTAGAAAAGAAAATCCATTGCCGTATGTTCGCTCTGGCAAAGGCGGTAAAATTTTTTATATTAGAGAACAGGTATTAGAGTGGTTTAAAAATAATGCCAAGTAA						9	0	15.2542	0	0	23.0769
OG002156	hypothetical protein	ATGAAAGATAAAGGATACAAGATAACAGAGTTCGATTACAAAGGGAATTTTTTAGAATGGGCAACTTGGAACTTAGAAAGCTTTATGAAGATAGTAAATGAAGATTTGAGAAGTAAAGGTCGAAACGAATTTATAGTTTTTGTTGATGATGATTATATTGATAATGAATTATCAAACTTCGATGAGGATTGGGATATAGACGATGAAGAATATAAGATAAATAAAGATATTTTGATAAGAAATTTAAATGAAGTCAGAGGTTGCTATGCAGATTACTTAAAAAACAACGGAGTATATATAAGGCTAGGAACTACTTTCGAAGAAGTAGTAAAAAGCTATTGTGAAAGAATAAATATATCTGCTAACCTTGAAATAATAGATTAA				CFV97608_1291		9	0	15.2542	0	0	23.0769
OG002160	hypothetical protein	ATGGCAAGTAATTTAAACATGAATATCGATGATATTCTAAAACAAAGTGGCAACCAAAAGACATACACGGCAGCGGATCAAAAAGAAAAAAGCATAGGCGGACGCCCCAGAATAGATGAGAGTGAAAAGCTAACAAAGCAGATTAGCTTATATCTTAATGAAGGTGAGTTTGAATTTTTAACAGAATATGCGAAACGTAACTACATGAATAAAAATTCAGTAGTTCGTATGCTGATCGCTCGAGCTATGGATGAATAG				CFV97608_a0024		9	0	15.2542	0	0	23.0769
OG002161	hypothetical protein	ATGGGTGAAATTTCTTTCTATTTTGAGAAAGGTAATTTTGTGTTAAAAGCCACTAATATTGTCTGCAGCAGAGAATTGAATGTTGCGACAATATAA						9	0	15.2542	0	0	23.0769
OG002164	50S ribosomal protein L22/unknown domain fusion protein	ATGAGTAAAATTATTTTATCTATAAGGCCAGAATATACAAAAAGAATATTAGACGGAGATAAAAAGTACGAATATAGAAGAGTGCTAGCAAAAAAAGATGTAAAGACTATTCTTATTTATTGCACACATCCGCTTATGAAAGTAGTTGGTGAGGTAGAGGTTGAGGGTGTTATATCCACCAGCCCATGTGATATGTGGAATAGAACAAGAGATAAAGCTGGCATAAGCGATAAAGATTTTTTTAAATATTTTGATGGTGTAAAAAATGCAAATGCGTATATACTTGGCAAGGTTAAACAATATAAGAAACCAAAGCAGTTAGTTTCAATCGGGATAAAAATCGCCCCCCCCCCCAATCTTTCCAATATATAA				CFV97608_0462		9	0	15.2542	0	0	23.0769
OG002165	hypothetical protein	ATGAGCAAAACATTAGCAGAACTTGAGATAAAAAAAGAGCTTAGCAGGATTGAAGAGCAGTTAAAAGGCAATACAAATTTTAACCAAATTCAATCCCTAAAGCTCCAAAAAAAGCGACTTTTAAAATTGTTAAAGGATATATATGCTTAG				CFV97608_0500		9	0	15.2542	0	0	23.0769
OG002171	peptidoglycan domain protein	ATGGCGAATTTTAGAAAAAGTATGGAAATTTTGTTGAAATTAGAATTTAATAACCCACATGACGCTTTACACAAAAATAAGACAGAAAACGGCTTTACTTTTATGGGAATTTACCGGGGAGCACACGCTAGCTGGAGCGGCTGGGATATCGTAAAAAACGTCCTTTCTACAAACGCAGATATAAAAATAGCATCTAAAATTTTATATGAAAACAAGATTTTAAAAAAAAATGGTTTTTGA						9	0	15.2542	0	0	23.0769																													04554_01125	NC147_00235	B0167_00233	B0168_00233	B0047_00532	B0151_00233	B0152_00234	B0042_00427
OG002183	TraX protein	GTGATAGAAATATATAAAAATAAATTTGAAGTAGATGTGTTTCTGCTTCAAATCATAGCTTTGGCTACAATGCTTATTGATCATATAGCTTTAGCGTTTTTTGATGATAATTTTTGGATGCGTGGTATAGGGAGATTTGCCTTTGTCATATACGCTTTTTTAATAGCTCAAACATTTATATGTATAAAAAATAATAAAAACAAACTTACTAAACATTTGAAATTTTATGTGCTTTTAGCTATATTATCTGAATTAGGCTATGATTTAATGATGCGATATAAACTAGACACTTGGGAAGTAATTTTTTTAAATCAAAATGTAATGATAACTTTGATTATTGGTTTTTTGACACTCTATTTGATAAATGAATTGCAAAATAAGTTATATTCAATTTTGGTC…						9	0	15.2542	0	0	23.0769
OG002186	hypothetical protein	TTGAAACAATTAACATTTGATGAAATTTATAACGATATTTTACCAATACAAGATAGTTATCTTAAATCTACTTTAGATAGAATAAAGCTACAAGAAATTAAATATATACTGAATTTTGATAAAACATTTAAAAGTATCCCTGATGAAGCTTATTTTGATATAAAAAATTTATTTTTAGATTTTGCCAAAGATCTAATAGATTTTAACGAAGAATTTAGAGCTAAAAAAAGAGCAATAGCGATAATGATAAGATTAATGAAAAAAGGTATTGTGCTAACACCAATGATTGCTTCTGTTACAATTTCTGCTATTAACGATTTTGCTAGAAATTTAAAAGAGCAAACCTCAAAGGGAGTTAAATGGTATGATGTAGTAAATGTTCATAGCGAAATAACCAAG…						9	0	15.2542	0	0	23.0769
OG002188	hypothetical protein	ATGGCAAAATCTATTTTTGTTGTTATTTTCTTTTCTTTAATGGTTAGTGGTTGTGCTATATCAAACAATACAGCTCTATATCAGTATGATGATTATTTAGATGGCAATAACTGGATTAGTATAAACGGATCAAATGCTAAGCTAAATGAAACTAAAGAGATAACAAAAGAAGTATTAATAGATAATAATACAGAGTATAAATCAACAAATAATGGAGAAATCAGTGAAAAGTAA						9	0	15.2542	0	0	23.0769
OG002189	tape measure domain-containing protein	GTGAGAAAAAAAGCTGGTTTGGAAGTAAGAGTAAAAACAGATCTTAGCGCCTTAGATGACGCTGCTTTAAAATCCATAAATAGCGCAATTTCTAAAGTCTCTTTTTTGCTAAAAGATTTTAGTGGTGGAGAGTTTAATCTACCTGCTAGAAAGTACAACAAAAACACCTTCTACGATGAAGCATTAGGCGGAGCGATAATAAGCAGCGTTACTGGTAAAGAGTATAACAAGGCGCTTGACTTTGGAAACCCAGGAGAGCTAGAAGCCATTTGGAGAAACTGGGAAGCAGTAGCTAAAGACGCGTCTAAAAGCGTATTTGAAGTGCTCAGCGAAGCAGCAGGAACAGTAAGCGCAACTTTGCAAAGCTTAAAGCTAAATGAGTATAAGTCAAATCTTGAT…						9	0	15.2542	0	0	23.0769																													04554_01140	NC147_00220	B0167_00218	B0168_00218	B0047_00547	B0151_00218	B0152_00219	B0042_00442
OG002191	cytochrome c551 peroxidase	ATGGTTAAAACTCCTACTTTAAGAAATGTAGCAGAAACTGCTCCATATTTTCACAATGGTGCTATATGGAAACTTGAGGACGCTGTTAAAACTATGGGTAGCGTTCAACTTGGTATAGAGATAACTGATGCAGAAGCAACTAGTATAGTTACATTCTTAAACGCTTTAACTGGTGACAAACCAAAAGTTGTTTATCCAATGTTCCCAAAAAGCACAGAAAAAACTCCAAAACCTGAGCTATAA						9	0	15.2542	0	0	23.0769
OG002196	Shikimate kinase	ATGGCTGAACTTATTATAATATCTGGAACTAACGGAAGCGGTAAAAGTCGTTTTGGAAATTTTTTAAGCGAAAAACATAATATTCCATTTATTGATACAGATATGTATTATAAAAATAAATACGGATCTTATAGGGAATATACAAAAGATGAGATGGTAAAATATAGGAGTTGA						9	0	15.2542	0	0	23.0769																													04554_00671	NC147_00691	B0167_00689	B0168_00689	B0047_00076	B0151_00687	B0152_00688	B0042_00477
OG002205	hypothetical protein	ATGAAAAATGTCAAACCAAAAGAGACCGGTAAGCTATTTATGTCTTATATTTTCTTTGTTAATCACTGTTTTATGTGTGATATTAGAAAAGCCGGTCTGTTTGATGAGGGCAAAAAACTCTAA						9	0	15.2542	0	0	23.0769																													04554_01822	NC147_01641	B0167_01571	B0168_01478	B0047_01479	B0151_00970	B0152_00980	B0042_01512
OG002208	hypothetical protein	ATGTGCGACCATGTGTTAGTTTATGATAATAGTGTTAATGGTAGAGATTTAAAATTAATATCTGAAATAGAAAATGGAGAAATTCTTAGCAAACACAATATTAGTGATAATAATATAAAATGGTTTGATAAGTTAGTGAAGATAAAAAAAGAATAG						9	0	15.2542	0	0	23.0769																													04554_00672	NC147_00690	B0167_00688	B0168_00688	B0047_00077	B0151_00686	B0152_00687	B0042_00476
[truncated: 4,352 more rows]
[truncated: 26 more columns]
