# Supplementary material for: Comparative Genomics of Campylobacter fetus from Reptiles and Mammals Reveals Divergent Evolution in Host-Associated Lineages
Source: Genome Biol Evol. 2016 Jun 22;8(6):2006–19. doi: 10.1093/gbe/evw146 (PMC4943207; doi:10.1093/gbe/evw146)
Supplement: Supplementary Data [file supp_evw146_suppl_data.zip › Table_S3.xlsx]

## Sheet: Table S3
Table S3. Orthologous groups exclusively present in C. fetus, Cft, or Cff and Cfv for the strains used in this study.
Orthologous group (OG)	Locus tag	Function Prokka	Isolates containing OG (%)
			C. fetus	Non-C. fetus	Cft	Cff & Cfv
OG001291	CFT03427_0018	Hsp12 variant C	100	0	100	100
OG001386	CFT03427_0025	cytolethal distending toxin, subunit CdtB	100	0	100	100
OG001298	CFT03427_0109	mannose-6-phosphate isomerase	100	0	100	100
OG001360	CFT03427_0155	L-lactate permease	100	0	100	100
OG001409	CFT03427_0246	AAA-like domain protein	100	0	100	100
OG001457	CFT03427_0265	membrane protein	100	0	100	100
OG001324	CFT03427_0290	biopolymer transporter TonB	100	0	100	100
OG001325	CFT03427_0311	XRE family transcriptional regulator	100	0	100	100
OG001449	CFT03427_0354	protein, sulfite exporter TauE/SafE family	100	0	100	100
OG001439	CFT03427_0444	TonB-dependent receptor	100	0	100	100
OG000882	CFT03427_0445	aryl-sulfate sulfotransferase	100	0	100	100
OG001319	CFT03427_0498	ABC transporter ATP-binding protein	100	0	100	100
OG001334	CFT03427_0499	ABC transporter permease	100	0	100	100
OG001267	CFT03427_0500	glycosyl transferase family 1	100	0	100	100
OG001290	CFT03427_0501	sugar transferase	100	0	100	100
OG001303	CFT03427_0515	MCP-domain signal transduction protein	100	0	100	100
OG001332	CFT03427_0549	hypothetical protein	100	0	100	100
OG001408	CFT03427_0617	exodeoxyribonuclease VII, small subunit	100	0	100	100
OG001272	CFT03427_0621	NADH:flavin oxidoreductase	100	0	100	100
OG001423	CFT03427_0734	hemagglutinin/hemolysin-related protein	100	0	100	100
OG001384	CFT03427_0759	YceI-like domain protein	100	0	100	100
OG001245	CFT03427_0809	hypothetical protein	100	0	100	100
OG001288	CFT03427_0827	sodium/alanine symporter family protein	100	0	100	100
OG001340	CFT03427_0844	TonB system transporter ExbB	100	0	100	100
OG001250	CFT03427_0845	biopolymer transporter ExbD	100	0	100	100
OG001381	CFT03427_0846	energy transducer TonB	100	0	100	100
OG001398	CFT03427_0865	transformation system protein	100	0	100	100
OG000002	CFT03427_0866	transformation system protein	100	0	100	100
OG001459	CFT03427_0876	methyltransferase	100	0	100	100
OG001463	CFT03427_0881	hypothetical protein	100	0	100	100
OG001293	CFT03427_0882	Lactate utilization protein C	100	0	100	100
OG001421	CFT03427_0896	tricarboxylic transport membrane protein	100	0	100	100
OG001316	CFT03427_0897	tricarboxylic transport membrane protein	100	0	100	100
OG001249	CFT03427_0903	succinyl-CoA synthetase subunit alpha	100	0	100	100
OG001434	CFT03427_0904	succinyl-CoA synthetase subunit beta	100	0	100	100
OG001406	CFT03427_0992	signal transduction histidine kinase	100	0	100	100
OG001373	CFT03427_1042	IclR family transcriptional regulator	100	0	100	100
OG000967	CFT03427_1046	L-fucose permease	100	0	100	100
OG001349	CFT03427_1047	metal-dependent hydrolase	100	0	100	100
OG001338	CFT03427_1195	cation diffusion facilitator transporter	100	0	100	100
OG001271	CFT03427_1218	proline dehydrogenase / 1-pyrroline-5-carboxylate dehydrogenase	100	0	100	100
OG001405	CFT03427_1219	sodium/proline symporter	100	0	100	100
OG001333	CFT03427_1273	bilirubin oxidase	100	0	100	100
OG001407	CFT03427_1330	pyridine nucleotide-disulfide oxidoreductase	100	0	100	100
OG001323	CFT03427_1372	O-Antigen ligase	100	0	100	100
OG001422	CFT03427_1403	ligand-gated channel protein	100	0	100	100
OG001280	CFT03427_1414	CRISPR-associated endoribonuclease Cas6	100	0	100	100
OG001312	CFT03427_1450	hypothetical protein	100	0	100	100
OG001414	CFT03427_1518	MarR family transcriptional regulator	100	0	100	100
OG001224	CFT03427_1589	methyltransferase	100	0	100	100
OG001385	CFT03427_1605	peptide ABC transporter permease	100	0	100	100
OG001257	CFT03427_1606	peptide ABC transporter permease	100	0	100	100
OG001396	CFT03427_1607	peptide ABC transporter ATP-binding protein	100	0	100	100
OG000901	CFT03427_1608	nickel ABC transporter ATP-binding protein	100	0	100	100
OG001399	CFT03427_1703	ligand-gated channel protein	100	0	100	100
OG001283	CFT03427_1704	hemin ABC transporter permease	100	0	100	100
OG001292	CFT03427_1705	hemin ABC transporter ATP-binding protein	100	0	100	100
OG001322	CFT03427_1706	hemin ABC transporter substrate-binding protein	100	0	100	100
OG001368	CFT03427_1707	flavodoxin	100	0	100	100
OG001438	CFT03427_1708	catalase-like protein	100	0	100	100
OG000938	CFT03427_1717	patatin	100	0	100	100
OG001278	CFT03427_1733	serine protease	100	0	100	100
OG001273	CFT03427_1744	hypothetical protein	100	0	100	100
OG001451	n/a	hypothetical protein*	100	0	100	100
OG001478	n/a	hypothetical protein*	100	0	100	100
OG001842	CFT03427_0054	protein, possible acetyltransferase	33.8983	0	100	0
OG001808	CFT03427_0075	GntR family transcriptional regulator	33.8983	0	100	0
OG001814	CFT03427_0078	tricarballylate utilization protein TcuB	33.8983	0	100	0
OG001836	CFT03427_0162	NnrS protein	33.8983	0	100	0
OG001830	CFT03427_0163	ABC transporter ATP-binding protein	33.8983	0	100	0
OG001835	CFT03427_0164	ABC transporter permease	33.8983	0	100	0
OG001834	CFT03427_0165	nitrate/sulfonate/bicarbonate ABC transporter substrate-binding protein	33.8983	0	100	0
OG001832	CFT03427_0320	Inner membrane protein YkgB	33.8983	0	100	0
OG001751	CFT03427_0335	putative helicase (AAA domain)	33.8983	0	100	0
OG001783	CFT03427_0357	hypothetical protein	33.8983	0	100	0
OG001784	CFT03427_0358	hypothetical protein	33.8983	0	100	0
OG001840	CFT03427_0647	hypothetical protein	33.8983	0	100	0
OG001831	CFT03427_0648	hypothetical protein	33.8983	50	100	0
OG001841	CFT03427_0793	trimethylamine-N-oxide reductase c-type cytochrome TorC	33.8983	50	100	0
OG001810	CFT03427_0822	adenylosuccinate lyase	33.8983	50	100	0
OG001800	CFT03427_0823	divalent anion:Na+ symporter (DASS) family protein	33.8983	50	100	0
OG001781	CFT03427_0824	WYL domain-containing protein	33.8983	50	100	0
OG001793	CFT03427_0856	NapC/NirT cytochrome c domain-containing protein	33.8983	50	100	0
OG001789	CFT03427_0857	hypothetical protein, putative cytochrome c	33.8983	50	100	0
OG001813	CFT03427_0859	transcriptional regulator, AraC family	33.8983	50	100	0
OG001804	CFT03427_1019	Crp/Fnr family transcriptional regulator	33.8983	50	100	0
OG001803	CFT03427_1020	membrane protein	33.8983	50	100	0
OG001839	CFT03427_1036	hypothetical protein	33.8983	50	100	0
OG001815	CFT03427_1223	selT/selW/selH selenoprotein	33.8983	50	100	0
OG001807	CFT03427_1263	transcriptional regulator, AraC family	33.8983	50	100	0
OG001811	CFT03427_1264	ATP-binding protein	33.8983	100	100	0
OG001777	CFT03427_1272	iron-regulated membrane protein	33.8983	100	100	0
OG001773	CFT03427_1384	Sel1 domain repeat-containing protein	33.8983	100	100	0
OG001782	CFT03427_1524	ABC transporter substrate-binding protein	33.8983	100	100	0
OG001779	CFT03427_1737	short-chain dehydrogenase/reductase	33.8983	100	100	0
OG001780	CFT03427_1738	MFS transporter	33.8983	100	100	0
OG001778	CFT03427_1739	MerR family transcriptional regulator	33.8983	100	100	0
OG001833	CFT03427_1756	hypothetical protein	33.8983	100	100	0
OG001653	CFF8240_0211	DNA-3-methyladenine glycosylase	66.1017	50	0	100
OG001650	CFF8240_0212	uracil transporter	66.1017	0	0	100
OG001636	CFF8240_0482	HipA protein	66.1017	0	0	100
OG001658	CFF8240_0695	hypothetical protein	66.1017	100	0	100
OG001646	CFF8240_0825	hypothetical protein	66.1017	0	0	100
OG001645	CFF8240_0872	membrane protein	66.1017	0	0	100
OG001660	CFF8240_0904	Tripartite tricarboxylate transporter TctA family protein	66.1017	100	0	100
OG001633	CFF8240_0957	toxin	66.1017	0	0	100
OG001639	CFF8240_1040	NadC family protein	66.1017	0	0	100
OG001643	CFF8240_1105	hypothetical protein	66.1017	0	0	100
OG001638	CFF8240_1224	transcriptional regulator	66.1017	0	0	100
OG001641	CFF8240_1225	NADH-flavin reductase	66.1017	0	0	100
OG001652	CFF8240_1289	ATP-binding protein	66.1017	0	0	100
OG001663	CFF8240_1299	ACP phosphodiesterase	66.1017	100	0	100
OG001637	CFF8240_1412	aspartate racemase	66.1017	0	0	100
OG001615	CFF8240_1502	sulfurase	66.1017	0	0	100
OG001651	CFF8240_1700	membrane protein	66.1017	0	0	100
OG001644	CFF8240_1793	hypothetical protein	66.1017	0	0	100
OG001630	CFF8240_1794	NADPH quinone reductase MdaB	66.1017	0	0	100
OG001618	CFF8240_1795	flavodoxin	66.1017	0	0	100
OG001661	CFF8240_1799	hypothetical protein	66.1017	100	0	100
OG001648	CFF8240_1817	competence protein TfoX	66.1017	0	0	100
OG001640	n/a	hypothetical protein*	66.1017	0	0	100
* Small hypothetical protein predicted by Prokka, but not considered for annotation.
