# Supplementary material for: Comparative Genomics of Campylobacter fetus from Reptiles and Mammals Reveals Divergent Evolution in Host-Associated Lineages
Source: Genome Biol Evol. 2016 Jun 22;8(6):2006–19. doi: 10.1093/gbe/evw146 (PMC4943207; doi:10.1093/gbe/evw146)
Supplement: Supplementary Data [file supp_evw146_suppl_data.zip › Table_S1.xlsx]

## Sheet: Table S1
Table S1. Features of the completed genomes of C. fetus subsp. testudinum (Cft) strains 03-427 and SP3.
General features	Cft 03-427	Cft SP3
Genome size (bp)	1775480	1819051
G+C content (%)	33.12	33.11
Prophage	0	1
Ribosomal RNA operons	3	3
tRNA numbers	43	40
G:C tracts ≥8 nt (# HV)	34 (29)	29 (24)
CRISPR/Cas system	Y	Y
Restriction/modification system (type III)	2	0
Plasmids	0	0
CDS numbers	1695	1767
Assigned function	878	878
Pseudogenes	12	9
General function	502	528
Hypothetical	315	361
Functional categories*
Cofactors, vitamins, prosthetic groups, pigments	153	163
Cell wall and capsule	86	87
Virulence, disease and defense	66	67
Potassium metabolism	9	9
Photosynthesis	0	0
Miscellaneous	9	9
Phages, prophages, transposable elements, plasmids	0	4
Membrane transport	54	56
Iron acquisition and metabolism	20	19
RNA metabolism	73	73
Nucleosides and nucleotides	52	52
Protein metabolism	211	212
Cell division and cell cycle	23	23
Motility and chemotaxis	88	88
Regulation and cell signaling	25	25
Secondary metabolism	4	4
DNA metabolism	51	47
Fatty acids, lipids, and isoprenoids	62	63
Nitrogen metabolism	25	25
Dormancy and sporulation	1	1
Respiration	94	94
Stress response	46	46
Metabolism of aromatic compounds	3	3
Amino acids and derivatives	280	284
Sulfur metabolism	5	5
Phosphorus metabolism	18	18
Carbohydrates	64	65
CRISPR, clustered regularly interspaced short palindromic repeats; HV, hypervariable.
* Functional categories based on automatic annotation using RAST.
